# Supplementary material for: BayesRVAT enhances rare-variant association testing through Bayesian aggregation of functional annotations
Source: Genome Res. 2025 Dec;35(12):2682–90. doi: 10.1101/gr.280689.125 (PMC12667389; doi:10.1101/gr.280689.125)
Supplement: Supplement 3 [file Supplemental_Code.zip]

Archive with 54 entries (40 files):
- BayesianRVAT/
- BayesianRVAT/environment.yaml
- BayesianRVAT/LICENSE
- BayesianRVAT/README.md
- BayesianRVAT/setup.py
- BayesianRVAT/.ipynb_checkpoints/
- BayesianRVAT/.ipynb_checkpoints/environment-checkpoint.yaml
- BayesianRVAT/.ipynb_checkpoints/README-checkpoint.md
- BayesianRVAT/.ipynb_checkpoints/setup-checkpoint.py
- BayesianRVAT/bayesrvat/
- BayesianRVAT/bayesrvat/bayesrvat.py
- BayesianRVAT/bayesrvat/__init__.py
- BayesianRVAT/bayesrvat/.ipynb_checkpoints/
- BayesianRVAT/bayesrvat/.ipynb_checkpoints/bayesrvat-checkpoint.py
- BayesianRVAT/bayesrvat/.ipynb_checkpoints/__init__-checkpoint.py
- BayesianRVAT/bayesrvat/utils/
- BayesianRVAT/bayesrvat/utils/acat.py
- BayesianRVAT/bayesrvat/utils/simulations.py
- BayesianRVAT/bayesrvat/utils/utils.py
- BayesianRVAT/bayesrvat/utils/__init__.py
- BayesianRVAT/bayesrvat/utils/.ipynb_checkpoints/
- BayesianRVAT/bayesrvat/utils/.ipynb_checkpoints/acat-checkpoint.py
- BayesianRVAT/bayesrvat/utils/.ipynb_checkpoints/simulations-checkpoint.py
- BayesianRVAT/bayesrvat/utils/.ipynb_checkpoints/utils-checkpoint.py
- BayesianRVAT/bayesrvat/utils/__pycache__/
- BayesianRVAT/bayesrvat/utils/__pycache__/acat.cpython-310.pyc
- BayesianRVAT/bayesrvat/utils/__pycache__/acat.cpython-313.pyc
- BayesianRVAT/bayesrvat/utils/__pycache__/simulations.cpython-310.pyc
- BayesianRVAT/bayesrvat/utils/__pycache__/simulations.cpython-313.pyc
- BayesianRVAT/bayesrvat/utils/__pycache__/utils.cpython-310.pyc
- BayesianRVAT/bayesrvat/utils/__pycache__/utils.cpython-313.pyc
- BayesianRVAT/bayesrvat/utils/__pycache__/__init__.cpython-310.pyc
- BayesianRVAT/bayesrvat/utils/__pycache__/__init__.cpython-313.pyc
- BayesianRVAT/bayesrvat/__pycache__/
- BayesianRVAT/bayesrvat/__pycache__/bayesrvat.cpython-310.pyc
- BayesianRVAT/bayesrvat/__pycache__/bayesrvat.cpython-313.pyc
- BayesianRVAT/bayesrvat/__pycache__/__init__.cpython-310.pyc
- BayesianRVAT/bayesrvat/__pycache__/__init__.cpython-313.pyc
- BayesianRVAT/notebooks/
- BayesianRVAT/notebooks/README.md
- BayesianRVAT/notebooks/Tutorial.ipynb
- BayesianRVAT/notebooks/.ipynb_checkpoints/
- BayesianRVAT/notebooks/.ipynb_checkpoints/README-checkpoint.md
- BayesianRVAT/notebooks/.ipynb_checkpoints/Tutorial-checkpoint.ipynb
- BayesianRVAT/notebooks/data/
- BayesianRVAT/notebooks/data/APOB_annotations.csv
- BayesianRVAT/notebooks/data/APOB_freq.csv
- BayesianRVAT/notebooks/data/.ipynb_checkpoints/
- BayesianRVAT/notebooks/data/.ipynb_checkpoints/APOB_annotations-checkpoint.csv
- BayesianRVAT/notebooks/data/.ipynb_checkpoints/APOB_freq-checkpoint.csv
- BayesianRVAT/notebooks/data/model_choices/
- BayesianRVAT/notebooks/data/model_choices/all.csv
- BayesianRVAT/notebooks/data/model_choices/.ipynb_checkpoints/
- BayesianRVAT/notebooks/data/model_choices/.ipynb_checkpoints/all-checkpoint.csv
