# Supplementary material for: BayesRVAT enhances rare-variant association testing through Bayesian aggregation of functional annotations
Source: Genome Res. 2025 Dec;35(12):2682–90. doi: 10.1101/gr.280689.125 (PMC12667389; doi:10.1101/gr.280689.125)
Supplement: Supplement 3 [file Supplemental_Code.zip › BayesianRVAT/environment.yaml]

name: bayesrvat
channels:
  - conda-forge
  - defaults
dependencies:
  - python>=3.8
  - pip
  - numpy
  - scipy
  - pandas
  - scikit-learn
  - matplotlib
  - pyarrow
  - pyyaml
  - notebook
