# Supplementary material for: BayesRVAT enhances rare-variant association testing through Bayesian aggregation of functional annotations
Source: Genome Res. 2025 Dec;35(12):2682–90. doi: 10.1101/gr.280689.125 (PMC12667389; doi:10.1101/gr.280689.125)
Supplement: Supplement 3 [file Supplemental_Code.zip › BayesianRVAT/README.md]

# BayesianRVAT

Code for the paper: "Bayesian Aggregation of Multiple Annotations Enhances Rare Variant Association Testing" presented at [RECOMB 2025](https://recomb.org/recomb2025/accepted_papers.html).

## Installation
If you want to run the showcase notebook and adapt the code please run:
```sh
git clone https://github.com/AIH-SGML/BayesianRVAT.git
cd BayesianRVAT
conda env create --file ./environment.yaml
conda activate bayesrvat
pip install -e .
```

## Showcase notebook
Check out `./notebooks/README.md` on how to run BayesRVAT on your data.

## License
This project is licensed under the terms of the MIT License. See the `LICENSE` file for details.
