# Supplementary material for: BayesRVAT enhances rare-variant association testing through Bayesian aggregation of functional annotations
Source: Genome Res. 2025 Dec;35(12):2682–90. doi: 10.1101/gr.280689.125 (PMC12667389; doi:10.1101/gr.280689.125)
Supplement: Supplement 3 [file Supplemental_Code.zip › BayesianRVAT/notebooks/data/APOB_annotations.csv]

ID	Consequence_splice_donor_variant	Consequence_frameshift_variant	Consequence_inframe_insertion	Consequence_splice_region_variant	Consequence_splice_acceptor_variant	Consequence_inframe_deletion	Consequence_stop_gained	Consequence_stop_lost	Consequence_start_lost	Consequence_protein_altering_variant	Consequence_missense_variant	PrimateAI	PolyPhen	SIFT	TARDBP_parclip	TARDBP_k5	QKI_parclip	QKI_k5	QKI_hg2	Condel	CADD_RAW	ELAVL1_parclip	HNRNPD_parclip	MBNL1_parclip	DeepSEA_PC_1	DeepSEA_PC_2	DeepSEA_PC_3	DeepSEA_PC_4	DeepSEA_PC_5	DeepSEA_PC_6	AbSplice_DNA	delta_score	transformed_maf	maf	antiSIFT	is_plof	gene	absDeepSEA_PC_1	absDeepSEA_PC_2	absDeepSEA_PC_3	absDeepSEA_PC_4	absDeepSEA_PC_5	absDeepSEA_PC_6	adjQKI_parclip	adjQKI_hg2	adjQKI_k5	adjELAVL1_parclip	adjTARDBP_parclip	adjHNRNPD_parclip
2:21001734:A:G	0	0	0	0	0	0	0	0	0	0	1	0.316867470741	0.01	0.0	-0.054782994	-0.0043776445	-7.144865e-05	0.0013797566	0.00966316	0.445	2.263111	0.079662174	0.0011230223	4.8951348e-05	-0.0902643256044679	0.1674658808095313	-0.3734454112205087	-0.3073355952383194	0.3369676984401147	0.0695922812789843	0.0005700424787606	0.0	828.8203	1.4557266467818408e-06	1.0	0	APOB	0.0902643256044679	0.1674658808095313	0.3734454112205087	0.3073355952383194	0.3369676984401147	0.0695922812789843	7.144865e-05	0.0	0.0	0.0	0.054782994	0.0
2:21001742:A:G	0	0	0	0	0	0	0	0	0	0	0	0.0	0.0	1.0	-0.062123306	-0.017370343	-0.00023799008	-0.0012753638	-0.004558861	0.0	0.483032	-0.11398918	-0.004328141	-0.00038223347	-0.2778391285510397	0.0523362727832989	-0.6920939343365791	0.0737430111628535	0.0383157357893494	-0.0697464333206994	0.0005700424787606	0.0	23.73097	0.00177886208985	0.0	0	APOB	0.2778391285510397	0.0523362727832989	0.6920939343365791	0.0737430111628535	0.0383157357893494	0.0697464333206994	0.00023799008	0.004558861	0.0012753638	0.11398918	0.062123306	0.004328141
2:21001743:G:A	0	0	0	0	0	0	0	0	0	0	1	0.341057449579	0.055	0.22	-0.09206105	-0.018950697	7.3123374e-07	6.3398795e-05	0.00017092918	0.046	1.229845	-0.051855337	0.0013810189	-0.00046968547	0.060627387268678	-0.3020916763661123	0.0599238060142864	1.3191959379855882	-0.3940047510526694	0.9973185626053994	0.0005700424787606	0.0	414.4201	5.82265329285292e-06	0.78	0	APOB	0.060627387268678	0.3020916763661123	0.0599238060142864	1.3191959379855882	0.3940047510526694	0.9973185626053994	0.0	0.0	0.0	0.051855337	0.09206105	0.0
2:21001757:A:G	0	0	0	0	0	0	0	0	0	0	0	0.0	0.0	1.0	0.085654005	-0.04709908	0.002589318	0.0006677778	0.00036501882	0.0	0.419003	0.07968347	-0.00012731692	0.00034937615	0.2935797676038645	-0.0872828073587517	0.2854746739237678	0.6142796039340347	-0.3234296209329121	-0.502168706910564	0.0005700424787606	0.0	828.83954	1.4556591168002342e-06	0.0	0	APOB	0.2935797676038645	0.0872828073587517	0.2854746739237678	0.6142796039340347	0.3234296209329121	0.502168706910564	0.0	0.0	0.0	0.0	0.0	0.00012731692
2:21001759:C:A	0	0	0	0	0	0	0	0	0	0	1	0.243489027023	0.003	0.55	0.061499096	-0.01086922	0.0016101041	-0.00019906138	-7.2620314e-06	0.007	0.502605	-0.015004925	-0.0005887676	-0.00025826806	-0.3514757462836565	-0.1063813527711821	-0.7163176226325558	0.2264443946732646	-0.3907701904794197	0.2651825821213552	0.0005700424787606	0.0	249.90634	1.6012250853236765e-05	0.4499999999999999	0	APOB	0.3514757462836565	0.1063813527711821	0.7163176226325558	0.2264443946732646	0.3907701904794197	0.2651825821213552	0.0	7.2620314e-06	0.00019906138	0.015004925	0.0	0.0005887676
2:21001763:C:A	0	0	0	0	0	0	0	0	0	0	1	0.314899623394	0.048	0.18	-0.011734869	0.024090681	0.00039540417	0.00012351797	-7.563476e-05	0.059	0.199691	0.015528744	0.00046436468	-0.0016089466	-0.3131880850790415	-0.3347132319976396	-0.3585412270228701	0.5586880809493804	-0.7359109918115567	0.2318004183152293	0.0005700424787606	0.0	414.4207	5.822636467200937e-06	0.8200000000000001	0	APOB	0.3131880850790415	0.3347132319976396	0.3585412270228701	0.5586880809493804	0.7359109918115567	0.2318004183152293	0.0	7.563476e-05	0.0	0.0	0.011734869	0.0
2:21001766:C:T	0	0	0	0	0	0	0	0	0	0	1	0.228267520666	0.003	1.0	0.069780424	0.031762186	0.00068587717	0.00022423523	-0.00011398092	0.0	-0.901313	0.030887572	-6.7448214e-05	0.004051367	-0.1575367204618779	0.1926955591499455	-0.3603898624916337	-0.1877568304172795	0.2196118340998659	0.1983726627987068	0.0005700424787606	0.0	828.83954	1.4556591168002342e-06	0.0	0	APOB	0.1575367204618779	0.1926955591499455	0.3603898624916337	0.1877568304172795	0.2196118340998659	0.1983726627987068	0.0	0.00011398092	0.0	0.0	0.0	6.7448214e-05
2:21001768:T:C	0	0	0	0	0	0	0	0	0	0	1	0.213410839438	0.001	0.25	-0.0024156012	-0.01906085	-0.0003354606	2.1800326e-05	7.20119e-06	0.037	-1.110925	-0.007731164	0.00020588361	-0.0023956494	0.2900053223034788	0.1674837850559311	0.2166618342585317	-0.4086244005627639	0.3728938692009559	-0.3098767481605924	0.0005700424787606	0.0	828.83716	1.4556675296262256e-06	0.75	0	APOB	0.2900053223034788	0.1674837850559311	0.2166618342585317	0.4086244005627639	0.3728938692009559	0.3098767481605924	0.0003354606	0.0	0.0	0.007731164	0.0024156012	0.0
2:21001769:G:A	0	0	0	0	0	0	0	0	0	0	0	0.0	0.0	1.0	-0.050156485	-0.04581835	-0.0015460749	0.00012941103	0.00025784067	0.0	-0.722267	0.024377795	0.0011189568	0.0080534695	-0.3422608833906522	-0.1571049578319917	-0.6695259739292432	0.6835542891201164	-0.5756083854505123	0.3210672179498441	0.0005700424787606	0.0	828.83954	1.4556591168002342e-06	0.0	0	APOB	0.3422608833906522	0.1571049578319917	0.6695259739292432	0.6835542891201164	0.5756083854505123	0.3210672179498441	0.0015460749	0.0	0.0	0.0	0.050156485	0.0
2:21001770:T:A	0	0	0	0	0	0	0	0	0	0	1	0.317356228828	0.0	0.02	-0.020305961	0.028586484	-0.00092560146	-9.380717e-05	-0.00048347726	0.383	1.338846	-0.053454943	-0.0004240472	-0.00382413	-0.2397154359695493	-0.2654769909011557	-0.3095650002539893	0.6350620154326512	-0.6703879962207561	0.2737593741588659	0.0005700424787606	0.0	586.0785	2.9113182336004684e-06	0.98	0	APOB	0.2397154359695493	0.2654769909011557	0.3095650002539893	0.6350620154326512	0.6703879962207561	0.2737593741588659	0.00092560146	0.00048347726	9.380717e-05	0.053454943	0.020305961	0.0004240472
2:21001771:A:G	0	0	0	0	0	0	0	0	0	0	1	0.354476511478	0.003	0.04	0.016530905	0.04505766	-0.0004917468	2.7847185e-05	-7.9685415e-06	0.349	1.49251	0.00065178797	0.00013740765	-0.0020590122	0.3223779012177493	-0.2255320036316774	0.8092786191616514	0.0983084877424988	-0.2563713128695953	-0.1880321475092272	0.0005700424787606	0.0	49.45443	0.0004090414149686	0.96	0	APOB	0.3223779012177493	0.2255320036316774	0.8092786191616514	0.0983084877424988	0.2563713128695953	0.1880321475092272	0.0004917468	7.9685415e-06	0.0	0.0	0.0	0.0
2:21001773:G:A	0	0	0	0	0	0	0	0	0	0	1	0.255692362785	0.003	0.05	0.0018815622	0.029166594	0.0014053651	-4.088405e-05	-0.00016963146	0.345	1.241465	-0.03760955	-0.00051882514	0.0025728038	0.0544177312027219	-0.2751471580951861	0.0300460934868843	0.3305130123491026	-0.5807450165359098	0.0564588295721645	0.0005700424787606	0.0	370.66885	7.278316843439825e-06	0.95	0	APOB	0.0544177312027219	0.2751471580951861	0.0300460934868843	0.3305130123491026	0.5807450165359098	0.0564588295721645	0.0	0.00016963146	4.088405e-05	0.03760955	0.0	0.00051882514
2:21001776:T:-	0	1	0	0	0	0	0	0	0	0	0	0.0	0.0	1.0	0.0	0.0	0.0	0.0	0.0	0.0	3.037404	0.0	0.0	0.0	0.0	0.0	0.0	0.0	0.0	0.0	0.0	0.0	276.28143	1.3100932847009972e-05	0.0	1	APOB	0.0	0.0	0.0	0.0	0.0	0.0	0.0	0.0	0.0	0.0	0.0	0.0
2:21001783:C:T	0	0	0	0	0	0	0	0	0	0	1	0.264547169209	0.005	0.07	0.10129068	0.083046824	0.00018795312	8.8297966e-05	-0.0010387832	0.319	0.160006	-0.0038017295	0.0012275653	-0.004509557	-0.5184198773112518	0.052979859849959	-1.241061814723039	0.3503376819129108	-0.1261141914191384	0.3650129892336982	0.0005700424787606	0.0	828.83954	1.4556591168002342e-06	0.93	0	APOB	0.5184198773112518	0.052979859849959	1.241061814723039	0.3503376819129108	0.1261141914191384	0.3650129892336982	0.0	0.0010387832	0.0	0.0038017295	0.0	0.0
2:21001789:T:C	0	0	0	0	0	0	0	0	0	0	1	0.283144414425	0.0	1.0	-0.16502902	-0.015975296	-0.00039223285	-5.3962925e-05	0.007215946	0.0	-0.296218	0.04228969	0.00057056884	-0.0021383543	-0.6951336427415128	-0.1415011488273796	-1.032366739202861	0.4386079235650634	-0.2661532597471887	1.2908643230465615	0.0005700424787606	0.0	370.66937	7.278295925061684e-06	0.0	0	APOB	0.6951336427415128	0.1415011488273796	1.032366739202861	0.4386079235650634	0.2661532597471887	1.2908643230465615	0.00039223285	0.0	5.3962925e-05	0.0	0.16502902	0.0
2:21001792:A:T	0	0	0	0	0	0	0	0	0	0	1	0.30151244998	0.077	0.47	-0.043425202	-0.050834462	-0.00077013846	0.0003154485	-0.00067349605	0.017	0.32028	0.015578387	0.00047605252	0.003581223	0.3159753831529791	-0.0160854353287496	0.5167550486826828	-0.2212428234518503	-0.0370144612265284	-0.1983181688377058	0.0005700424787606	0.0	828.83954	1.4556591168002342e-06	0.53	0	APOB	0.3159753831529791	0.0160854353287496	0.5167550486826828	0.2212428234518503	0.0370144612265284	0.1983181688377058	0.00077013846	0.00067349605	0.0	0.0	0.043425202	0.0
2:21001794:T:G	0	0	0	0	0	0	0	0	0	0	1	0.353258192539	0.193	0.0	-0.22115737	-0.079692066	-0.0002528301	-0.00044192612	0.0024774813	0.463	2.11603	0.07010177	0.0009329549	-0.024661958	-0.2219178599202984	0.0466609798989598	-0.2788565018377614	-0.3207972472245828	0.0415501756582116	-0.0699803016280988	0.0005700424787606	0.0	478.53143	4.36697746408754e-06	1.0	0	APOB	0.2219178599202984	0.0466609798989598	0.2788565018377614	0.3207972472245828	0.0415501756582116	0.0699803016280988	0.0002528301	0.0	0.00044192612	0.0	0.22115737	0.0
2:21001806:A:G	0	0	0	0	0	0	0	0	0	0	1	0.56177341938	0.471	0.0	-0.023690388	0.107917994	0.0025475936	-0.0037331427	-0.0009574257	0.6	3.747249	-0.008050734	-0.001800039	-0.01626296	-0.2141571972028661	0.2706856563228956	-0.7266223451173633	-0.2681242294363961	0.5690055389430024	-0.1313123189511908	0.0005700424787606	0.0	338.37308	8.73398039402673e-06	1.0	0	APOB	0.2141571972028661	0.2706856563228956	0.7266223451173633	0.2681242294363961	0.5690055389430024	0.1313123189511908	0.0	0.0009574257	0.0037331427	0.008050734	0.023690388	0.001800039
2:21001807:G:T	0	0	0	0	0	0	0	0	0	0	1	0.466980099678	0.573	0.0	-0.1533398	0.0256811	0.0045218933	0.011123282	0.023854675	0.641	2.687076	0.01848989	0.010198642	0.12611592	-0.3277921689918904	-0.1447951118855734	-0.6964122201318477	1.1615989203959287	-0.7209484244710802	0.8302207098484164	0.0005700424787606	0.0	828.83234	1.455684468965046e-06	1.0	0	APOB	0.3277921689918904	0.1447951118855734	0.6964122201318477	1.1615989203959287	0.7209484244710802	0.8302207098484164	0.0	0.0	0.0	0.0	0.1533398	0.0
2:21001814:C:T	0	0	0	0	0	0	0	0	0	0	0	0.0	0.0	1.0	0.022972181	0.066655666	-0.002150433	0.00084585854	-4.532968e-05	0.0	-0.253783	-0.006580824	-0.00097134506	0.0023433473	0.1010553781579362	-0.4665472329172401	0.4371869269819792	0.600796917463533	-0.7614891571323632	-0.0816026533548355	0.0005700424787606	0.0	586.0768	2.911335286626126e-06	0.0	0	APOB	0.1010553781579362	0.4665472329172401	0.4371869269819792	0.600796917463533	0.7614891571323632	0.0816026533548355	0.002150433	4.532968e-05	0.0	0.006580824	0.0	0.00097134506
2:21001815:G:A	0	0	0	0	0	0	0	0	0	0	1	0.208136022091	0.285	0.43	-0.04815095	0.04794434	-0.00035511795	0.0006161558	0.00042220915	0.101	-0.294005	-0.0025803447	0.0005733608	-0.005985419	-0.5656753512393425	-0.5013907277749228	-0.8663539130563244	1.055510432766705	-1.1708849750084818	0.6308941702907427	0.0005700424787606	0.0	828.83954	1.4556591168002342e-06	0.5700000000000001	0	APOB	0.5656753512393425	0.5013907277749228	0.8663539130563244	1.055510432766705	1.1708849750084818	0.6308941702907427	0.00035511795	0.0	0.0	0.0025803447	0.04815095	0.0
2:21001818:A:T	0	0	0	0	0	0	0	0	0	0	1	0.434479176998	0.007	0.01	0.045998774	0.02335209	-0.004475556	0.0015562607	-0.00024231678	0.406	2.06643	-0.0014531277	-0.00041798857	0.0067276047	-0.4500691694512755	0.3907883081637142	-1.205834960804819	-0.786534897683379	0.923113652355854	0.0864756950697669	0.0005700424787606	0.0	828.83594	1.455671849726059e-06	0.99	0	APOB	0.4500691694512755	0.3907883081637142	1.205834960804819	0.786534897683379	0.923113652355854	0.0864756950697669	0.004475556	0.00024231678	0.0	0.0014531277	0.0	0.00041798857
2:21001819:T:G	0	0	0	0	0	0	0	0	0	0	1	0.381184160709	0.035	0.27	-0.043510117	-0.040307336	-0.0032002442	-0.00015601359	0.00037696963	0.036	0.358499	0.024629084	0.0003279685	-0.012039133	0.209626348870835	0.0901677257899545	0.0221463190690953	-0.4034627847014846	-0.1078310438482633	-1.6081500945341889e-06	0.0005700424787606	0.0	478.53143	4.36697746408754e-06	0.73	0	APOB	0.209626348870835	0.0901677257899545	0.0221463190690953	0.4034627847014846	0.1078310438482633	1.6081500945341889e-06	0.0032002442	0.0	0.00015601359	0.0	0.043510117	0.0
2:21001822:A:G	0	0	0	0	0	0	0	0	0	0	1	0.429885357618	0.449	0.03	0.044263586	0.05308745	0.0036653879	-0.0005937161	-0.00027117948	0.511	2.511145	0.0014366093	-0.00045147236	-0.0058024093	0.4678643538234506	-0.1968947483785668	0.924328650469162	-0.377202869812457	-0.016043162165597	-0.1626233236787029	0.0005700424787606	0.0	828.83234	1.4556843552782084e-06	0.97	0	APOB	0.4678643538234506	0.1968947483785668	0.924328650469162	0.377202869812457	0.016043162165597	0.1626233236787029	0.0	0.00027117948	0.0005937161	0.0	0.0	0.00045147236
2:21001826:C:T	0	0	0	0	0	0	0	0	0	0	0	0.0	0.0	1.0	0.01972565	-0.08083713	-0.0010636953	0.0010553686	-0.00036396086	0.0	-0.134045	0.008252917	0.00071749423	-0.0060423994	-0.2740955100033007	-0.03172454631489	-0.8572225113926322	0.1179052685112674	-0.3335239130255265	0.1324350022861245	0.0005700424787606	0.0	586.0785	2.9113182336004684e-06	0.0	0	APOB	0.2740955100033007	0.03172454631489	0.8572225113926322	0.1179052685112674	0.3335239130255265	0.1324350022861245	0.0010636953	0.00036396086	0.0	0.0	0.0	0.0
2:21001827:A:T	0	0	0	0	0	0	0	0	0	0	1	0.523713827133	0.007	0.0	0.07541177	0.28932965	0.0045168567	0.00010956894	-3.876866e-05	0.445	3.086585	-0.0060532717	-0.0011715752	0.00014615129	-0.1821485155211182	0.0200673877876479	-0.5051627183734047	-0.0455571314534921	-0.0253237596284463	0.036091695789754	0.0005444068767985	0.01	828.8383	1.45566332321323e-06	1.0	0	APOB	0.1821485155211182	0.0200673877876479	0.5051627183734047	0.0455571314534921	0.0253237596284463	0.036091695789754	0.0	3.876866e-05	0.0	0.0060532717	0.0	0.0011715752
2:21001832:T:C	0	0	0	0	0	0	0	0	0	0	0	0.0	0.0	1.0	-0.084870845	-0.12559374	0.00011038722	-0.0013742109	0.0002553607	0.0	0.458931	0.0030777804	-0.00012654567	5.133124e-05	-0.2189601529495813	0.3757355364038888	-0.8555701872433896	-0.5944680592321421	1.0560951823259983	-0.1685038049979674	0.0005700424787606	0.0	478.53143	4.36697746408754e-06	0.0	0	APOB	0.2189601529495813	0.3757355364038888	0.8555701872433896	0.5944680592321421	1.0560951823259983	0.1685038049979674	0.0	0.0	0.0013742109	0.0	0.084870845	0.00012654567
2:21001836:T:C	0	0	0	0	0	0	0	0	0	0	1	0.43662661314	0.003	0.22	-0.10833059	-0.06682967	0.000720614	-0.0011735638	0.00028964493	0.042	1.515722	0.0020374134	0.0002904582	0.0025067725	-0.1354316745565982	0.2537805494591613	-0.5569189666285476	0.0049424076202641	0.5805968288536416	0.4850350279243733	0.0005700424787606	0.0	102.80968	9.46178479352966e-05	0.78	0	APOB	0.1354316745565982	0.2537805494591613	0.5569189666285476	0.0049424076202641	0.5805968288536416	0.4850350279243733	0.0	0.0	0.0011735638	0.0	0.10833059	0.0
2:21001837:G:T	0	0	0	0	0	0	0	0	0	0	1	0.43539121747	0.035	0.44	-0.120180026	-0.11894077	-0.0005161344	0.0013587391	-5.7391007e-05	0.015	1.908266	-0.010010675	-0.0005526517	0.004431267	-1.0331842365246129	0.0436383161788152	-1.8229400705671632	0.2819381074734426	-0.1368930250274618	1.1167386354294844	0.0005700424787606	0.0	828.8383	1.45566332321323e-06	0.56	0	APOB	1.0331842365246129	0.0436383161788152	1.8229400705671632	0.2819381074734426	0.1368930250274618	1.1167386354294844	0.0005161344	5.7391007e-05	0.0	0.010010675	0.120180026	0.0005526517
2:21001838:G:C	0	0	0	0	0	0	1	0	0	0	0	0.0	0.0	1.0	0.05505602	-0.021184593	0.0004187147	-0.00018460583	-0.00017970745	0.0	9.159811	-0.0025249915	-0.0017602751	0.008041449	-0.3964807130983558	-0.1174347034989107	-0.7388083885457983	0.435880439417306	-0.2667469877578196	0.545635762455096	0.0005700424787606	0.0	478.53003	4.367003384686541e-06	0.0	1	APOB	0.3964807130983558	0.1174347034989107	0.7388083885457983	0.435880439417306	0.2667469877578196	0.545635762455096	0.0	0.00017970745	0.00018460583	0.0025249915	0.0	0.0017602751
2:21001853:C:G	0	0	0	0	0	0	0	0	0	0	0	0.0	0.0	1.0	0.08699366	0.16576329	5.7472644e-05	-6.498059e-05	-0.00065894215	0.0	0.509611	0.016062781	-0.0021552416	-0.00052009005	0.9107328829057136	-0.2460046619585319	1.698182070031206	-0.5109026417406597	-0.303821332541615	-0.0348954459158639	0.0005700424787606	0.0	151.3279	4.36697737313807e-05	0.0	0	APOB	0.9107328829057136	0.2460046619585319	1.698182070031206	0.5109026417406597	0.303821332541615	0.0348954459158639	0.0	0.00065894215	6.498059e-05	0.0	0.0	0.0021552416
2:21001854:A:G	0	0	0	0	0	0	0	0	0	0	1	0.485172510147	0.37	0.0	0.12079292	0.28894365	0.00024362167	-0.00039708897	-0.00077640347	0.562	3.236355	0.017792491	0.0007110507	0.0015301006	0.4564640083783001	0.0663038398396638	0.4715495562852732	-0.8144579902862241	0.447282942989384	-0.3003086033622647	0.0005700424787606	0.0	828.83954	1.4556591168002342e-06	1.0	0	APOB	0.4564640083783001	0.0663038398396638	0.4715495562852732	0.8144579902862241	0.447282942989384	0.3003086033622647	0.0	0.00077640347	0.00039708897	0.0	0.0	0.0
2:21001856:G:A	0	0	0	0	0	0	0	0	0	0	0	0.0	0.0	1.0	0.013715886	-0.041928172	0.00019396757	-0.0003794479	0.00034934172	0.0	0.67487	-0.025960933	-0.0042952476	-0.00053427217	-0.0665676154314993	-0.2685806827727869	-0.1757816032425423	0.7377106774776208	-0.0915897317856481	0.7179385398211586	0.0005700424787606	0.0	146.5224	4.6581364586018026e-05	0.0	0	APOB	0.0665676154314993	0.2685806827727869	0.1757816032425423	0.7377106774776208	0.0915897317856481	0.7179385398211586	0.0	0.0	0.0003794479	0.025960933	0.0	0.0042952476
2:21001857:TCAA:-	0	1	0	0	0	0	0	0	0	0	0	0.0	0.0	1.0	0.0	0.0	0.0	0.0	0.0	0.0	0.0	0.0	0.0	0.0	0.0	0.0	0.0	0.0	0.0	0.0	0.0	0.0	313.27234	1.0189673957938794e-05	0.0	1	APOB	0.0	0.0	0.0	0.0	0.0	0.0	0.0	0.0	0.0	0.0	0.0	0.0
2:21001858:C:G	0	0	0	0	0	0	0	0	0	0	1	0.427991986275	0.551	0.0	0.21125951	0.15492256	0.00038565602	-0.0005125172	-0.0008738708	0.632	3.89513	-0.015367594	-0.005489515	0.0006707329	0.2975851010056871	-0.522880393550408	1.809573957469348	-0.4397359962228539	-0.9542563210082418	-1.1279418195571889	0.0005700424787606	0.0	586.0768	2.911335286626126e-06	1.0	0	APOB	0.2975851010056871	0.522880393550408	1.809573957469348	0.4397359962228539	0.9542563210082418	1.1279418195571889	0.0	0.0008738708	0.0005125172	0.015367594	0.0	0.005489515
2:21001858:C:T	0	0	0	0	0	0	0	0	0	0	1	0.410826265812	0.136	0.03	0.08294111	0.068314135	0.00055045297	0.0007090336	0.0017656803	0.376	3.343896	0.00011967681	0.0012820641	0.0019426316	0.0182850391824272	0.1168523868177669	-0.0314859014944853	-0.8374479480045927	0.4646309720621219	-0.2418220832959962	0.0005700424787606	0.0	828.8371	1.455667643313063e-06	0.97	0	APOB	0.0182850391824272	0.1168523868177669	0.0314859014944853	0.8374479480045927	0.4646309720621219	0.2418220832959962	0.0	0.0	0.0	0.0	0.0	0.0
2:21001872:G:A	0	0	0	0	0	0	0	0	0	0	1	0.369380950928	0.003	0.07	0.017282743	0.049325302	0.00017301088	-0.002184262	0.0032826848	0.319	1.554365	-0.015366735	0.004623586	0.00054178014	0.0980678712826455	-0.1187055683622466	-0.3038621179012291	0.5127950749726197	-0.4759666713767306	-0.1480273240684777	0.0005700424787606	0.0	370.66937	7.278295925061684e-06	0.93	0	APOB	0.0980678712826455	0.1187055683622466	0.3038621179012291	0.5127950749726197	0.4759666713767306	0.1480273240684777	0.0	0.0	0.002184262	0.015366735	0.0	0.0
2:21001876:C:T	0	0	0	0	0	0	0	0	0	0	1	0.353957235813	0.001	0.05	0.02520338	-0.0064490493	4.546222e-05	0.0006768331	-0.0011466141	0.345	1.967388	-0.01428996	0.0126307495	0.00030118157	0.2225622098591566	-0.2618595097546021	0.369720864367581	0.0982008218082261	-0.5232965796466531	0.057007035902991	0.0005700424787606	0.0	586.0785	2.9113182336004684e-06	0.95	0	APOB	0.2225622098591566	0.2618595097546021	0.369720864367581	0.0982008218082261	0.5232965796466531	0.057007035902991	0.0	0.0011466141	0.0	0.01428996	0.0	0.0
2:21001884:A:C	0	0	0	0	0	0	0	0	0	0	1	0.418631106615	0.551	0.02	-0.009300143	0.01593723	-0.0005373791	-0.00077623874	-0.0015794239	0.571	4.01475	0.004246801	0.004107562	0.00031594644	0.8735041824547003	0.0546626274128156	1.5449594087728924	-0.9299117942930388	0.4090907134640276	-0.5786776806977199	0.0005700424787606	0.0	828.83954	1.4556591168002342e-06	0.98	0	APOB	0.8735041824547003	0.0546626274128156	1.5449594087728924	0.9299117942930388	0.4090907134640276	0.5786776806977199	0.0005373791	0.0015794239	0.00077623874	0.0	0.009300143	0.0
2:21001885:A:G	0	0	0	0	0	0	0	0	0	0	1	0.417231798172	0.0	0.88	0.023197725	0.007100499	-5.0516246e-05	-0.002911264	-0.0022418224	0.0	1.715616	0.020389954	-0.002201405	0.0007892517	0.4691616366830027	0.295016642569308	0.444815714340501	-1.074332908117431	1.0009232158178027	-0.7871897932966654	0.0005700424787606	0.0	586.0785	2.9113182336004684e-06	0.12	0	APOB	0.4691616366830027	0.295016642569308	0.444815714340501	1.074332908117431	1.0009232158178027	0.7871897932966654	5.0516246e-05	0.0022418224	0.002911264	0.0	0.0	0.002201405
2:21001886:T:C	0	0	0	0	0	0	0	0	0	0	0	0.0	0.0	1.0	-0.0058149486	-0.0029977132	-0.0005054909	0.010407684	-0.0007371861	0.0	0.532413	-0.018006414	-0.002736292	5.86464e-05	0.2905678600767314	0.1259619323133478	0.3665114659700887	-0.5497967081434116	0.5490443750512161	-0.2226806020672158	0.0005700424787606	0.0	828.83954	1.4556591168002342e-06	0.0	0	APOB	0.2905678600767314	0.1259619323133478	0.3665114659700887	0.5497967081434116	0.5490443750512161	0.2226806020672158	0.0005054909	0.0007371861	0.0	0.018006414	0.0058149486	0.002736292
2:21001892:A:G	0	0	0	0	0	0	0	0	0	0	0	0.0	0.0	1.0	0.044881098	-0.010433604	0.00043367516	0.0048525752	-0.002042583	0.0	0.180722	0.010715206	-0.0032641212	-4.445028e-06	0.4380061499321137	0.6947671135633045	0.2868528973928048	-1.5664946599466676	1.6844379646184144	-0.364988032205057	0.0005700424787606	0.0	586.0785	2.9113182336004684e-06	0.0	0	APOB	0.4380061499321137	0.6947671135633045	0.2868528973928048	1.5664946599466676	1.6844379646184144	0.364988032205057	0.0	0.002042583	0.0	0.0	0.0	0.0032641212
2:21001892:A:T	0	0	0	0	0	0	1	0	0	0	0	0.0	0.0	1.0	0.019191548	-0.010721535	-0.00067896914	0.00038111955	0.0019504977	0.0	7.607434	0.008713388	0.0026228554	0.00010216568	0.7208392279325206	-0.2698810827798517	1.6125749706777996	0.046915937865362	-0.5145998098454629	-0.3166343315226074	0.0005700424787606	0.0	828.83954	1.4556591168002342e-06	0.0	1	APOB	0.7208392279325206	0.2698810827798517	1.6125749706777996	0.046915937865362	0.5145998098454629	0.3166343315226074	0.00067896914	0.0	0.0	0.0	0.0	0.0
2:21001904:G:C	0	0	0	0	0	0	0	0	0	0	0	0.0	0.0	1.0	-0.003957252	-0.010200873	0.00049072236	-0.0029454636	0.00043718686	0.0	0.391304	0.004857146	-0.00086247106	0.001620597	0.8775332797697717	-0.1096261846281286	1.5163731339714863	-0.1076398166016409	0.2257760913231744	0.3101381012813392	0.0005700424787606	0.0	828.83954	1.4556591168002342e-06	0.0	0	APOB	0.8775332797697717	0.1096261846281286	1.5163731339714863	0.1076398166016409	0.2257760913231744	0.3101381012813392	0.0	0.0	0.0029454636	0.0	0.003957252	0.00086247106
2:21001923:T:C	0	0	0	0	0	0	0	0	0	0	1	0.357519924641	0.014	0.04	0.0018769611	-0.00037679338	0.0014463691	-0.00036655855	0.0010697104	0.349	3.201318	-0.008699544	0.0016301346	5.105755e-05	-0.1639059684036543	0.1238256844415479	-0.589374946477648	0.3596141744726164	0.1609170962704948	-0.0386323551418048	0.0005700424787606	0.0	828.8383	1.45566332321323e-06	0.96	0	APOB	0.1639059684036543	0.1238256844415479	0.589374946477648	0.3596141744726164	0.1609170962704948	0.0386323551418048	0.0	0.0	0.00036655855	0.008699544	0.0	0.0
2:21001925:C:A	0	0	0	0	0	0	0	0	0	0	0	0.0	0.0	1.0	0.0036068868	0.0014086267	-3.6361394e-05	0.00017936819	-0.0016812872	0.0	0.1388	-0.019300539	0.0015704534	-0.0020419457	-0.5783366449309948	0.0575725767300902	-1.213592560101132	0.0608097579494233	-0.4058319077070235	0.0179433401849746	0.0005700424787606	0.0	414.4201	5.82265329285292e-06	0.0	0	APOB	0.5783366449309948	0.0575725767300902	1.213592560101132	0.0608097579494233	0.4058319077070235	0.0179433401849746	3.6361394e-05	0.0016812872	0.0	0.019300539	0.0	0.0
2:21001933:A:G	0	0	0	0	0	0	0	0	0	0	1	0.33218973875	0.355	0.54	0.015024553	0.00024058971	0.0006851224	-0.0031124803	0.0015003133	0.12	1.45628	-0.018468581	-0.005286242	0.0007927979	-0.1030821975013293	0.065952706487405	-0.2760975450826453	-0.943435247246034	0.1819491199505722	-0.4505454175712605	0.0005700424787606	0.0	239.26486	1.7468264559283853e-05	0.4599999999999999	0	APOB	0.1030821975013293	0.065952706487405	0.2760975450826453	0.943435247246034	0.1819491199505722	0.4505454175712605	0.0	0.0	0.0031124803	0.018468581	0.0	0.005286242
2:21001940:CTG:-	0	0	0	0	0	1	0	0	0	0	0	0.0	0.0	1.0	0.0	0.0	0.0	0.0	0.0	0.0	1.953581	0.0	0.0	0.0	0.0	0.0	0.0	0.0	0.0	0.0	0.0	0.0	45.915974	0.0004745462792925	0.0	0	APOB	0.0	0.0	0.0	0.0	0.0	0.0	0.0	0.0	0.0	0.0	0.0	0.0
2:21001939:A:G	0	0	0	0	0	0	0	0	0	0	1	0.499305576086	0.0	0.65	0.0024334658	9.450177e-05	-0.0001910388	-0.008824394	-0.004361404	0.003	1.529995	0.02946184	-0.005745178	0.0091332905	0.2896282317339788	-0.1784891600969856	0.4355327519230823	0.2383639377245949	-0.2899535270565007	0.1992163944059344	0.0005700424787606	0.0	478.53073	4.366990197013365e-06	0.35	0	APOB	0.2896282317339788	0.1784891600969856	0.4355327519230823	0.2383639377245949	0.2899535270565007	0.1992163944059344	0.0001910388	0.004361404	0.008824394	0.0	0.0	0.005745178
2:21001939:A:T	0	0	0	0	0	0	0	0	0	0	1	0.485570997	0.005	0.42	0.0020925521	1.3247809e-06	-2.5653047e-05	-0.0044074496	0.011169631	0.014	1.637189	0.014762985	-0.001498275	0.0005871295	0.1932568993575867	-0.8143967392298692	-0.1521720240560665	1.4670627182429776	-0.598312426190396	0.8161970682559934	0.0005700424787606	0.0	586.07764	2.91132664642646e-06	0.5800000000000001	0	APOB	0.1932568993575867	0.8143967392298692	0.1521720240560665	1.4670627182429776	0.598312426190396	0.8161970682559934	2.5653047e-05	0.0	0.0044074496	0.0	0.0	0.001498275
2:21001940:C:T	0	0	0	0	0	0	0	0	0	0	0	0.0	0.0	1.0	0.0056675095	1.0144497e-05	-8.965075e-05	-0.0060421373	-0.001509095	0.0	0.396797	-0.01587908	-0.003399521	-0.0051701674	-1.2055083291183537	0.0750018260067273	-2.1506380058182364	0.5345137715143925	-0.4165247781369407	0.2382884399553727	0.0005700424787606	0.0	828.8383	1.45566332321323e-06	0.0	0	APOB	1.2055083291183537	0.0750018260067273	2.1506380058182364	0.5345137715143925	0.4165247781369407	0.2382884399553727	8.965075e-05	0.001509095	0.0060421373	0.01587908	0.0	0.003399521
2:21001954:C:G	0	0	0	0	0	0	0	0	0	0	1	0.35398119688	0.007	0.01	0.007842087	0.00078472606	-0.0003998441	-0.0024358388	0.0006552718	0.406	3.054444	-0.012477599	-0.002613433	-0.000836089	0.0656633147385982	-0.390070892704723	-0.2820122015009969	-0.4255848756159244	-0.3666694477115652	-0.4550093824118904	0.0005700424787606	0.0	828.8383	1.45566332321323e-06	0.99	0	APOB	0.0656633147385982	0.390070892704723	0.2820122015009969	0.4255848756159244	0.3666694477115652	0.4550093824118904	0.0003998441	0.0	0.0024358388	0.012477599	0.0	0.002613433
2:21001955:A:C	0	0	0	0	0	0	0	0	0	0	0	0.0	0.0	1.0	0.0024572413	-0.00025767885	0.00020670932	-2.8271694e-05	0.00016840501	0.0	0.514748	-0.049975134	-0.00016531954	0.0013922559	0.253824956468151	0.5645385158779223	-0.2354616348454344	-1.7892191706166154	1.563011534719839	-0.6453102018860554	0.0005700424787606	0.0	414.4201	5.82265329285292e-06	0.0	0	APOB	0.253824956468151	0.5645385158779223	0.2354616348454344	1.7892191706166154	1.563011534719839	0.6453102018860554	0.0	0.0	2.8271694e-05	0.049975134	0.0	0.00016531954
2:21001956:G:A	0	0	0	0	0	0	0	0	0	0	1	0.3377391994	0.355	0.16	-0.008931568	-0.00019921167	-0.0005850903	-0.0005085154	0.0042680013	0.172	2.488167	0.32188964	0.15495214	-0.005095868	-0.7618486294375837	0.0068002064987602	-1.3568836363057026	0.6353079133639659	-0.4863996791528574	0.162028061082254	0.0005700424787606	0.0	313.27188	1.0189703971263953e-05	0.84	0	APOB	0.7618486294375837	0.0068002064987602	1.3568836363057026	0.6353079133639659	0.4863996791528574	0.162028061082254	0.0005850903	0.0	0.0005085154	0.0	0.008931568	0.0
2:21001957:A:G	0	0	0	0	0	0	0	0	0	0	1	0.333516359329	0.193	0.05	-0.00012757839	0.00013147312	-0.0008872039	-0.0017961254	-0.0019167607	0.363	2.445701	0.05854747	0.00031065382	-0.007165284	0.7224618262518403	-0.4322572178765108	1.1684865046851067	-0.0761660800018561	-0.4889602631811554	0.2507689448534056	0.0005700424787606	0.0	828.83954	1.4556591168002342e-06	0.95	0	APOB	0.7224618262518403	0.4322572178765108	1.1684865046851067	0.0761660800018561	0.4889602631811554	0.2507689448534056	0.0008872039	0.0019167607	0.0017961254	0.0	0.00012757839	0.0
2:21001959:A:G	0	0	0	0	0	0	0	0	0	0	1	0.444897711277	0.001	0.08	0.0028355569	-0.00024213656	0.00011033096	-0.0013018032	-0.00162288	0.3	2.162523	0.017051931	0.002284414	-0.0042770007	1.0556489795014667	0.0523511753643448	1.177853342705243	-1.4080353010909066	0.6567764039325215	-0.412247885500173	0.0005700424787606	0.0	828.83954	1.4556591168002342e-06	0.92	0	APOB	1.0556489795014667	0.0523511753643448	1.177853342705243	1.4080353010909066	0.6567764039325215	0.412247885500173	0.0	0.00162288	0.0013018032	0.0	0.0	0.0
2:21001970:C:T	0	0	0	0	0	0	0	0	0	0	0	0.0	0.0	1.0	0.0043702535	0.0017186035	-0.00031896943	0.0059966138	0.0037134937	0.0	0.369003	0.03057735	-0.003565366	-0.008414712	1.738796848766876	-1.0968689487479155	3.7943926470670646	1.3212771159794163	-2.27446292726671	0.1230715209098307	0.0005700424787606	0.0	144.28539	4.803702904609963e-05	0.0	0	APOB	1.738796848766876	1.0968689487479155	3.7943926470670646	1.3212771159794163	2.27446292726671	0.1230715209098307	0.00031896943	0.0	0.0	0.0	0.0	0.003565366
2:21001971:G:A	0	0	0	0	0	0	0	0	0	0	1	0.264712750912	0.001	0.45	-0.007820602	-0.0002792137	-0.0008719298	-0.00020743557	-0.0006021805	0.012	0.924158	0.0072959326	0.0075806817	0.0077200644	-1.1289655285103235	-0.5154808347810389	-1.812432499338957	1.7921006349620217	-1.4251592823655457	0.6331724473690434	0.0005700424787606	0.0	22.334038	0.0020088097080588	0.55	0	APOB	1.1289655285103235	0.5154808347810389	1.812432499338957	1.7921006349620217	1.4251592823655457	0.6331724473690434	0.0008719298	0.0006021805	0.00020743557	0.0	0.007820602	0.0
2:21001973:C:T	0	0	0	0	0	0	0	0	0	0	0	0.0	0.0	1.0	-0.00014671404	0.0018310596	-0.00020801395	0.0077162636	0.0022924424	0.0	0.045957	0.038594294	-0.0012650394	-0.002622703	-0.4635051533288431	-0.402477313776574	-0.7333834890696713	0.7072909172676977	-1.0756771928797633	0.3143134304883088	0.0005700424787606	0.0	828.83954	1.4556591168002342e-06	0.0	0	APOB	0.4635051533288431	0.402477313776574	0.7333834890696713	0.7072909172676977	1.0756771928797633	0.3143134304883088	0.00020801395	0.0	0.0	0.0	0.00014671404	0.0012650394
2:21001974:G:A	0	0	0	0	0	0	0	0	0	0	1	0.322646796703	0.018	0.19	-0.0043958942	0.0010074053	-7.726318e-06	0.004766885	0.0022307164	0.05	0.621942	0.042982657	0.0075667677	-0.021753386	1.4633165026394854	-0.9536117261508764	3.1448309310859583	0.8416158742051315	-2.0772271460542893	0.1444795331220383	0.0005700424787606	0.0	201.02545	2.4746206690906547e-05	0.81	0	APOB	1.4633165026394854	0.9536117261508764	3.1448309310859583	0.8416158742051315	2.0772271460542893	0.1444795331220383	7.726318e-06	0.0	0.0	0.0	0.0043958942	0.0
2:21001974:G:T	0	0	0	0	0	0	0	0	0	0	1	0.34152007103	0.493	0.06	-0.003752783	0.0017044634	-5.046054e-05	0.004748321	0.0029244013	0.487	0.836478	0.040076025	0.0054545724	0.005346015	-1.4347051033268206	-0.3372158458902818	-2.1582706975225534	1.5598667278537417	-1.286278482432574	0.4991038837853007	0.0005700424787606	0.0	293.04053	1.1645272934401872e-05	0.94	0	APOB	1.4347051033268206	0.3372158458902818	2.1582706975225534	1.5598667278537417	1.286278482432574	0.4991038837853007	5.046054e-05	0.0	0.0	0.0	0.003752783	0.0
2:21001976:A:C	0	0	0	0	0	0	0	0	0	0	1	0.229406043887	0.331	0.05	0.0036559603	-0.0001748359	-0.000109533255	-0.0006206895	-5.9388345e-05	0.449	0.886096	0.0396091	-0.00037496234	-0.022767186	-0.0839324774262536	0.2250561822495016	-0.598046619304781	-0.598156867499374	0.4961174399308889	0.1613281458388389	0.0005700424787606	0.0	828.83954	1.4556591168002342e-06	0.95	0	APOB	0.0839324774262536	0.2250561822495016	0.598046619304781	0.598156867499374	0.4961174399308889	0.1613281458388389	0.000109533255	5.9388345e-05	0.0006206895	0.0	0.0	0.00037496234
2:21001978:T:C	0	0	0	0	0	0	0	0	0	0	1	0.224543184042	0.003	0.36	0.0011954703	-0.000111439025	-1.5398e-05	-0.0022343541	-0.0015932963	0.02	-0.839526	-0.008133717	-0.0011423897	-0.04636773	0.6349686690811106	0.1767165865145624	0.7064670056508674	-1.322121721334875	1.0035563033830324	-0.4833101633304338	0.0005700424787606	0.0	58.763344	0.0002896761870943	0.64	0	APOB	0.6349686690811106	0.1767165865145624	0.7064670056508674	1.322121721334875	1.0035563033830324	0.4833101633304338	1.5398e-05	0.0015932963	0.0022343541	0.008133717	0.0	0.0011423897
2:21001986:C:A	0	0	0	0	0	0	0	0	0	0	1	0.29142549634	0.082	0.27	-0.00014444487	3.3731445e-05	-2.2769505e-05	4.6966743e-05	-0.0009955141	0.04	0.634361	-0.0023691244	-0.0013296809	-0.09498805	-0.9754455215507538	0.0801359951126019	-1.5060632277592558	0.4632823785798018	-0.2831668630293543	0.2609493325831057	0.0005700424787606	0.0	828.83954	1.4556591168002342e-06	0.73	0	APOB	0.9754455215507538	0.0801359951126019	1.5060632277592558	0.4632823785798018	0.2831668630293543	0.2609493325831057	2.2769505e-05	0.0009955141	0.0	0.0023691244	0.00014444487	0.0013296809
2:21001995:A:G	0	0	0	0	0	0	0	0	0	0	1	0.391343384981	0.014	0.43	0.0032110626	2.3340079e-05	0.0009706985	0.000104707666	-0.01068683	0.014	1.46644	0.04402558	-0.0011109838	-0.057765767	-0.1314030653184104	0.271692319409538	-0.5233046245759816	-1.050600494554693	0.8346192394421318	0.0159839951416125	0.0005700424787606	0.0	828.83954	1.4556591168002342e-06	0.5700000000000001	0	APOB	0.1314030653184104	0.271692319409538	0.5233046245759816	1.050600494554693	0.8346192394421318	0.0159839951416125	0.0	0.01068683	0.0	0.0	0.0	0.0011109838
2:21002000:C:G	0	0	0	0	0	0	0	0	0	0	1	0.299686163664	0.551	0.11	0.005164583	-0.00014469285	0.0001486523	-0.000134503	-0.005801042	0.459	3.227889	0.04405461	-3.7125428e-06	-0.020670984	-0.8135970914405882	0.9735655578723604	-1.714244508999141	-1.064311588508794	1.7321237653199255	-0.094987223877805	0.0005700424787606	0.0	190.15134	2.765752469713334e-05	0.89	0	APOB	0.8135970914405882	0.9735655578723604	1.714244508999141	1.064311588508794	1.7321237653199255	0.094987223877805	0.0	0.005801042	0.000134503	0.0	0.0	3.7125428e-06
2:21002002:G:A	0	0	0	0	0	0	1	0	0	0	0	0.0	0.0	1.0	-0.00267411	3.1863143e-05	-0.0011350255	0.0001440692	0.00112827	0.0	9.890854	0.15216026	0.0054260115	0.04648426	0.2654026732313327	-0.2401318202908352	0.7748152201357296	0.6769462885486565	-0.7296024310309539	0.1553429110339634	0.0005700424787606	0.0	828.83954	1.4556591168002342e-06	0.0	1	APOB	0.2654026732313327	0.2401318202908352	0.7748152201357296	0.6769462885486565	0.7296024310309539	0.1553429110339634	0.0011350255	0.0	0.0	0.0	0.00267411	0.0
2:21002008:T:C	0	0	0	0	0	0	0	0	0	0	1	0.274905711412	0.003	1.0	-0.0013002265	-0.0001317487	-0.00030076678	-0.0007406016	-0.0034456574	0.0	0.348727	-0.033738896	-8.690468e-05	0.023336198	0.6663920799817322	-0.1712506580321381	0.5582453987764106	-0.017330662373016	0.3027426360328158	-0.1677634289156465	0.0005700424787606	0.0	828.83954	1.4556591168002342e-06	0.0	0	APOB	0.6663920799817322	0.1712506580321381	0.5582453987764106	0.017330662373016	0.3027426360328158	0.1677634289156465	0.00030076678	0.0034456574	0.0007406016	0.033738896	0.0013002265	8.690468e-05
2:21002017:G:T	0	0	0	0	0	0	0	0	0	0	1	0.415967643261	0.136	0.04	-0.0009861503	-3.8677263e-06	0.00044130173	-0.0001767072	-0.00096826954	0.36	2.234914	0.022582829	-0.0033199303	-0.05191563	-0.9898851361733324	0.1581012791310987	-1.8085805504471053	1.1838207786525872	-0.0187846956368208	0.6467464599647785	0.0005700424787606	0.0	414.4207	5.822636467200937e-06	0.96	0	APOB	0.9898851361733324	0.1581012791310987	1.8085805504471053	1.1838207786525872	0.0187846956368208	0.6467464599647785	0.0	0.00096826954	0.0001767072	0.0	0.0009861503	0.0033199303
2:21002017:G:A	0	0	0	0	0	0	0	0	0	0	1	0.406759619713	0.331	0.12	-0.0015580639	-1.4135745e-05	0.0005268968	6.6962384e-05	0.0018344524	0.364	1.904656	-0.0041841045	-0.007563951	-0.04402799	-1.2364713383864308	0.2262053295877537	-2.2523076628527194	0.3642261013587899	0.0022152796826815	0.1557241555341853	0.0005700424787606	0.0	828.83954	1.4556591168002342e-06	0.88	0	APOB	1.2364713383864308	0.2262053295877537	2.2523076628527194	0.3642261013587899	0.0022152796826815	0.1557241555341853	0.0	0.0	0.0	0.0041841045	0.0015580639	0.007563951
2:21002040:T:C	0	0	0	0	0	0	0	0	0	0	1	0.345095038414	0.219	0.12	0.00022240798	6.4425134e-05	0.00013630308	1.9595413e-05	-0.0005376517	0.282	1.915035	-0.057767253	-0.038504135	0.0067687533	-0.8777315227771405	0.173594864952857	-1.6710276590750397	0.7566177225105867	0.0712769882101981	0.4330200429022393	0.0005700424787606	0.0	586.0785	2.9113182336004684e-06	0.88	0	APOB	0.8777315227771405	0.173594864952857	1.6710276590750397	0.7566177225105867	0.0712769882101981	0.4330200429022393	0.0	0.0005376517	0.0	0.057767253	0.0	0.038504135
2:21002043:C:A	0	0	0	0	0	0	0	0	0	0	1	0.336060315371	0.053	0.03	-0.0008311672	7.56997e-05	0.0004194663	0.00010649479	0.004274562	0.368	2.189762	0.024508752	0.06098748	-0.005255147	-0.5439470615730669	0.1399772145497247	-1.2734744426828746	0.2349214727371766	0.1437476273404959	0.0312811465240626	0.0005700424787606	0.0	828.83954	1.4556591168002342e-06	0.97	0	APOB	0.5439470615730669	0.1399772145497247	1.2734744426828746	0.2349214727371766	0.1437476273404959	0.0312811465240626	0.0	0.0	0.0	0.0	0.0008311672	0.0
2:21002051:A:T	0	0	0	0	0	0	0	0	0	0	1	0.32510226965	0.005	0.01	0.0049240887	4.939892e-05	-0.00036403	0.0003026444	0.00045224233	0.406	1.688271	0.03209147	0.025665749	-0.00073571503	3.996030718795089	-1.5824321681950655	6.884211874108352	-1.1064826517451471	-1.6519130754175364	-0.9863078914050885	0.0005700424787606	0.0	828.83954	1.4556591168002342e-06	0.99	0	APOB	3.996030718795089	1.5824321681950655	6.884211874108352	1.1064826517451471	1.6519130754175364	0.9863078914050885	0.00036403	0.0	0.0	0.0	0.0	0.0
2:21002053:C:T	0	0	0	0	0	0	0	0	0	0	1	0.332759618759	0.005	0.11	0.0046535153	0.0004677447	-0.00073096005	0.00021605572	0.00077527575	0.272	1.678176	0.015740369	0.011448483	-0.005677211	2.133453832437127	-1.5295685962544787	4.128629626990383	0.5182901990980784	-2.782677410839645	-0.1387110411650489	0.0005700424787606	0.0	124.95599	6.404919258784503e-05	0.89	0	APOB	2.133453832437127	1.5295685962544787	4.128629626990383	0.5182901990980784	2.782677410839645	0.1387110411650489	0.00073096005	0.0	0.0	0.0	0.0	0.0
2:21002054:G:A	0	0	0	0	0	0	0	0	0	0	0	0.0	0.0	1.0	-0.0010186842	1.4436082e-06	0.00036608466	0.00010493833	0.030775733	0.0	-0.306912	0.036666147	0.009228848	0.002859748	1.3839659798609216	-1.4095789087183732	2.949897688951217	0.8348639081539801	-2.5911547757724787	-0.10212610827983	0.0005700424787606	0.0	828.83954	1.4556591168002342e-06	0.0	0	APOB	1.3839659798609216	1.4095789087183732	2.949897688951217	0.8348639081539801	2.5911547757724787	0.10212610827983	0.0	0.0	0.0	0.0	0.0010186842	0.0
2:21002059:G:A	0	0	0	0	0	0	0	0	0	0	1	0.41109713912	0.003	0.05	-0.0033972103	0.0003302172	0.0038012033	9.1217786e-05	0.013724778	0.345	2.13472	-0.005888436	0.004311661	0.01120124	-0.6047614740119207	0.0912022091729582	-1.259948908680912	1.366781980719606	0.205317230588399	0.580371105023201	0.0005700424787606	0.0	478.52863	4.367028850538191e-06	0.95	0	APOB	0.6047614740119207	0.0912022091729582	1.259948908680912	1.366781980719606	0.205317230588399	0.580371105023201	0.0	0.0	0.0	0.005888436	0.0033972103	0.0
2:21002067:A:T	0	0	0	0	0	0	0	0	0	0	1	0.334877550602	0.011	0.04	0.013551784	0.000122029815	-0.0066382466	-0.00012302316	-0.002815234	0.349	2.729566	-0.006786612	2.0625535e-05	0.0020682216	-1.1659263390536332	0.1488463196298919	-2.051013723571703	0.8752877240867456	-0.105799726000743	0.382040708419319	0.0005700424787606	0.0	828.83954	1.4556591168002342e-06	0.96	0	APOB	1.1659263390536332	0.1488463196298919	2.051013723571703	0.8752877240867456	0.105799726000743	0.382040708419319	0.0066382466	0.002815234	0.00012302316	0.006786612	0.0	0.0
2:21002070:T:C	0	0	0	0	0	0	0	0	0	0	1	0.546648204327	0.551	0.04	-0.015059296	1.5375743e-05	-0.0052263774	-4.2597116e-05	0.00083119236	0.536	3.889509	-0.004893077	2.4226872e-05	-0.0005376367	19.91130624088972	-7.628979581938349	36.51154411874384	-3.211701830818271	-10.799278502352902	-2.271164607472481	0.0005700424787606	0.0	478.53143	4.36697746408754e-06	0.96	0	APOB	19.91130624088972	7.628979581938349	36.51154411874384	3.211701830818271	10.799278502352902	2.271164607472481	0.0052263774	0.0	4.2597116e-05	0.004893077	0.015059296	0.0
2:21002087:G:A	0	0	0	0	0	0	0	0	0	0	0	0.0	0.0	1.0	-0.018947108	-0.0027984325	-0.0050131967	-1.7385268e-05	0.00026706746	0.0	-0.344863	-0.009989416	0.00029763635	0.00049869786	-2.269772436879037	0.6271368619670861	-4.543296427083631	0.8651856033247636	0.4296304131266902	0.5731157455988013	0.0005700424787606	0.0	828.83954	1.4556591168002342e-06	0.0	0	APOB	2.269772436879037	0.6271368619670861	4.543296427083631	0.8651856033247636	0.4296304131266902	0.5731157455988013	0.0050131967	0.0	1.7385268e-05	0.009989416	0.018947108	0.0
2:21002097:T:A	0	0	0	0	0	0	0	0	0	0	1	0.23379483819	0.001	0.01	1.3334677e-05	-0.0019244506	0.0011096203	0.0004938356	0.008282894	0.406	1.566046	0.0077546313	0.00033936233	0.00020385173	-2.865091812576852	2.112919886205653	-7.221138083473628	-1.613622395221172	3.700286837376492	0.6850964935992289	0.0005700424787606	0.0	586.0785	2.9113182336004684e-06	0.99	0	APOB	2.865091812576852	2.112919886205653	7.221138083473628	1.613622395221172	3.700286837376492	0.6850964935992289	0.0	0.0	0.0	0.0	0.0	0.0
2:21002102:A:-	0	1	0	0	0	0	0	0	0	0	0	0.0	0.0	1.0	0.0	0.0	0.0	0.0	0.0	0.0	0.0	0.0	0.0	0.0	0.0	0.0	0.0	0.0	0.0	0.0	0.0	0.0	221.51878	2.037922786257696e-05	0.0	1	APOB	0.0	0.0	0.0	0.0	0.0	0.0	0.0	0.0	0.0	0.0	0.0	0.0
2:21002103:ACTTG:-	0	1	0	0	0	0	0	0	0	0	0	0.0	0.0	1.0	0.0	0.0	0.0	0.0	0.0	0.0	3.676662	0.0	0.0	0.0	0.0	0.0	0.0	0.0	0.0	0.0	0.0	0.0	239.26729	1.746790985635016e-05	0.0	1	APOB	0.0	0.0	0.0	0.0	0.0	0.0	0.0	0.0	0.0	0.0	0.0	0.0
2:21002103:A:G	0	0	0	0	0	0	0	0	0	0	1	0.31556147337	0.001	0.19	0.010212678	0.010367047	-0.0043156045	0.0013187437	-0.004286959	0.05	0.628013	0.022571841	0.00018911065	0.012773136	-3.818821448636339	2.357539569199883	-8.898019007425393	-1.785839966209125	4.347485985867998	0.8025827326196933	0.0005700424787606	0.0	370.66937	7.278295925061684e-06	0.81	0	APOB	3.818821448636339	2.357539569199883	8.898019007425393	1.785839966209125	4.347485985867998	0.8025827326196933	0.0043156045	0.004286959	0.0	0.0	0.0	0.0
2:21002108:A:C	0	0	0	0	0	0	0	0	0	0	1	0.265683472157	0.005	0.07	0.005488961	-0.0056808493	0.0012726244	-0.00090135774	-0.0010693297	0.319	0.824928	0.007963657	0.00028091233	0.0036507081	1.2205469656874604	-0.5482806158592413	2.202293084610289	0.5910696733838248	-1.0841714567195244	0.2029352772515193	0.0005444068767985	0.01	828.83954	1.4556591168002342e-06	0.93	0	APOB	1.2205469656874604	0.5482806158592413	2.202293084610289	0.5910696733838248	1.0841714567195244	0.2029352772515193	0.0	0.0010693297	0.00090135774	0.0	0.0	0.0
2:21002112:G:A	0	0	0	0	0	0	0	0	0	0	1	0.339365154505	0.035	0.06	-0.02326355	-0.017203012	-0.00058079907	0.0022186823	0.028237574	0.325	1.469709	-0.008937715	0.00036416622	0.0017230667	-0.7454736474066457	0.0752320025997028	-1.5016082401517536	0.2754192489181369	-0.1484971872457792	0.3097211352412022	0.0005700424787606	0.0	828.83954	1.4556591168002342e-06	0.94	0	APOB	0.7454736474066457	0.0752320025997028	1.5016082401517536	0.2754192489181369	0.1484971872457792	0.3097211352412022	0.00058079907	0.0	0.0	0.008937715	0.02326355	0.0
2:21002120:G:A	0	0	0	0	0	0	0	0	0	0	0	0.0	0.0	1.0	0.0022362396	0.023050953	0.004197842	-0.0022118588	-0.039743647	0.0	-0.016315	-0.02440777	-0.00011226948	0.0012137	-0.3771286986826565	-0.0517642446638165	-0.9349504271137444	0.6170938254501477	-0.3939342126580203	0.1588592530122857	0.0005700424787606	0.0	86.41822	0.0001339206501143	0.0	0	APOB	0.3771286986826565	0.0517642446638165	0.9349504271137444	0.6170938254501477	0.3939342126580203	0.1588592530122857	0.0	0.039743647	0.0022118588	0.02440777	0.0	0.00011226948
2:21002121:G:A	0	0	0	0	0	0	0	0	0	0	1	0.367351561785	0.355	0.02	0.015265451	0.011303037	0.00065581023	-0.004819483	-0.013669599	0.495	2.592372	-0.030626973	-8.436653e-05	-9.243551e-05	-0.0577694174420858	-0.0205830944170826	-0.2564556469400786	0.5806646214259458	-0.4188171997896884	0.4080703970936573	0.0005700424787606	0.0	828.8383	1.45566332321323e-06	0.98	0	APOB	0.0577694174420858	0.0205830944170826	0.2564556469400786	0.5806646214259458	0.4188171997896884	0.4080703970936573	0.0	0.013669599	0.004819483	0.030626973	0.0	8.436653e-05
2:21002132:A:G	0	0	0	0	0	0	0	0	0	0	0	0.0	0.0	1.0	0.0015494209	0.0027685263	-0.003289064	-0.0087233875	-0.013603959	0.0	0.158593	0.005913919	-0.0010222263	-0.00038766215	0.0036219273476004	-0.2162724064183151	0.3506682437431682	0.0252101344110095	-0.3462470319675856	0.1430062718920192	0.0005700424787606	0.0	478.53143	4.36697746408754e-06	0.0	0	APOB	0.0036219273476004	0.2162724064183151	0.3506682437431682	0.0252101344110095	0.3462470319675856	0.1430062718920192	0.003289064	0.013603959	0.0087233875	0.0	0.0	0.0010222263
2:21002134:A:T	0	0	0	0	0	0	0	0	0	0	1	0.288953959942	0.005	0.3	0.006071087	-6.8070367e-06	-0.0015568165	0.0012213448	-0.036556482	0.029	-0.874435	3.8024504e-05	-0.00022211648	-0.00090009754	-0.4557227997936565	0.2610068279705412	-0.4381660515003592	-0.699338645690613	0.4032740622106343	0.1713172740122948	0.0005700424787606	0.0	156.6388	4.075857577845454e-05	0.7	0	APOB	0.4557227997936565	0.2610068279705412	0.4381660515003592	0.699338645690613	0.4032740622106343	0.1713172740122948	0.0015568165	0.036556482	0.0	0.0	0.0	0.00022211648
2:21002138:A:G	0	0	0	0	0	0	0	0	0	0	0	0.0	0.0	1.0	0.0034007952	0.00042186098	-0.0002785565	-0.019578753	-0.05102848	0.0	-0.022758	0.0035942346	-0.00051381625	0.001271673	0.7050614262406398	0.2057750715579261	0.6207099703537282	-0.5937745822210089	0.824185998809395	-0.3018466800875228	0.0005700424787606	0.0	828.83954	1.4556591168002342e-06	0.0	0	APOB	0.7050614262406398	0.2057750715579261	0.6207099703537282	0.5937745822210089	0.824185998809395	0.3018466800875228	0.0002785565	0.05102848	0.019578753	0.0	0.0	0.00051381625
2:21002139:C:T	0	0	0	0	0	0	0	0	0	0	1	0.267111629248	0.193	0.36	-0.004330173	-0.00036551256	0.0018898994	-0.01769279	-0.03286097	0.038	-0.116816	-0.007097732	0.0011179072	0.00013220392	-0.8795861140057718	0.0250079752089023	-1.6618771672630612	0.6920211910483746	-0.4073699060533517	0.3014427375975609	0.0005700424787606	0.0	828.83716	1.4556675296262256e-06	0.64	0	APOB	0.8795861140057718	0.0250079752089023	1.6618771672630612	0.6920211910483746	0.4073699060533517	0.3014427375975609	0.0	0.03286097	0.01769279	0.007097732	0.004330173	0.0
2:21002145:A:G	0	0	0	0	0	0	0	0	0	0	1	0.261404424906	0.0	0.88	0.030888258	-0.00054925523	0.006183146	-0.016920611	0.027502647	0.0	-0.694381	0.023639202	0.00024798635	0.002758178	0.5515174308373223	0.0807198310553501	0.8519878518261231	-1.844102193580128	0.9041119581261656	-0.3166941260097769	0.0005700424787606	0.0	586.07764	2.91132664642646e-06	0.12	0	APOB	0.5515174308373223	0.0807198310553501	0.8519878518261231	1.844102193580128	0.9041119581261656	0.3166941260097769	0.0	0.0	0.016920611	0.0	0.0	0.0
2:21002147:A:G	0	0	0	0	0	0	0	0	0	0	0	0.0	0.0	1.0	0.040645428	0.0026561557	0.019645426	-0.016332267	-0.019815952	0.0	-0.701675	-0.002446033	-0.0004880876	0.0026459992	1.030640828283188	-0.3581140891475453	1.5684224394824793	-0.8746431999522657	0.0685688132822531	-0.2111915098622063	0.0005700424787606	0.0	828.83954	1.4556591168002342e-06	0.0	0	APOB	1.030640828283188	0.3581140891475453	1.5684224394824793	0.8746431999522657	0.0685688132822531	0.2111915098622063	0.0	0.019815952	0.016332267	0.002446033	0.0	0.0004880876
2:21002149:A:G	0	0	0	0	0	0	0	0	0	0	1	0.49894925952	0.355	0.03	0.030959953	0.004335217	0.033628054	-0.06600729	0.012719911	0.477	2.348894	-0.00094254594	0.0003524427	0.002004296	0.5164402657931269	-0.0857753963158987	0.947774941320088	-0.8463528981429443	0.3940807739853109	-0.1393697922440283	0.0005700424787606	0.0	172.82776	3.348016252857633e-05	0.97	0	APOB	0.5164402657931269	0.0857753963158987	0.947774941320088	0.8463528981429443	0.3940807739853109	0.1393697922440283	0.0	0.0	0.06600729	0.00094254594	0.0	0.0
2:21002154:G:C	0	0	0	0	0	0	0	0	0	0	1	0.345236331224	0.551	0.0	-0.004169726	-0.00061153877	0.0030888095	0.09902316	0.08401078	0.632	2.261811	-0.005768121	-0.001330532	-0.001169401	-0.0720632311451383	-0.3003802096546466	-0.4428154944134395	1.116460060867517	-0.8457675656180336	0.3520410088714871	0.0005700424787606	0.0	144.28581	4.803675255971029e-05	1.0	0	APOB	0.0720632311451383	0.3003802096546466	0.4428154944134395	1.116460060867517	0.8457675656180336	0.3520410088714871	0.0	0.0	0.0	0.005768121	0.004169726	0.001330532
2:21002165:C:T	0	0	0	0	0	0	0	0	0	0	0	0.0	0.0	1.0	0.0010201178	-3.213063e-08	-0.0018034508	0.090716295	0.025541179	0.0	-0.092292	0.0059648375	7.5128046e-05	-0.0004416125	-0.0901846938107752	-0.1141982685348517	-0.1568875935076627	0.4339564536252717	-0.4227809372462855	0.2344540345075193	0.0005700424787606	0.0	828.8383	1.45566332321323e-06	0.0	0	APOB	0.0901846938107752	0.1141982685348517	0.1568875935076627	0.4339564536252717	0.4227809372462855	0.2344540345075193	0.0018034508	0.0	0.0	0.0	0.0	0.0
2:21002177:T:C	0	0	0	0	0	0	0	0	0	0	0	0.0	0.0	1.0	-0.0027412227	-0.00039305392	-0.033548538	-0.2588056	-0.44450372	0.0	0.137861	-0.0010331371	-0.0002889419	-0.0010418949	-0.2540695197685455	-0.3111141538092053	-0.478530145502938	1.068276531930116	-0.7360534125015948	0.2465114894802449	0.0005700424787606	0.0	828.83716	1.4556675296262256e-06	0.0	0	APOB	0.2540695197685455	0.3111141538092053	0.478530145502938	1.068276531930116	0.7360534125015948	0.2465114894802449	0.033548538	0.44450372	0.2588056	0.0010331371	0.0027412227	0.0002889419
2:21002180:C:-	0	1	0	0	0	0	0	0	0	0	0	0.0	0.0	1.0	0.0	0.0	0.0	0.0	0.0	0.0	2.775358	0.0	0.0	0.0	0.0	0.0	0.0	0.0	0.0	0.0	0.0	0.0	276.28064	1.310100924456492e-05	0.0	1	APOB	0.0	0.0	0.0	0.0	0.0	0.0	0.0	0.0	0.0	0.0	0.0	0.0
2:21002179:A:G	0	0	0	0	0	0	0	0	0	0	0	0.0	0.0	1.0	0.006221967	-0.00030368127	-0.02495977	-0.25346804	-0.49276075	0.0	-0.234202	0.008005847	7.163157e-05	0.0014939342	0.3372868807135187	-0.406203834641657	0.8190298025610758	0.0007053199340567	-0.5267654465948903	0.0110593802140712	0.0005700424787606	0.0	828.83716	1.4556675296262256e-06	0.0	0	APOB	0.3372868807135187	0.406203834641657	0.8190298025610758	0.0007053199340567	0.5267654465948903	0.0110593802140712	0.02495977	0.49276075	0.25346804	0.0	0.0	0.0
2:21002180:C:T	0	0	0	0	0	0	0	0	0	0	0	0.0	0.0	1.0	0.00707022	0.00022305318	-0.0022465358	-0.17600256	-0.34571004	0.0	-0.487717	0.0032800129	0.00034737273	0.0014160445	-0.1528660988357314	-0.3465246153719412	-0.4738994338441574	1.0177067115597371	-1.1636810652024685	0.3129157906722088	0.0005700424787606	0.0	828.83716	1.4556675296262256e-06	0.0	0	APOB	0.1528660988357314	0.3465246153719412	0.4738994338441574	1.0177067115597371	1.1636810652024685	0.3129157906722088	0.0022465358	0.34571004	0.17600256	0.0	0.0	0.0
2:21002185:T:C	0	0	0	0	0	0	0	0	0	0	1	0.352416932583	0.003	0.18	4.9263122e-05	5.9344224e-05	-0.012751829	-0.014065791	-0.016673215	0.056	0.60196	0.0015546517	-0.00011747426	0.00041303935	-0.1036007053514469	-0.1567562450018037	-0.1888288339723247	0.2718266952990023	-0.2814209219833898	0.1036026764478238	0.0005700424787606	0.0	478.53143	4.36697746408754e-06	0.8200000000000001	0	APOB	0.1036007053514469	0.1567562450018037	0.1888288339723247	0.2718266952990023	0.2814209219833898	0.1036026764478238	0.012751829	0.016673215	0.014065791	0.0	0.0	0.00011747426
2:21002186:C:G	0	0	0	0	0	0	0	0	0	0	1	0.352183938026	0.007	0.0	0.011384984	0.00040338712	-0.009098761	-0.12704086	-0.16494313	0.445	2.335758	-0.00058579724	0.00040174602	0.0010263886	-0.2621939181772444	0.0368943216826382	-0.2978552319419391	6.349159731426635e-05	-0.0106206640654931	0.1761085165294028	0.0005700424787606	0.0	828.8348	1.4556758287653793e-06	1.0	0	APOB	0.2621939181772444	0.0368943216826382	0.2978552319419391	6.349159731426635e-05	0.0106206640654931	0.1761085165294028	0.009098761	0.16494313	0.12704086	0.00058579724	0.0	0.0
2:21002199:A:C	0	0	0	0	0	0	0	0	0	0	1	0.337643116713	0.003	0.0	0.00059107563	2.103614e-05	0.0062021627	-0.22629541	-0.042091504	0.445	2.719452	0.023372278	0.0033467116	0.0032754627	0.2362861697538021	0.1771653386473564	0.2079481159627458	-0.3967031795771741	0.8254102412766895	0.2960901177930553	0.0005700424787606	0.0	828.83954	1.4556591168002342e-06	1.0	0	APOB	0.2362861697538021	0.1771653386473564	0.2079481159627458	0.3967031795771741	0.8254102412766895	0.2960901177930553	0.0	0.042091504	0.22629541	0.0	0.0	0.0
2:21002209:C:T	0	0	0	0	0	0	0	0	0	0	1	0.455302387476	0.007	0.05	0.00056934624	7.586131e-05	0.0023917246	0.030537136	-0.087509654	0.345	3.699129	0.03200483	0.0018416657	-0.00015972191	0.2071453601678025	0.0734752993200497	0.2390323185681559	-0.4794212145298739	0.1470660301916632	0.0461882387123229	0.0005700424787606	0.0	828.8383	1.45566332321323e-06	0.95	0	APOB	0.2071453601678025	0.0734752993200497	0.2390323185681559	0.4794212145298739	0.1470660301916632	0.0461882387123229	0.0	0.087509654	0.0	0.0	0.0	0.0
2:21002209:C:A	0	0	0	0	0	0	1	0	0	0	0	0.0	0.0	1.0	0.00024540978	3.433538e-05	0.014000036	0.049554154	0.10765047	0.0	10.197765	0.0016914287	0.0017078901	0.00032324332	-0.0209142215550862	-0.2554517147756204	-0.1200164409074001	0.6381615997917813	-0.8066976342132044	0.3484788116892692	0.0005700424787606	0.0	828.8383	1.45566332321323e-06	0.0	1	APOB	0.0209142215550862	0.2554517147756204	0.1200164409074001	0.6381615997917813	0.8066976342132044	0.3484788116892692	0.0	0.0	0.0	0.0	0.0	0.0
2:21002210:T:C	0	0	0	0	0	0	0	0	0	0	0	0.0	0.0	1.0	0.00014047831	-3.2413936e-06	0.00050648395	0.027883232	0.014646992	0.0	1.02603	-0.005060763	-0.00032267004	-9.381908e-05	0.2141247515234418	0.0143966170701538	0.4569227735936771	-0.7412346376499505	0.4377584260422971	-0.065880857815148	0.0005700424787606	0.0	478.53143	4.36697746408754e-06	0.0	0	APOB	0.2141247515234418	0.0143966170701538	0.4569227735936771	0.7412346376499505	0.4377584260422971	0.065880857815148	0.0	0.0	0.0	0.005060763	0.0	0.00032267004
2:21002210:T:A	0	0	0	0	0	0	0	0	0	0	1	0.519782662392	0.003	0.0	-0.00017029911	-8.588328e-05	0.00057465583	-0.0053238794	0.122600585	0.445	3.697415	-0.002075391	-0.000577883	-0.00075870345	-0.1640052332536075	-0.0647026884582388	-0.3051999309595439	0.3807153699474903	-0.2403971058125563	0.3408929536204099	0.0005700424787606	0.0	828.83954	1.4556591168002342e-06	1.0	0	APOB	0.1640052332536075	0.0647026884582388	0.3051999309595439	0.3807153699474903	0.2403971058125563	0.3408929536204099	0.0	0.0	0.0053238794	0.002075391	0.00017029911	0.000577883
2:21002212:C:T	0	0	0	0	0	0	0	0	0	0	1	0.578106999397	0.077	0.01	0.001813183	0.00018125788	0.0048249243	0.16793418	-0.07852426	0.411	3.565145	0.03353564	0.007140869	-0.00045453972	0.1715976636817967	-0.0006495992556974	0.2318236103261768	-0.2983165392993244	0.0481338725083028	0.1434494158518579	0.0005700424787606	0.0	586.0785	2.9113182336004684e-06	0.99	0	APOB	0.1715976636817967	0.0006495992556974	0.2318236103261768	0.2983165392993244	0.0481338725083028	0.1434494158518579	0.0	0.07852426	0.0	0.0	0.0	0.0
2:21002219:A:G	0	0	0	0	0	0	0	0	0	0	0	0.0	0.0	1.0	0.0013596077	8.091131e-05	0.00036989397	-0.03361725	-0.032287367	0.0	0.535286	-0.0073164823	-0.0017250009	6.0910883e-05	1.1685872931526535	1.3274813662727958	1.4825173991278604	-4.2171921958258665	3.627069130115904	-0.8698647423226398	0.0005700424787606	0.0	478.53143	4.36697746408754e-06	0.0	0	APOB	1.1685872931526535	1.3274813662727958	1.4825173991278604	4.2171921958258665	3.627069130115904	0.8698647423226398	0.0	0.032287367	0.03361725	0.0073164823	0.0	0.0017250009
2:21002228:C:T	0	0	0	0	0	0	0	0	0	0	0	0.0	0.0	1.0	-0.00010681045	3.8367318e-05	0.0013052273	0.012140097	-0.033995934	0.0	0.3045	0.005222787	0.00029812555	-0.00023713769	-0.0943871070967584	-0.0795141239587574	-0.2610212050457844	0.0290188998386061	-0.2528682563742957	0.2539902041130816	0.0005700424787606	0.0	828.83954	1.4556591168002342e-06	0.0	0	APOB	0.0943871070967584	0.0795141239587574	0.2610212050457844	0.0290188998386061	0.2528682563742957	0.2539902041130816	0.0	0.033995934	0.0	0.0	0.00010681045	0.0
2:21002231:T:C	0	0	0	0	0	0	0	0	0	0	0	0.0	0.0	1.0	0.0003825733	-1.6786962e-05	0.0009824394	-0.014644696	-0.053028442	0.0	0.586532	-0.0047000637	-0.004902192	-0.0003035427	0.397443663069358	0.4664856946345291	0.2543614177960354	-1.0517431608691128	1.107029254259953	-0.1947856760517575	0.0005700424787606	0.0	586.0785	2.9113182336004684e-06	0.0	0	APOB	0.397443663069358	0.4664856946345291	0.2543614177960354	1.0517431608691128	1.107029254259953	0.1947856760517575	0.0	0.053028442	0.014644696	0.0047000637	0.0	0.004902192
2:21002240:-:AACT	0	1	0	0	0	0	0	0	0	0	0	0.0	0.0	1.0	0.0	0.0	0.0	0.0	0.0	0.0	0.0	0.0	0.0	0.0	0.0	0.0	0.0	0.0	0.0	0.0	0.0	0.0	586.0785	2.9113182336004684e-06	0.0	1	APOB	0.0	0.0	0.0	0.0	0.0	0.0	0.0	0.0	0.0	0.0	0.0	0.0
2:21002240:A:G	0	0	0	0	0	0	0	0	0	0	0	0.0	0.0	1.0	0.00032611462	1.8338715e-05	0.00037717493	-0.0057605645	-0.06781699	0.0	-0.467132	-0.0031419992	-0.0014272775	0.0017640862	0.232605373396979	0.6582451522304614	-0.0283482981709319	-1.7412922857522994	1.7737552369878102	-0.2698007051425353	0.0005700424787606	0.0	828.83954	1.4556591168002342e-06	0.0	0	APOB	0.232605373396979	0.6582451522304614	0.0283482981709319	1.7412922857522994	1.7737552369878102	0.2698007051425353	0.0	0.06781699	0.0057605645	0.0031419992	0.0	0.0014272775
2:21002241:A:G	0	0	0	0	0	0	0	0	0	0	1	0.352130711079	0.009	0.09	-0.00022875276	1.0949777e-05	0.00014637416	-0.0063819187	-0.014573084	0.297	1.669907	0.006362562	-0.0002301212	0.004134793	-0.0062024654026453	-0.0389588900442326	-0.134469996314129	-0.2480034403230225	0.297892815738405	0.179813448241782	0.0005700424787606	0.0	40.600742	0.0006070098606869	0.91	0	APOB	0.0062024654026453	0.0389588900442326	0.134469996314129	0.2480034403230225	0.297892815738405	0.179813448241782	0.0	0.014573084	0.0063819187	0.0	0.00022875276	0.0002301212
2:21002244:A:G	0	0	0	0	0	0	0	0	0	0	1	0.238089337945	0.01	0.57	0.0016389947	2.368673e-05	0.00044476814	0.003063823	-0.0128406435	0.007	1.243307	-0.00043251645	-0.00037164465	0.003311011	0.1576750614391721	0.1755284461398597	0.3533087147880203	-1.1481456059248965	0.8548604679668211	-0.0668950674008154	0.0005700424787606	0.0	828.83954	1.4556591168002342e-06	0.43	0	APOB	0.1576750614391721	0.1755284461398597	0.3533087147880203	1.1481456059248965	0.8548604679668211	0.0668950674008154	0.0	0.0128406435	0.0	0.00043251645	0.0	0.00037164465
2:21002245:T:C	0	0	0	0	0	0	0	0	0	0	1	0.20911616087	0.0	1.0	-0.00016737604	-6.3260154e-06	-0.00022250353	-0.008749133	-0.007731734	0.0	-1.000695	-0.0007030717	-0.0004222951	-0.00087869505	-0.0795229272716071	-0.0218317933262542	-0.2196721694076123	0.0355719245448471	0.0453038212751527	0.0062031882673186	0.0005700424787606	0.0	338.37308	8.73398039402673e-06	0.0	0	APOB	0.0795229272716071	0.0218317933262542	0.2196721694076123	0.0355719245448471	0.0453038212751527	0.0062031882673186	0.00022250353	0.007731734	0.008749133	0.0007030717	0.00016737604	0.0004222951
2:21002247:C:G	0	0	0	0	0	0	0	0	0	0	1	0.26200646162	0.007	0.57	0.0011738887	2.078713e-05	0.0002391151	0.0033470928	-0.05672121	0.006	0.534785	0.0070079314	0.0011123288	0.0009145882	-0.1921482034990672	-0.06337306829139	-0.4936325329024859	0.1037589285673683	-0.1616489033081869	0.1185983075049701	0.0005700424787606	0.0	828.8383	1.45566332321323e-06	0.43	0	APOB	0.1921482034990672	0.06337306829139	0.4936325329024859	0.1037589285673683	0.1616489033081869	0.1185983075049701	0.0	0.05672121	0.0	0.0	0.0	0.0
2:21002252:A:G	0	0	0	0	0	0	0	0	0	0	0	0.0	0.0	1.0	0.0020432284	2.6359348e-06	0.00011829735	0.012179667	0.022875171	0.0	0.659324	0.019986719	0.0012586893	-0.000700478	0.1147789696447305	-0.0064041768607544	0.1062020417782518	-0.1055094138242246	0.0911008967586593	-0.0676432541639479	0.0005700424787606	0.0	828.83954	1.4556591168002342e-06	0.0	0	APOB	0.1147789696447305	0.0064041768607544	0.1062020417782518	0.1055094138242246	0.0911008967586593	0.0676432541639479	0.0	0.0	0.0	0.0	0.0	0.0
2:21002261:T:C	0	0	0	0	0	0	0	0	0	0	0	0.0	0.0	1.0	-0.00084577233	-1.1762821e-05	-0.0008216277	0.0019110725	0.009738268	0.0	0.155395	-0.0022424997	-0.00026114643	-0.00051220856	0.0491789151026814	0.0244727298024028	-0.0097778303979282	-0.5618236305144607	0.2878303387131742	0.0018154680007238	0.0005700424787606	0.0	293.04053	1.1645272934401872e-05	0.0	0	APOB	0.0491789151026814	0.0244727298024028	0.0097778303979282	0.5618236305144607	0.2878303387131742	0.0018154680007238	0.0008216277	0.0	0.0	0.0022424997	0.00084577233	0.00026114643
2:21002262:T:A	0	0	0	0	0	0	0	0	0	0	1	0.354921877384	0.023	0.0	0.00017560343	0.00012754978	0.0012276177	6.372412e-05	-0.0100385845	0.446	3.660597	-0.00020851078	0.00021198763	-0.00013811915	0.125583910761726	0.010956678483176	0.0333784155604471	-0.2361335781334682	0.1378292166958474	0.1469355039512901	0.0005700424787606	0.0	176.71188	3.202450170647353e-05	1.0	0	APOB	0.125583910761726	0.010956678483176	0.0333784155604471	0.2361335781334682	0.1378292166958474	0.1469355039512901	0.0	0.0100385845	0.0	0.00020851078	0.0	0.0
2:21002268:C:T	0	0	0	0	0	0	0	0	0	0	1	0.188249945641	0.0	0.11	-0.0026350862	-7.0202266e-05	-0.0009994139	-0.002407962	-0.012385732	0.272	1.798739	-6.2492676e-05	-0.00024964244	0.0015751342	-0.8248995899594036	-0.7654744566799717	-1.1384872305535785	1.813206667166373	-1.8677076642278527	0.5008580788045528	0.0005700424787606	0.0	118.40979	7.132729660952464e-05	0.89	0	APOB	0.8248995899594036	0.7654744566799717	1.1384872305535785	1.813206667166373	1.8677076642278527	0.5008580788045528	0.0009994139	0.012385732	0.002407962	6.2492676e-05	0.0026350862	0.00024964244
2:21002269:G:A	0	0	0	0	0	0	0	0	0	0	1	0.19659461081	0.551	0.02	-0.0039787386	-0.00044332616	-0.001471408	0.008437874	0.0076581957	0.571	3.552889	0.01554911	0.007686215	-0.0004672099	-0.343762206700327	-0.8466175189679778	-0.1676702675154859	2.107798475594484	-1.9942614227553488	0.5299825952803817	0.0005700424787606	0.0	828.83954	1.4556591168002342e-06	0.98	0	APOB	0.343762206700327	0.8466175189679778	0.1676702675154859	2.107798475594484	1.9942614227553488	0.5299825952803817	0.001471408	0.0	0.0	0.0	0.0039787386	0.0
2:21002274:G:A	0	0	0	0	0	0	0	0	0	0	1	0.260849773884	0.007	0.03	-0.0065251	0.0007577556	-0.001610385	-0.0010113389	-0.003788839	0.364	2.001273	-0.0037876228	-0.00082936796	-0.0021114373	-0.2996417261656883	-0.1041237774874661	-0.5670898170031584	0.1340946618613596	-0.2453408182178834	0.0038511695260554	0.0005700424787606	0.0	828.83594	1.455671849726059e-06	0.97	0	APOB	0.2996417261656883	0.1041237774874661	0.5670898170031584	0.1340946618613596	0.2453408182178834	0.0038511695260554	0.001610385	0.003788839	0.0010113389	0.0037876228	0.0065251	0.00082936796
2:21002285:T:C	0	0	0	0	0	0	0	0	0	0	0	0.0	0.0	1.0	-0.01370064	-0.0017010124	-4.8457412e-05	0.0025520844	0.0011420703	0.0	0.083892	-0.0007324449	-0.0006285003	-0.00083726365	0.2584355983657075	-0.023679514323849	0.5813051186470892	-0.7917721044850873	0.365175947121677	-0.0316618053560034	0.0005700424787606	0.0	828.83954	1.4556591168002342e-06	0.0	0	APOB	0.2584355983657075	0.023679514323849	0.5813051186470892	0.7917721044850873	0.365175947121677	0.0316618053560034	4.8457412e-05	0.0	0.0	0.0007324449	0.01370064	0.0006285003
2:21002288:A:T	0	0	0	0	0	0	0	0	0	0	1	0.316915154457	0.0	0.44	0.0054590353	-0.00017030418	-0.00015411252	0.0025734704	0.0015257066	0.013	0.201845	0.00577181	0.00020320903	0.0008793381	0.3389088525194227	0.166368911293765	0.4622954473542502	-1.0466623772795676	0.5871551659349243	-0.1636628451539002	0.0005700424787606	0.0	828.8383	1.45566332321323e-06	0.56	0	APOB	0.3389088525194227	0.166368911293765	0.4622954473542502	1.0466623772795676	0.5871551659349243	0.1636628451539002	0.00015411252	0.0	0.0	0.0	0.0	0.0
2:21002289:T:C	0	0	0	0	0	0	0	0	0	0	1	0.323259860277	0.003	0.7	-0.010672751	-0.0008487768	-0.0006160586	-0.00050289044	0.00073724904	0.002	0.576496	7.411931e-05	-7.912918e-05	5.4110656e-05	0.7528908997788857	0.7298185001050647	0.7253775000969962	-2.0484276648510966	1.8895835283567093	-0.4691515499244005	0.0005700424787606	0.0	293.0401	1.164530658570584e-05	0.3	0	APOB	0.7528908997788857	0.7298185001050647	0.7253775000969962	2.0484276648510966	1.8895835283567093	0.4691515499244005	0.0006160586	0.0	0.00050289044	0.0	0.010672751	7.912918e-05
2:21002292:A:G	0	0	0	0	0	0	0	0	0	0	1	0.368209123611	0.033	0.09	0.016257798	4.916871e-05	-0.0006422054	0.0008221096	0.002529133	0.298	1.320646	0.01552425	0.00027057418	-0.0006115446	-0.0977422898319492	-0.2165114656691363	-0.2700274212346809	0.2710080984678976	-0.4390650313377043	-0.0352540212660664	0.0005700424787606	0.0	142.14491	4.949471986037679e-05	0.91	0	APOB	0.0977422898319492	0.2165114656691363	0.2700274212346809	0.2710080984678976	0.4390650313377043	0.0352540212660664	0.0006422054	0.0	0.0	0.0	0.0	0.0
2:21002292:A:T	0	0	0	0	0	0	0	0	0	0	1	0.354812681675	0.102	0.01	0.02190725	0.00032517145	-0.0004009555	0.00089352136	0.00059750397	0.414	2.073904	0.0023903209	0.0003645123	0.0006195719	-0.1754292314680378	-0.1770057784575543	-0.3046033123405254	0.1247824833178926	-0.3448235238770879	-0.0345758631377462	0.0005700424787606	0.0	478.5203	4.367181190900737e-06	0.99	0	APOB	0.1754292314680378	0.1770057784575543	0.3046033123405254	0.1247824833178926	0.3448235238770879	0.0345758631377462	0.0004009555	0.0	0.0	0.0	0.0	0.0
2:21002305:C:G	0	0	0	0	0	0	0	0	0	0	1	0.220410585403	0.027	0.11	0.012845426	0.0009908958	5.609088e-05	-0.00012425691	-0.0008801542	0.273	0.772183	-0.0008841207	-3.7930313e-05	-0.00022576039	-0.0608798145028186	0.0208111437919027	-0.1211533654783867	-0.1777378086374492	0.2354824134856392	0.1021459604917191	0.0005700424787606	0.0	828.83954	1.4556591168002342e-06	0.89	0	APOB	0.0608798145028186	0.0208111437919027	0.1211533654783867	0.1777378086374492	0.2354824134856392	0.1021459604917191	0.0	0.0008801542	0.00012425691	0.0008841207	0.0	3.7930313e-05
2:21002306:T:C	0	0	0	0	0	0	0	0	0	0	0	0.0	0.0	1.0	-0.00040495116	-0.00046660993	-0.00014391291	-0.00010897315	0.0012689228	0.0	-0.165421	-5.2117044e-05	-1.2743534e-05	-0.0034181597	0.0356008984277706	-0.2022023394649816	0.0897221352826984	0.2186849774783833	-0.2326635364101761	0.1726919383769979	0.0005700424787606	0.0	586.0785	2.9113182336004684e-06	0.0	0	APOB	0.0356008984277706	0.2022023394649816	0.0897221352826984	0.2186849774783833	0.2326635364101761	0.1726919383769979	0.00014391291	0.0	0.00010897315	5.2117044e-05	0.00040495116	1.2743534e-05
2:21002317:C:T	0	0	0	0	0	0	0	0	0	0	1	0.244892194867	0.014	0.18	0.014558158	0.0016233384	-0.00030079167	6.424587e-05	0.0044386787	0.057	0.683077	0.00091721397	0.00015280998	-3.2764394e-05	-0.1233860967402921	0.0238541064078227	-0.3218881282430539	0.0357191173077565	-0.0473911060398225	0.1891415492839186	0.0005700424787606	0.0	478.53143	4.36697746408754e-06	0.8200000000000001	0	APOB	0.1233860967402921	0.0238541064078227	0.3218881282430539	0.0357191173077565	0.0473911060398225	0.1891415492839186	0.00030079167	0.0	0.0	0.0	0.0	0.0
2:21002324:C:T	0	0	0	0	0	0	0	0	0	0	0	0.0	0.0	1.0	0.020775616	0.00037414068	0.00022244206	-1.1266218e-05	-0.0002355494	0.0	-0.516156	0.0006071427	0.00072219607	0.00048526132	0.0151756692700412	0.2501068719467277	-0.2385079914091017	-0.7485618976322078	0.5341696385288557	-0.1108094262310323	0.0005700424787606	0.0	414.4207	5.822636467200937e-06	0.0	0	APOB	0.0151756692700412	0.2501068719467277	0.2385079914091017	0.7485618976322078	0.5341696385288557	0.1108094262310323	0.0	0.0002355494	1.1266218e-05	0.0	0.0	0.0
2:21002326:C:A	0	0	0	0	0	0	1	0	0	0	0	0.0	0.0	1.0	0.01392067	-0.0005626584	0.00013447137	-3.8722646e-06	0.00031736738	0.0	5.579484	-0.003955291	0.0010252683	0.0038343442	-0.4084765213920464	-0.5174139703963786	-0.5265207919737203	1.0938263255278486	-1.283244983262292	0.3724976544759697	0.0005700424787606	0.0	828.8371	1.455667643313063e-06	0.0	1	APOB	0.4084765213920464	0.5174139703963786	0.5265207919737203	1.0938263255278486	1.283244983262292	0.3724976544759697	0.0	0.0	3.8722646e-06	0.003955291	0.0	0.0
2:21002326:C:G	0	0	0	0	0	0	0	0	0	0	1	0.214122846723	0.0	0.46	-0.0018310961	0.00028283577	-0.00028234435	-4.0008694e-05	0.0003702051	0.012	-0.759613	-0.005614975	0.00020072897	-0.00020684535	-0.4588035435786074	-0.6015809017237694	-0.3397863009988265	1.032596519131466	-1.219226518640241	0.3755799853483615	0.0005700424787606	0.0	828.8371	1.455667643313063e-06	0.54	0	APOB	0.4588035435786074	0.6015809017237694	0.3397863009988265	1.032596519131466	1.219226518640241	0.3755799853483615	0.00028234435	0.0	4.0008694e-05	0.005614975	0.0018310961	0.0
2:21002327:G:A	0	0	0	0	0	0	0	0	0	0	0	0.0	0.0	1.0	-0.013909883	-0.0011051195	0.0004049645	1.3521647e-05	0.0010606353	0.0	0.084023	-0.005339136	0.00017140948	-0.0009862088	-0.929546866639495	-0.9558076533658532	-1.085878089001379	2.498753151655458	-2.417834951547128	0.6240030217685723	0.0005700424787606	0.0	239.26694	1.746796078805346e-05	0.0	0	APOB	0.929546866639495	0.9558076533658532	1.085878089001379	2.498753151655458	2.417834951547128	0.6240030217685723	0.0	0.0	0.0	0.005339136	0.013909883	0.0
2:21002342:A:G	0	0	0	0	0	0	0	0	0	0	0	0.0	0.0	1.0	0.001500213	0.0013787351	0.0001391244	-0.0007871031	-0.00025492514	0.0	0.169464	0.0019640005	4.682409e-05	0.001074703	1.263013930707371	1.469844790518568	1.2140339488500442	-4.150819661878704	3.8583677189394576	-0.876787026342915	0.0005700424787606	0.0	828.83954	1.4556591168002342e-06	0.0	0	APOB	1.263013930707371	1.469844790518568	1.2140339488500442	4.150819661878704	3.8583677189394576	0.876787026342915	0.0	0.00025492514	0.0007871031	0.0	0.0	0.0
2:21002345:G:C	0	0	0	0	0	0	0	0	0	0	1	0.433867394924	0.0	0.76	-0.0050934455	-0.004053308	-0.004388037	0.0001640578	-6.1086874e-05	0.001	0.20487	0.014936421	0.043753073	-0.002486147	-0.0194735604672573	-0.2123921751965242	-0.1731897534927299	0.2836091133352322	-0.4037337540217375	0.0259344549942669	0.0005700424787606	0.0	828.8383	1.45566332321323e-06	0.24	0	APOB	0.0194735604672573	0.2123921751965242	0.1731897534927299	0.2836091133352322	0.4037337540217375	0.0259344549942669	0.004388037	6.1086874e-05	0.0	0.0	0.0050934455	0.0
2:21002347:A:T	0	0	0	0	0	0	0	0	0	0	1	0.427354484797	0.014	0.16	-0.0025462701	-0.0016800547	-0.0014181164	0.00016111822	-3.950653e-05	0.06	0.252547	0.0093244575	-0.0020992723	-7.376872e-05	-0.290105085067073	-0.3501263259294187	-0.3299444116660392	1.2368801565684255	-0.6726381669032739	0.5515929935723703	0.0005700424787606	0.0	828.83954	1.4556591168002342e-06	0.84	0	APOB	0.290105085067073	0.3501263259294187	0.3299444116660392	1.2368801565684255	0.6726381669032739	0.5515929935723703	0.0014181164	3.950653e-05	0.0	0.0	0.0025462701	0.0020992723
2:21002348:C:G	0	0	0	0	0	0	0	0	0	0	1	0.260043412447	0.0	0.12	0.0035915375	0.0020795194	-0.0033802488	-0.00084921124	-0.00014482457	0.261	-0.931331	0.0039917957	0.0018025379	-0.00087508844	-0.1563541986206585	-0.1021639422771893	-0.2632799179633956	0.0564406570271146	-0.1432504455332144	0.1201147503771053	0.0005700424787606	0.0	414.4195	5.822670118504902e-06	0.88	0	APOB	0.1563541986206585	0.1021639422771893	0.2632799179633956	0.0564406570271146	0.1432504455332144	0.1201147503771053	0.0033802488	0.00014482457	0.00084921124	0.0	0.0	0.0
2:21002353:G:A	0	0	0	0	0	0	0	0	0	0	1	0.267975091934	0.0	0.41	0.0032753572	-0.0051084473	0.0017050244	0.0060827667	0.00029394304	0.015	-0.891127	0.0025648326	-0.0038317703	0.0011236924	-0.2111929538833269	-0.4539955673575274	-0.5369292997734276	1.6595654154770445	-1.3174999604905957	0.5154554664945941	0.0005700424787606	0.0	828.83594	1.455671849726059e-06	0.5900000000000001	0	APOB	0.2111929538833269	0.4539955673575274	0.5369292997734276	1.6595654154770445	1.3174999604905957	0.5154554664945941	0.0	0.0	0.0	0.0	0.0	0.0038317703
2:21002358:T:G	0	0	0	0	0	0	0	0	0	0	1	0.339208543301	0.055	0.37	0.0042562587	0.0005716026	-0.000617149	-0.0014817745	-0.000119438104	0.022	0.039808	0.03580189	-0.0021016467	0.00013791598	-0.0649534892274845	-0.0516916387599259	-0.099658798851091	-0.4608531367989793	-0.0099379604988644	-0.1586803434551385	0.0005700424787606	0.0	828.83716	1.4556675296262256e-06	0.63	0	APOB	0.0649534892274845	0.0516916387599259	0.099658798851091	0.4608531367989793	0.0099379604988644	0.1586803434551385	0.000617149	0.000119438104	0.0014817745	0.0	0.0	0.0021016467
2:21002363:G:A	0	0	0	0	0	0	0	0	0	0	0	0.0	0.0	1.0	-0.001157738	0.004855345	0.00046745501	-0.0003942931	0.0005705335	0.0	-0.194597	-0.026581207	-0.032183364	-1.0829957e-05	-0.5331195899357024	-0.5444259789355088	-0.8579714557960969	1.6685407969845667	-1.4363232666722547	0.3259965120304081	0.0005700424787606	0.0	586.07336	2.911368937930092e-06	0.0	0	APOB	0.5331195899357024	0.5444259789355088	0.8579714557960969	1.6685407969845667	1.4363232666722547	0.3259965120304081	0.0	0.0	0.0003942931	0.026581207	0.001157738	0.032183364
2:21002383:A:G	0	0	0	0	0	0	0	0	0	0	0	0.0	0.0	1.0	0.0022404166	-0.00050566124	2.0505076e-05	-0.0028502687	-0.0008173133	0.0	-0.444452	-0.15370521	-0.4848474	0.00047716574	0.6257016245636228	0.6570389221800876	1.0340763500367764	-2.251730391688083	1.8865791124877125	-0.2541069896798305	0.0005700424787606	0.0	828.8299	1.4556929954778752e-06	0.0	0	APOB	0.6257016245636228	0.6570389221800876	1.0340763500367764	2.251730391688083	1.8865791124877125	0.2541069896798305	0.0	0.0008173133	0.0028502687	0.15370521	0.0	0.4848474
2:21002391:A:C	0	0	0	0	0	0	0	0	0	0	1	0.327107816935	0.024	0.32	2.405783e-05	-0.00027884988	4.3220774e-05	-0.0013014176	-0.002065138	0.025	-0.032536	-0.012693461	-0.022018291	-3.1606723e-06	0.4404723118498202	0.1609080989749477	0.7565488035547021	-1.1029114551258548	0.7710868498091229	-0.0296272394876159	0.0005700424787606	0.0	478.52792	4.367041583464015e-06	0.6799999999999999	0	APOB	0.4404723118498202	0.1609080989749477	0.7565488035547021	1.1029114551258548	0.7710868498091229	0.0296272394876159	0.0	0.002065138	0.0013014176	0.012693461	0.0	0.022018291
2:21002393:A:G	0	0	0	0	0	0	0	0	0	0	0	0.0	0.0	1.0	0.0008781159	0.0067658746	-3.720814e-05	-0.0017987071	-5.608442e-05	0.0	-0.190032	0.2480236	-0.14229247	0.0001663101	0.97429157760216	1.2724061814558203	0.7629046439685847	-3.1905220984601206	2.740331300791236	-0.7744979460078389	0.0005700424787606	0.0	153.90717	4.221828567096964e-05	0.0	0	APOB	0.97429157760216	1.2724061814558203	0.7629046439685847	3.1905220984601206	2.740331300791236	0.7744979460078389	3.720814e-05	5.608442e-05	0.0017987071	0.0	0.0	0.14229247
2:21002393:A:T	0	0	0	0	0	0	1	0	0	0	0	0.0	0.0	1.0	-6.17348e-05	-0.00014917756	4.129164e-05	-0.00016975799	-0.00055625505	0.0	6.956673	0.030428842	0.09733212	1.937619e-05	-0.2853201945485887	0.0413656373097804	-0.606512568670282	-0.03310784805352	-0.2603361396259949	0.0222202988176446	0.0005700424787606	0.0	828.79865	1.4558028169631143e-06	0.0	1	APOB	0.2853201945485887	0.0413656373097804	0.606512568670282	0.03310784805352	0.2603361396259949	0.0222202988176446	0.0	0.00055625505	0.00016975799	0.0	6.17348e-05	0.0
2:21002394:T:C	0	0	0	0	0	0	0	0	0	0	1	0.313997924328	0.251	0.1	0.0005787496	-0.0006211132	-6.766595e-06	0.000842748	0.0013647543	0.312	-0.29324	0.0129135065	-0.06011533	3.0288553e-05	0.3574771688414772	-0.0025055626890429	0.5222688900651457	0.0310128450682462	0.3093929186190965	0.1836566859601935	0.0005700424787606	0.0	828.7986	1.4558030443367898e-06	0.9	0	APOB	0.3574771688414772	0.0025055626890429	0.5222688900651457	0.0310128450682462	0.3093929186190965	0.1836566859601935	6.766595e-06	0.0	0.0	0.0	0.0	0.06011533
2:21002396:T:C	0	0	0	0	0	0	0	0	0	0	0	0.0	0.0	1.0	0.0002607344	1.4147663e-05	-3.092514e-05	-0.00011792383	3.963377e-05	0.0	0.044223	0.066785485	-0.09582947	1.7832826e-06	1.528068343882242	1.6691910256642888	1.6273950972421996	-4.337994010359561	3.794721555957052	-0.8798230395051455	0.0005700424787606	0.0	122.207245	6.696303898934275e-05	0.0	0	APOB	1.528068343882242	1.6691910256642888	1.6273950972421996	4.337994010359561	3.794721555957052	0.8798230395051455	3.092514e-05	0.0	0.00011792383	0.0	0.0	0.09582947
2:21002400:A:T	0	0	0	0	0	0	0	0	0	0	1	0.481338977814	0.055	0.02	7.971426e-05	0.0006571904	0.00011403005	0.0016634176	0.0008941631	0.387	1.376633	0.022401538	0.060593903	1.7383809e-06	-0.0645175996736374	0.044211069163447	-0.2541886324002252	-0.3050333289520261	0.1178017735771856	-0.0777613767578179	0.0005700424787606	0.0	117.218605	7.278443808900192e-05	0.98	0	APOB	0.0645175996736374	0.044211069163447	0.2541886324002252	0.3050333289520261	0.1178017735771856	0.0777613767578179	0.0	0.0	0.0	0.0	0.0	0.0
2:21002400:A:C	0	0	0	0	0	0	0	0	0	0	1	0.453396379948	0.007	0.04	0.00021912421	-0.0010170538	7.232362e-05	0.00010389049	-0.00022754256	0.349	1.374107	0.05679912	0.012525156	0.00018949696	-0.0226570108507696	-0.0522481553181288	-0.123085474028305	-0.0072179978468473	0.0165252756439657	0.0326685720076748	0.0005700424787606	0.0	586.0725	2.911377350756084e-06	0.96	0	APOB	0.0226570108507696	0.0522481553181288	0.123085474028305	0.0072179978468473	0.0165252756439657	0.0326685720076748	0.0	0.00022754256	0.0	0.0	0.0	0.0
2:21002402:A:G	0	0	0	0	0	0	0	0	0	0	0	0.0	0.0	1.0	0.00048251968	0.0020454102	0.000699596	0.00059970625	-4.1753054e-05	0.0	-0.728864	-0.058967505	-0.03470718	0.0001124368	0.6905317840316453	0.3387549876517652	1.3163073262848326	-1.1677237346002265	1.2569573328344563	0.0136870342020998	0.0005700424787606	0.0	53.2884	0.0003522797487676	0.0	0	APOB	0.6905317840316453	0.3387549876517652	1.3163073262848326	1.1677237346002265	1.2569573328344563	0.0136870342020998	0.0	4.1753054e-05	0.0	0.058967505	0.0	0.03470718
2:21002405:ATCACTGAAG:-	0	1	0	0	0	0	0	0	0	0	0	0.0	0.0	1.0	0.0	0.0	0.0	0.0	0.0	0.0	0.0	0.0	0.0	0.0	0.0	0.0	0.0	0.0	0.0	0.0	0.0	0.0	586.04175	2.91168339572323e-06	0.0	1	APOB	0.0	0.0	0.0	0.0	0.0	0.0	0.0	0.0	0.0	0.0	0.0	0.0
2:21002419:T:C	0	0	0	0	0	0	0	0	0	0	1	0.281951099634	0.003	1.0	-0.0016823628	-0.00012218575	0.00044452914	-0.0022604	0.018713068	0.0	-1.765245	0.006284672	0.00020793232	5.2610783e-05	1.265599411810894	0.9839445960928742	1.587394995188494	-3.0952908373745114	2.6911580498321177	-0.5801986967295615	0.0005700424787606	0.0	478.51678	4.3672448555298615e-06	0.0	0	APOB	1.265599411810894	0.9839445960928742	1.587394995188494	3.0952908373745114	2.6911580498321177	0.5801986967295615	0.0	0.0	0.0022604	0.0	0.0016823628	0.0
2:21002430:T:A	0	0	0	0	0	0	0	0	0	0	1	0.304067820311	0.001	0.55	-0.0024715406	-6.449411e-05	3.8097074e-05	0.00032960513	0.003085298	0.007	0.305398	0.009189826	-0.00016983191	-0.00014598816	-0.0154892478601962	0.3862717112274568	-0.2840093128850549	-2.276814439814382	0.9100059034402316	-0.6857609784949534	0.0005700424787606	0.0	828.8084	1.4557683698512849e-06	0.4499999999999999	0	APOB	0.0154892478601962	0.3862717112274568	0.2840093128850549	2.276814439814382	0.9100059034402316	0.6857609784949534	0.0	0.0	0.0	0.0	0.0024715406	0.00016983191
2:21002435:G:A	0	0	0	0	0	0	0	0	0	0	0	0.0	0.0	1.0	0.0036986975	1.7024635e-05	0.0009731641	0.0023237453	-0.00508151	0.0	-0.273959	-0.008682389	-0.0063568507	-0.0001720396	-0.6575560120063578	-0.4857030242263523	-1.6529172270792232	1.5736664377582006	-1.5026873114412256	0.1803219644474827	0.0005700424787606	0.0	828.80457	1.4557818985849735e-06	0.0	0	APOB	0.6575560120063578	0.4857030242263523	1.6529172270792232	1.5736664377582006	1.5026873114412256	0.1803219644474827	0.0	0.00508151	0.0	0.008682389	0.0	0.0063568507
2:21002438:A:G	0	0	0	0	0	0	0	0	0	0	0	0.0	0.0	1.0	0.018521566	5.1957264e-05	0.00015268817	-0.00062291394	-0.0016367993	0.0	-0.579361	-0.00034048315	-0.005771951	0.00049227313	0.942548263412196	0.4078585608139557	1.6783546510624812	-0.5726618075204294	1.9341769578512369	0.5365666363142627	0.0005700424787606	0.0	828.81067	1.455760525459482e-06	0.0	0	APOB	0.942548263412196	0.4078585608139557	1.6783546510624812	0.5726618075204294	1.9341769578512369	0.5365666363142627	0.0	0.0016367993	0.00062291394	0.00034048315	0.0	0.005771951
2:21002439:T:C	0	0	0	0	0	0	0	0	0	0	1	0.289591193199	0.335	0.2	-0.0013140882	0.000108978944	-0.00022734908	0.00058556546	0.003326577	0.154	0.206637	0.006266339	-0.00085553515	-0.00024577387	0.9660922462959284	0.6155692158281978	1.573412839368726	-2.018542916576642	1.80486547723856	-0.2606911224503604	0.0005700424787606	0.0	828.80585	1.4557774647983024e-06	0.8	0	APOB	0.9660922462959284	0.6155692158281978	1.573412839368726	2.018542916576642	1.80486547723856	0.2606911224503604	0.00022734908	0.0	0.0	0.0	0.0013140882	0.00085553515
2:21002441:A:G	0	0	0	0	0	0	0	0	0	0	0	0.0	0.0	1.0	0.0064455085	0.00035234264	-0.00013844899	-0.00034036883	-0.0041091973	0.0	-0.175171	0.0058270115	0.010148291	0.0010901976	0.908506545745691	0.8620541467131728	1.3064299441052711	-1.9377011207618005	2.3370396380697454	-0.1246722593672877	0.0005700424787606	0.0	414.41043	5.82292523176875e-06	0.0	0	APOB	0.908506545745691	0.8620541467131728	1.3064299441052711	1.9377011207618005	2.3370396380697454	0.1246722593672877	0.00013844899	0.0041091973	0.00034036883	0.0	0.0	0.0
2:21002450:A:G	0	0	0	0	0	0	0	0	0	0	0	0.0	0.0	1.0	-0.0023710856	-0.0005492651	-0.0001201978	1.6240636e-05	-0.0038455732	0.0	-0.400767	-0.050647035	-0.04512928	-0.00062656356	0.3826520328011348	1.110268836389288	0.3944499728636852	-4.486633668234937	2.106103620550314	-1.5184886151796844	0.0005700424787606	0.0	828.8072	1.4557728036379558e-06	0.0	0	APOB	0.3826520328011348	1.110268836389288	0.3944499728636852	4.486633668234937	2.106103620550314	1.5184886151796844	0.0001201978	0.0038455732	0.0	0.050647035	0.0023710856	0.04512928
2:21002462:C:T	0	0	0	0	0	0	0	0	0	0	1	0.408787250519	0.0	0.06	0.0008261738	5.3203286e-05	4.3414315e-05	0.00067251734	-0.0022935835	0.323	-0.469714	0.015886962	-0.055911165	0.00010365638	-0.2409581212361443	-0.3635684813789522	-0.6847080677118385	2.286189329389799	-0.5456655989849392	1.1835692523871932	0.0005700424787606	0.0	828.80725	1.4557724625774426e-06	0.94	0	APOB	0.2409581212361443	0.3635684813789522	0.6847080677118385	2.286189329389799	0.5456655989849392	1.1835692523871932	0.0	0.0022935835	0.0	0.0	0.0	0.055911165
2:21002464:T:C	0	0	0	0	0	0	0	0	0	0	1	0.373499065638	0.0	0.02	0.00657652	4.5746565e-05	9.524465e-05	0.0013299687	0.007016816	0.383	0.717141	-0.038473047	-0.024542524	-0.0002524135	0.8108515484871646	1.1039618727839335	1.122282091494876	-3.3312778109534884	2.284591521485321	-0.6978806533426682	0.0005700424787606	0.0	338.3647	8.734414222999476e-06	0.98	0	APOB	0.8108515484871646	1.1039618727839335	1.122282091494876	3.3312778109534884	2.284591521485321	0.6978806533426682	0.0	0.0	0.0	0.038473047	0.0	0.024542524
2:21002467:C:A	0	0	0	0	0	0	1	0	0	0	0	0.0	0.0	1.0	-0.00083007436	-0.00037116813	3.6342877e-05	-0.0014912107	0.008720396	0.0	6.290834	-0.002308922	0.0054100985	-0.0011723493	-0.7593411795082559	-0.3951697995571459	-1.6750515704580993	0.9564959303099696	-1.0126039353840135	0.2577533717045133	0.0005700424787606	0.0	828.825	1.4557100485035337e-06	0.0	1	APOB	0.7593411795082559	0.3951697995571459	1.6750515704580993	0.9564959303099696	1.0126039353840135	0.2577533717045133	0.0	0.0	0.0014912107	0.002308922	0.00083007436	0.0
2:21002475:T:C	0	0	0	0	0	0	0	0	0	0	1	0.283699423075	0.0	0.6	-0.0041148034	-0.0019284425	3.827698e-05	-0.0006929736	0.0015493771	0.004	-2.51927	0.02122385	0.028494485	-0.0023084993	1.792072731688829	1.8907868941097707	2.620786840000868	-5.674683739891593	3.938988002984955	-0.9544812522930328	0.0005700424787606	0.0	586.0673	2.9114287372067338e-06	0.4	0	APOB	1.792072731688829	1.8907868941097707	2.620786840000868	5.674683739891593	3.938988002984955	0.9544812522930328	0.0	0.0	0.0006929736	0.0	0.0041148034	0.0
2:21002481:A:G	0	0	0	0	0	0	0	0	0	0	1	0.575791299343	0.013	0.0	0.01575312	0.011148474	-2.6668815e-06	-0.0015182535	-0.00027334376	0.445	2.03937	0.016459608	0.002261585	-0.0012063332	0.437451749654859	0.3538558171138296	0.7192751835712043	-1.4034686032501755	1.348469109223451	-0.1992294745708099	0.0005700424787606	0.0	828.8264	1.4557052736563492e-06	1.0	0	APOB	0.437451749654859	0.3538558171138296	0.7192751835712043	1.4034686032501755	1.348469109223451	0.1992294745708099	2.6668815e-06	0.00027334376	0.0015182535	0.0	0.0	0.0
2:21002490:T:A	0	0	0	0	0	0	0	0	0	0	1	0.423112869263	0.007	0.03	0.0010186287	0.0118344035	0.00014342117	0.02515988	0.000627614	0.364	2.023961	-0.0034708544	0.040000267	-0.00028359145	0.1859794318503657	0.2493962078135586	0.32101842032088	-1.5154652950946916	0.4900021626290572	-0.4217958511152496	0.0005700424787606	0.0	828.8252	1.4557094800693449e-06	0.97	0	APOB	0.1859794318503657	0.2493962078135586	0.32101842032088	1.5154652950946916	0.4900021626290572	0.4217958511152496	0.0	0.0	0.0	0.0034708544	0.0	0.0
2:21002493:A:G	0	0	0	0	0	0	0	0	0	0	1	0.522916913033	0.007	0.14	0.08224317	0.002694212	0.0004804209	0.0010485016	-0.00013599815	0.249	1.163016	-0.006142009	-0.013636983	0.008793056	0.8320145176439896	0.4667978553985081	1.195914104959709	-1.0947851043004138	2.348156142641329	0.1093419855314962	0.0005700424787606	0.0	828.82635	1.4557055010300246e-06	0.86	0	APOB	0.8320145176439896	0.4667978553985081	1.195914104959709	1.0947851043004138	2.348156142641329	0.1093419855314962	0.0	0.00013599815	0.0	0.006142009	0.0	0.013636983
2:21002498:T:C	0	0	0	0	0	0	0	0	0	0	0	0.0	0.0	1.0	-0.010392257	0.002390826	-0.0002219534	-0.0039213253	0.00051674474	0.0	-0.346177	0.00022171531	-0.0020550792	0.0011893855	0.5980040930584773	-0.3724504521486341	0.7457175172937007	1.1835707768414552	0.551418586247465	0.8922132996975995	0.0005700424787606	0.0	828.82874	1.4556969745171957e-06	0.0	0	APOB	0.5980040930584773	0.3724504521486341	0.7457175172937007	1.1835707768414552	0.551418586247465	0.8922132996975995	0.0002219534	0.0	0.0039213253	0.0	0.010392257	0.0020550792
2:21002505:A:G	0	0	0	0	0	0	0	0	0	0	1	0.406389951706	0.005	0.11	0.027943376	0.0018951038	-0.00037064144	-0.0014482336	0.00027279323	0.272	0.153397	0.0054863356	0.0015974933	-0.0023461073	0.6804264286726838	0.153667897140245	1.0060701055075754	-0.7330330389012301	0.9888341908708872	-0.1168542856519213	0.0005700424787606	0.0	338.3726	8.73400585987838e-06	0.89	0	APOB	0.6804264286726838	0.153667897140245	1.0060701055075754	0.7330330389012301	0.9888341908708872	0.1168542856519213	0.00037064144	0.0	0.0014482336	0.0	0.0	0.0
2:21002506:T:C	0	0	0	0	0	0	0	0	0	0	1	0.332167178392	0.0	1.0	-0.013808021	-0.00027836603	0.0009690394	-0.0024238483	8.761423e-05	0.0	-2.389644	0.0016317973	0.0022758804	0.002936793	2.216359468781129	1.7476440114542913	2.505324819112592	-4.427310508271246	3.925081152796866	-0.6502849274509627	0.0005700424787606	0.0	828.83234	1.4556843552782084e-06	0.0	0	APOB	2.216359468781129	1.7476440114542913	2.505324819112592	4.427310508271246	3.925081152796866	0.6502849274509627	0.0	0.0	0.0024238483	0.0	0.013808021	0.0
2:21002521:C:T	0	0	0	0	0	0	0	0	0	0	1	0.277106761932	0.0	0.44	-0.005853541	0.023536462	-0.0006565893	0.0022259958	0.00061936985	0.013	-0.917807	-0.0019589963	-0.0002736291	-0.0016889304	-0.5076121867349614	-0.3983951600834451	-0.8340345342783584	0.9554300261927868	-0.9148449483955198	0.0402571071929971	0.0005700424787606	0.0	828.8348	1.455675942452217e-06	0.56	0	APOB	0.5076121867349614	0.3983951600834451	0.8340345342783584	0.9554300261927868	0.9148449483955198	0.0402571071929971	0.0006565893	0.0	0.0	0.0019589963	0.005853541	0.0002736291
2:21002532:C:T	0	0	0	0	0	0	0	0	0	0	1	0.229754626751	0.0	0.08	0.044832997	0.01403486	-0.0021576472	0.00010397237	-0.007498321	0.3	0.353639	-0.0016455795	-0.00041064993	-0.0005774514	-2.0743808175955403	-0.9967133333260316	-3.1233246461276365	1.9682970143611376	-2.115915634932546	0.8510244912199286	0.0005700424787606	0.0	180.86894	3.0569288355764e-05	0.92	0	APOB	2.0743808175955403	0.9967133333260316	3.1233246461276365	1.9682970143611376	2.115915634932546	0.8510244912199286	0.0021576472	0.007498321	0.0	0.0016455795	0.0	0.00041064993
2:21002533:G:A	0	0	0	0	0	0	0	0	0	0	1	0.235387504101	0.051	0.01	-0.14409597	0.001727643	-0.0018010155	0.00025740918	-0.004763853	0.409	1.266172	0.0012145648	0.0013609163	-0.004274605	-2.0340751250359634	-0.961319419782104	-2.771371689372596	1.6570981557356803	-1.8743123392764465	0.806612968525627	0.0005700424787606	0.0	293.03754	1.1645510312519036e-05	0.99	0	APOB	2.0340751250359634	0.961319419782104	2.771371689372596	1.6570981557356803	1.8743123392764465	0.806612968525627	0.0018010155	0.004763853	0.0	0.0	0.14409597	0.0
2:21002538:A:C	0	0	0	0	0	0	0	0	0	0	1	0.284990549088	0.102	0.32	0.054556333	-0.0075374977	-0.002381696	-5.865375e-05	0.0050729364	0.032	0.353482	0.0029499354	-0.0015131136	-0.00012925453	-1.0487692078871915	-0.0904695818185623	-1.8393223175167928	-0.3384034234172055	-0.3160311653211456	0.251214487858206	0.0005700424787606	0.0	828.83	1.455692654417362e-06	0.6799999999999999	0	APOB	1.0487692078871915	0.0904695818185623	1.8393223175167928	0.3384034234172055	0.3160311653211456	0.251214487858206	0.002381696	0.0	5.865375e-05	0.0	0.0	0.0015131136
2:21002546:G:A	0	0	0	0	0	0	0	0	0	0	0	0.0	0.0	1.0	0.03900577	-0.011829994	0.0038631621	0.0009521878	0.00014620833	0.0	-0.11398	0.009217109	0.00038153678	0.011852421	-1.0645019669302502	0.5364288668660665	-1.6707395184162894	-0.5236287931778119	-0.1033068428561263	1.3807303426419772	0.0005700424787606	0.0	828.83356	1.455680148865213e-06	0.0	0	APOB	1.0645019669302502	0.5364288668660665	1.6707395184162894	0.5236287931778119	0.1033068428561263	1.3807303426419772	0.0	0.0	0.0	0.0	0.0	0.0
2:21002548:T:C	0	0	0	0	0	0	0	0	0	0	1	0.321894258261	0.003	0.05	-0.06763093	-0.02113472	-0.0008180004	-6.62418e-05	0.0012175951	0.345	0.734448	0.013382808	0.00047145644	-0.0017945934	-0.5706821689252766	-0.2990060837140503	-0.8292727854776331	1.461276734567981	-1.183655864244341	1.2565046989594115	0.0005700424787606	0.0	370.66937	7.278295925061684e-06	0.95	0	APOB	0.5706821689252766	0.2990060837140503	0.8292727854776331	1.461276734567981	1.183655864244341	1.2565046989594115	0.0008180004	0.0	6.62418e-05	0.0	0.06763093	0.0
2:21002550:T:C	0	0	0	0	0	0	0	0	0	0	1	0.309274464846	0.102	0.09	-0.0726428	-0.057841443	-0.002373352	-0.00067346444	0.0013639901	0.304	0.498656	0.00062532723	-0.0004747794	-0.01436646	-0.4572669101546415	-0.0653857683450909	-0.9197355739804124	0.4634494183140208	-0.6646517939020945	0.8916422888140827	0.0005700424787606	0.0	828.83954	1.4556591168002342e-06	0.91	0	APOB	0.4572669101546415	0.0653857683450909	0.9197355739804124	0.4634494183140208	0.6646517939020945	0.8916422888140827	0.002373352	0.0	0.00067346444	0.0	0.0726428	0.0004747794
2:21002559:T:A	0	0	0	0	0	0	0	0	0	0	1	0.325734555721	0.003	0.03	-0.11792469	-0.1914053	-0.0013014309	-3.8310245e-05	-2.8593611e-05	0.364	1.451201	0.0055731814	-0.00037895254	-0.01750792	-0.99158662070874	-0.4503813379231014	-1.6358637003536791	1.2693993684702154	-0.8766766942082379	0.231351106301601	0.0005700424787606	0.0	586.0768	2.911335059252451e-06	0.97	0	APOB	0.99158662070874	0.4503813379231014	1.6358637003536791	1.2693993684702154	0.8766766942082379	0.231351106301601	0.0013014309	2.8593611e-05	3.8310245e-05	0.0	0.11792469	0.00037895254
2:21002559:T:C	0	0	0	0	0	0	0	0	0	0	1	0.344892323017	0.219	0.14	-0.10097474	-0.18632537	3.0292897e-05	-0.00085111626	0.00018502484	0.271	0.870983	-0.0030491464	-0.00040019647	0.0015831674	1.0261652738934055	0.9907060898863296	0.5283141700517302	-1.7846605487566345	1.860639892308721	-0.4157020827712805	0.0005700424787606	0.0	478.53006	4.36700292993919e-06	0.86	0	APOB	1.0261652738934055	0.9907060898863296	0.5283141700517302	1.7846605487566345	1.860639892308721	0.4157020827712805	0.0	0.0	0.00085111626	0.0030491464	0.10097474	0.00040019647
2:21002565:G:T	0	0	0	0	0	0	0	0	0	0	1	0.271659135818	0.003	1.0	0.031329982	0.00174182	-0.0020318376	0.00042779732	0.00016206127	0.0	-0.806151	0.0005427664	-0.00038168638	-0.044754256	-0.2172827905940986	-0.0671694374080894	-0.3038758317545402	0.4368664607582216	-0.4339566468362528	0.2224614258684961	0.0005700424787606	0.0	828.8383	1.45566332321323e-06	0.0	0	APOB	0.2172827905940986	0.0671694374080894	0.3038758317545402	0.4368664607582216	0.4339566468362528	0.2224614258684961	0.0020318376	0.0	0.0	0.0	0.0	0.00038168638
2:21002571:A:G	0	0	0	0	0	0	0	0	0	0	1	0.431582629681	0.007	0.04	0.078648165	0.0024208333	0.0033712348	-0.00044862618	-0.00025177232	0.349	1.899767	-0.0013460135	-0.003147143	-0.03909651	-1.0907675946163111	0.0135408913887732	-1.877818466573861	-0.0783737498419384	1.2577574042409196	0.8774440788039191	0.0005700424787606	0.0	77.6342	0.0001659456320339	0.96	0	APOB	1.0907675946163111	0.0135408913887732	1.877818466573861	0.0783737498419384	1.2577574042409196	0.8774440788039191	0.0	0.00025177232	0.00044862618	0.0013460135	0.0	0.003147143
2:21002572:A:G	0	0	0	0	0	0	0	0	0	0	1	0.436031639576	0.0	0.39	0.097056754	0.01000406	0.0023081454	0.0004599758	-0.00044328178	0.016	0.443491	-0.003891524	-0.0058827167	-0.039090365	-0.09336135875102	0.4558694245144053	-0.751692492373231	-1.6988403880232883	1.3793996151689716	-0.3832381869586573	0.0005700424787606	0.0	414.4207	5.822636467200937e-06	0.61	0	APOB	0.09336135875102	0.4558694245144053	0.751692492373231	1.6988403880232883	1.3793996151689716	0.3832381869586573	0.0	0.00044328178	0.0	0.003891524	0.0	0.0058827167
2:21002575:C:A	0	0	0	0	0	0	0	0	0	0	1	0.267878234386	0.0	0.56	0.0009238571	-0.01888493	0.001100429	0.009211478	0.013934637	0.006	-0.672636	0.013071888	0.0067879315	0.01928401	-0.4130949756734782	-0.3672470755084412	-1.0882624402155403	0.4585039331971257	-0.2736215240530232	-0.2706574909334375	0.0005700424787606	0.0	828.83954	1.4556591168002342e-06	0.4399999999999999	0	APOB	0.4130949756734782	0.3672470755084412	1.0882624402155403	0.4585039331971257	0.2736215240530232	0.2706574909334375	0.0	0.0	0.0	0.0	0.0	0.0
2:21002579:T:C	0	0	0	0	0	0	0	0	0	0	0	0.0	0.0	1.0	0.017024372	-0.026902517	-0.00013169873	-0.0005072821	0.0013451071	0.0	-0.189511	-0.015941113	0.0018215061	-0.020689026	0.4076232186505444	-0.44565035094509	0.556597817680472	1.4148753669217309	-0.0052253815067456	0.7953086853953564	0.0005700424787606	0.0	828.83954	1.4556591168002342e-06	0.0	0	APOB	0.4076232186505444	0.44565035094509	0.556597817680472	1.4148753669217309	0.0052253815067456	0.7953086853953564	0.00013169873	0.0	0.0005072821	0.015941113	0.0	0.0
2:21002581:G:A	0	0	0	0	0	0	1	0	0	0	0	0.0	0.0	1.0	-0.0054159537	-0.000881888	-0.0014230793	0.0034496477	0.0025341185	0.0	8.71337	-0.03782083	0.01169039	0.43649232	0.0807388668731981	0.1915385771260122	-0.138119486673575	-0.9048058696129796	0.2072183204359595	-0.0556845307233428	0.0005700424787606	0.0	478.53143	4.36697746408754e-06	0.0	1	APOB	0.0807388668731981	0.1915385771260122	0.138119486673575	0.9048058696129796	0.2072183204359595	0.0556845307233428	0.0014230793	0.0	0.0	0.03782083	0.0054159537	0.0
2:21002583:G:A	0	0	0	0	0	0	0	0	0	0	1	0.270636439323	0.0	0.93	-0.013178031	0.029459089	0.001025215	-0.004442193	-0.00048291733	0.0	-0.365788	-0.04409221	-0.005134586	-0.022577077	-0.5014940882070327	-0.137669014130731	-0.2377521277308985	0.1589761424744327	-0.8094630561564049	1.1149387639412265	0.0005700424787606	0.0	828.83954	1.4556591168002342e-06	0.0699999999999999	0	APOB	0.5014940882070327	0.137669014130731	0.2377521277308985	0.1589761424744327	0.8094630561564049	1.1149387639412265	0.0	0.00048291733	0.004442193	0.04409221	0.013178031	0.005134586
2:21002584:C:T	0	0	0	0	0	0	0	0	0	0	1	0.293793022633	0.035	0.19	0.02645169	0.019693129	-0.00019215757	0.0046584844	-0.00013031496	0.052	-0.664204	0.033921722	-0.0007572172	-0.01992636	0.1191617680186708	0.0804999705008473	-0.6216312603897418	0.05904645411809	0.0582293537558262	-1.164722061036984	0.0005700424787606	0.0	828.83954	1.4556591168002342e-06	0.81	0	APOB	0.1191617680186708	0.0804999705008473	0.6216312603897418	0.05904645411809	0.0582293537558262	1.164722061036984	0.00019215757	0.00013031496	0.0	0.0	0.0	0.0007572172
2:21002605:A:G	0	0	0	0	0	0	0	0	0	0	0	0.0	0.0	1.0	0.013187783	-0.00071619544	-0.00047911386	-0.00012673339	-0.0015202612	0.0	-0.16855	0.011421993	-0.0013933579	0.0047068195	0.0135609227827024	0.1697480561563648	-0.0699895711158419	-1.1214411247085017	1.35099553272048	-0.445154555859039	0.0005700424787606	0.0	828.83954	1.4556591168002342e-06	0.0	0	APOB	0.0135609227827024	0.1697480561563648	0.0699895711158419	1.1214411247085017	1.35099553272048	0.445154555859039	0.00047911386	0.0015202612	0.00012673339	0.0	0.0	0.0013933579
2:21002611:C:G	0	0	0	0	0	0	0	0	0	0	1	0.267512232065	0.014	0.2	0.0038660788	-4.4310465e-05	-0.0001166693	-0.0007842065	0.00012216263	0.05	-1.147035	-0.003198658	-0.007889945	0.011403192	0.1449636343172218	0.1699654012848219	0.9748491495880744	-0.0479833448928883	-0.4213690038633792	1.3557905342499947	0.0005700424787606	0.0	586.0785	2.9113182336004684e-06	0.8	0	APOB	0.1449636343172218	0.1699654012848219	0.9748491495880744	0.0479833448928883	0.4213690038633792	1.3557905342499947	0.0001166693	0.0	0.0007842065	0.003198658	0.0	0.007889945
2:21002615:A:G	0	0	0	0	0	0	0	0	0	0	0	0.0	0.0	1.0	0.004189023	-0.004998738	0.00024651602	-0.002147165	-0.0014511134	0.0	-0.501484	-0.0036658207	-0.018755862	0.004951526	1.7743225144827794	0.6104050424757792	2.7622336535534013	-0.2218362717180356	2.2902841890303325	1.2126023291652053	0.0005444068767985	0.01	129.44676	5.9682024584617466e-05	0.0	0	APOB	1.7743225144827794	0.6104050424757792	2.7622336535534013	0.2218362717180356	2.2902841890303325	1.2126023291652053	0.0	0.0014511134	0.002147165	0.0036658207	0.0	0.018755862
2:21002616:T:C	0	0	0	0	0	0	0	0	0	0	1	0.318508058786	0.0	0.28	-0.0002926204	-0.033977963	1.9550978e-05	-0.00029125682	0.0026508856	0.032	-2.513979	-0.0005651191	-0.00865224	-0.00027867348	1.41638413506167	0.5367813662781185	2.033073938746768	-0.411716952413747	0.7574089536682317	0.1113014172377857	0.0005700424787606	0.0	370.66937	7.278295925061684e-06	0.72	0	APOB	1.41638413506167	0.5367813662781185	2.033073938746768	0.411716952413747	0.7574089536682317	0.1113014172377857	0.0	0.0	0.00029125682	0.0005651191	0.0002926204	0.00865224
2:21002619:A:G	0	0	0	0	0	0	0	0	0	0	1	0.309439480305	0.0	0.29	0.0030981766	0.0558356	0.000102971106	-0.002070048	0.002519444	0.029	-1.078658	-0.0018139016	-0.011568082	-0.00030876952	1.929952915388676	1.4489497630406831	1.4571387392873385	-2.557256998503755	2.7276133803026767	-0.9449439189382411	0.0005700424787606	0.0	828.83954	1.4556591168002342e-06	0.71	0	APOB	1.929952915388676	1.4489497630406831	1.4571387392873385	2.557256998503755	2.7276133803026767	0.9449439189382411	0.0	0.0	0.002070048	0.0018139016	0.0	0.011568082
2:21002621:C:T	0	0	0	0	0	0	0	0	0	0	0	0.0	0.0	1.0	0.0048825876	0.0026403293	-5.2081057e-05	0.003920536	0.005047997	0.0	-0.163798	0.0143219605	-0.023607545	8.5312e-05	-2.35098412023407	-1.5464535814023324	-2.849711619145421	1.152734777823481	-2.5509641394379035	0.209246731236276	0.0005700424787606	0.0	828.83954	1.4556591168002342e-06	0.0	0	APOB	2.35098412023407	1.5464535814023324	2.849711619145421	1.152734777823481	2.5509641394379035	0.209246731236276	5.2081057e-05	0.0	0.0	0.0	0.0	0.023607545
2:21002622:G:A	0	0	0	0	0	0	0	0	0	0	1	0.26297557354	0.0	0.33	-0.0059065865	-0.04949142	-0.00012705143	0.0032483507	0.007736067	0.024	-0.184005	0.002999803	-0.014750949	0.00048407709	-1.4991225850967564	-1.2172476108557753	-1.262699108109877	1.6419454199908183	-2.515889501303342	0.6843012856413804	0.0005700424787606	0.0	414.41888	5.822687398904236e-06	0.6699999999999999	0	APOB	1.4991225850967564	1.2172476108557753	1.262699108109877	1.6419454199908183	2.515889501303342	0.6843012856413804	0.00012705143	0.0	0.0	0.0	0.0059065865	0.014750949
2:21002629:C:T	0	0	0	0	0	0	0	0	0	0	1	0.224890351295	0.0	0.61	-0.0018740928	0.0064888224	-5.059391e-05	0.0015238764	-0.0012107901	0.004	-2.203815	-0.0004452411	-0.015689459	-0.00062232907	-0.6334151360963872	-0.4586308282282504	-0.8745368263200881	1.1528814256193085	-0.8519116091972514	0.7134784701217503	0.0005700424787606	0.0	828.8383	1.45566332321323e-06	0.39	0	APOB	0.6334151360963872	0.4586308282282504	0.8745368263200881	1.1528814256193085	0.8519116091972514	0.7134784701217503	5.059391e-05	0.0012107901	0.0	0.0004452411	0.0018740928	0.015689459
2:21002642:A:G	0	0	0	0	0	0	0	0	0	0	0	0.0	0.0	1.0	0.013473813	0.020423157	-0.00037830285	-0.00073900796	0.0019850791	0.0	-0.424752	-0.0075130407	-0.02565676	-0.0010244239	1.229811836711932	0.6114711038454479	1.3547871032698582	-1.3159176176103045	1.861738804938568	-1.5218615255644097	0.0005700424787606	0.0	828.83954	1.4556591168002342e-06	0.0	0	APOB	1.229811836711932	0.6114711038454479	1.3547871032698582	1.3159176176103045	1.861738804938568	1.5218615255644097	0.00037830285	0.0	0.00073900796	0.0075130407	0.0	0.02565676
2:21002643:T:C	0	0	0	0	0	0	0	0	0	0	1	0.250899881124	0.0	0.36	-0.0007450589	-0.005262551	0.000742762	-0.0007752328	0.0007253896	0.02	-0.166009	-0.010546096	-0.0012486354	-0.00013966311	5.125248753783225	3.653450480876301	4.183571700547908	-4.105292488504052	5.433791756697087	-2.0755940848810805	0.0005700424787606	0.0	169.189	3.493581971270032e-05	0.64	0	APOB	5.125248753783225	3.653450480876301	4.183571700547908	4.105292488504052	5.433791756697087	2.0755940848810805	0.0	0.0	0.0007752328	0.010546096	0.0007450589	0.0012486354
2:21002644:G:A	0	0	0	0	0	0	0	0	0	0	1	0.25201433897	0.024	1.0	-0.0055969134	-0.00477946	-0.00067445834	-9.0042595e-06	1.23512e-05	0.001	-1.394013	0.20042008	0.080153055	-0.0019374714	-0.6600936926971817	-0.5016458069686481	-1.2825148209455273	1.3176452324420636	-1.346506189264194	0.5405381594643618	0.0005700424787606	0.0	828.83594	1.455671849726059e-06	0.0	0	APOB	0.6600936926971817	0.5016458069686481	1.2825148209455273	1.3176452324420636	1.346506189264194	0.5405381594643618	0.00067445834	0.0	9.0042595e-06	0.0	0.0055969134	0.0
2:21002646:T:C	0	0	0	0	0	0	0	0	0	0	1	0.232551962137	0.003	0.63	-0.0004079896	0.0004202586	0.0007074927	-5.3745927e-05	0.0011388959	0.004	-1.907701	-0.025059525	0.0071038585	0.0006292665	-1.0262906045960445	-0.5395294785734646	-1.6345704686403495	0.4342364866013999	-0.6181807587011069	0.4433203808083623	0.0005700424787606	0.0	586.0785	2.9113182336004684e-06	0.37	0	APOB	1.0262906045960445	0.5395294785734646	1.6345704686403495	0.4342364866013999	0.6181807587011069	0.4433203808083623	0.0	0.0	5.3745927e-05	0.025059525	0.0004079896	0.0
2:21002653:A:C	0	0	0	0	0	0	0	0	0	0	1	0.268352806568	0.014	0.31	0.00033898023	0.00047074544	-0.0001316416	-0.0021893682	-0.001831091	0.028	0.120498	-0.002573356	-0.0064402595	-0.0008628357	-0.6976374157413299	-0.1856143191581734	-1.2344815348434848	0.3165651931399426	-0.5476140530255647	0.3555283866989763	0.0005700424787606	0.0	828.83716	1.4556675296262256e-06	0.69	0	APOB	0.6976374157413299	0.1856143191581734	1.2344815348434848	0.3165651931399426	0.5476140530255647	0.3555283866989763	0.0001316416	0.001831091	0.0021893682	0.002573356	0.0	0.0064402595
2:21002656:C:T	0	0	0	0	0	0	0	0	0	0	1	0.262985289097	0.003	0.26	0.015161524	0.00012634096	-0.0007187673	-0.00061829045	-0.012132151	0.034	-0.983725	-0.01671396	-0.011110501	0.0006159711	-2.054278328916574	-1.4466276602551995	-1.9501545215713847	1.393004759159739	-2.3302128736772985	0.8286768741741519	0.0005700424787606	0.0	478.53143	4.36697746408754e-06	0.74	0	APOB	2.054278328916574	1.4466276602551995	1.9501545215713847	1.393004759159739	2.3302128736772985	0.8286768741741519	0.0007187673	0.012132151	0.00061829045	0.01671396	0.0	0.011110501
2:21002657:G:A	0	0	0	0	0	0	0	0	0	0	0	0.0	0.0	1.0	-0.01643997	-0.00021278358	-0.0002562079	0.0012255332	-0.0036358512	0.0	0.24554	-0.0029661031	0.02301285	-0.0007096468	-1.80529366905857	-1.5376326004556873	-1.6048789424628618	1.2778992862280272	-2.216539867976401	0.2931780756095084	0.0005700424787606	0.0	239.26694	1.746796078805346e-05	0.0	0	APOB	1.80529366905857	1.5376326004556873	1.6048789424628618	1.2778992862280272	2.216539867976401	0.2931780756095084	0.0002562079	0.0036358512	0.0	0.0029661031	0.01643997	0.0
2:21002661:G:A	0	0	0	0	0	0	0	0	0	0	1	0.333050906658	0.001	0.0	-0.003679262	-0.00017612887	0.0007202911	0.00025623798	-0.010674637	0.445	1.851381	-0.008338587	-0.002982601	-0.00027329847	-1.803329901346648	-0.5782328821164744	-2.716338850734572	0.2798081069123664	-1.1933157008392612	0.8437004591734403	0.0005700424787606	0.0	207.21216	2.3290545868803747e-05	1.0	0	APOB	1.803329901346648	0.5782328821164744	2.716338850734572	0.2798081069123664	1.1933157008392612	0.8437004591734403	0.0	0.010674637	0.0	0.008338587	0.003679262	0.002982601
2:21002665:G:A	0	0	0	0	0	0	0	0	0	0	1	0.265671133995	0.003	1.0	-0.007442095	1.9144529e-05	-0.00030050642	0.00026800917	0.00788068	0.0	-0.795853	-0.0158384	-0.003674955	0.00054885214	-0.23519233608335	-0.2406164698682553	-0.2557879970132341	1.2012330922697834	-1.4629583973720055	0.8406864804126972	0.0005700424787606	0.0	586.0759	2.911343244704767e-06	0.0	0	APOB	0.23519233608335	0.2406164698682553	0.2557879970132341	1.2012330922697834	1.4629583973720055	0.8406864804126972	0.00030050642	0.0	0.0	0.0158384	0.007442095	0.003674955
2:21002677:G:A	0	0	0	0	0	0	0	0	0	0	0	0.0	0.0	1.0	0.001658191	7.1466944e-05	0.004236488	0.0035373447	0.013756343	0.0	0.394772	-0.002852898	-0.00015676371	0.00045833862	0.0499573854385564	-0.0674712971897158	0.2550861840374577	0.3864117693447939	-0.495068572688171	0.2153076973957712	0.0005700424787606	0.0	828.83954	1.4556591168002342e-06	0.0	0	APOB	0.0499573854385564	0.0674712971897158	0.2550861840374577	0.3864117693447939	0.495068572688171	0.2153076973957712	0.0	0.0	0.0	0.002852898	0.0	0.00015676371
2:21002677:G:T	0	0	0	0	0	0	0	0	0	0	1	0.384771883488	0.02	0.16	0.009443933	0.00017845612	0.0014192811	-0.0014063704	-0.0345376	0.06	1.537093	-0.011772861	-0.005175506	1.528961e-05	-0.6927805349675629	-0.5967769094519975	-0.4599542283893983	0.8463496634955844	-1.0016721984053454	0.3975316168739793	0.0005700424787606	0.0	828.83954	1.4556591168002342e-06	0.84	0	APOB	0.6927805349675629	0.5967769094519975	0.4599542283893983	0.8463496634955844	1.0016721984053454	0.3975316168739793	0.0	0.0345376	0.0014063704	0.011772861	0.0	0.005175506
2:21002681:T:C	0	0	0	0	0	0	0	0	0	0	0	0.0	0.0	1.0	-0.003979547	-0.00016414287	-0.0009104859	-0.0008926838	0.010391474	0.0	0.457508	-0.0007036808	0.0002540683	-0.00030351628	1.56213682985077	0.5292553249403312	1.7750464311500869	1.3962451721249096	0.0043310894400831	0.196370832959741	0.0005444068767985	0.01	586.0785	2.9113182336004684e-06	0.0	0	APOB	1.56213682985077	0.5292553249403312	1.7750464311500869	1.3962451721249096	0.0043310894400831	0.196370832959741	0.0009104859	0.0	0.0008926838	0.0007036808	0.003979547	0.0
2:21002683:G:A	0	0	0	0	0	0	1	0	0	0	0	0.0	0.0	1.0	-0.003940977	-0.00023684757	0.0024601792	0.0010527987	-0.014117561	0.0	10.001753	0.0112033095	0.0034757622	0.0008553645	-0.679730447406345	-0.4344306657727494	-1.7972520899024578	0.183704703976839	-0.3796050935501227	-1.2508266904425336	0.0005700424787606	0.0	586.0785	2.9113182336004684e-06	0.0	1	APOB	0.679730447406345	0.4344306657727494	1.7972520899024578	0.183704703976839	0.3796050935501227	1.2508266904425336	0.0	0.014117561	0.0	0.0	0.003940977	0.0
2:21002686:A:C	0	0	0	0	0	0	0	0	0	0	1	0.275730550289	0.003	0.63	-0.0022651935	-0.00022123539	-0.0004864419	-0.0005304527	4.8857182e-05	0.004	0.671293	0.0044029504	-0.0015738604	3.0690047e-05	-1.281264747765648	-0.5402956306472262	-2.190738240013271	-0.2818678616354844	-0.50580254559325	0.6345261265206086	0.0005700424787606	0.0	229.88074	1.892356885946356e-05	0.37	0	APOB	1.281264747765648	0.5402956306472262	2.190738240013271	0.2818678616354844	0.50580254559325	0.6345261265206086	0.0004864419	0.0	0.0005304527	0.0	0.0022651935	0.0015738604
2:21002686:A:T	0	0	0	0	0	0	0	0	0	0	1	0.282703667879	0.003	1.0	0.0022289716	0.00013049689	0.0015022747	1.0229298e-05	-0.022873364	0.0	0.389703	0.004948397	0.00067682983	0.000715137	-1.5360756218661116	-0.6544372352719457	-2.5230402868568405	-0.2130319781669277	-0.4707348301943943	0.6385527755577369	0.0005700424787606	0.0	249.90634	1.6012250853236765e-05	0.0	0	APOB	1.5360756218661116	0.6544372352719457	2.5230402868568405	0.2130319781669277	0.4707348301943943	0.6385527755577369	0.0	0.022873364	0.0	0.0	0.0	0.0
2:21002690:G:A	0	0	0	0	0	0	0	0	0	0	0	0.0	0.0	1.0	-0.0033455177	-3.9838153e-05	0.0004189196	0.0012601241	-0.019013131	0.0	0.386467	-0.003022318	-0.00068103994	0.0002619652	-0.5932234153812727	-0.3931569754869801	-0.7668782958596012	0.5878369156547345	-0.7676755651223535	0.2017260703213342	0.0005700424787606	0.0	478.53003	4.367003384686541e-06	0.0	0	APOB	0.5932234153812727	0.3931569754869801	0.7668782958596012	0.5878369156547345	0.7676755651223535	0.2017260703213342	0.0	0.019013131	0.0	0.003022318	0.0033455177	0.00068103994
2:21002692:A:G	0	0	0	0	0	0	0	0	0	0	1	0.293888092041	0.003	0.01	0.006502482	-0.00022970705	0.0004752694	8.452125e-05	0.0015943935	0.406	2.101394	0.008275295	0.00026148482	0.00049377664	-0.3872676945738381	-0.339736344751027	-1.1565621778168274	0.0345412330350767	0.3973294756316375	-1.0894409581042754	0.0005700424787606	0.0	828.83954	1.4556591168002342e-06	0.99	0	APOB	0.3872676945738381	0.339736344751027	1.1565621778168274	0.0345412330350767	0.3973294756316375	1.0894409581042754	0.0	0.0	0.0	0.0	0.0	0.0
2:21002694:A:T	0	0	0	0	0	0	0	0	0	0	1	0.309194624424	0.036	0.0	7.24562e-05	0.00022547245	0.0012176457	0.0020795981	-0.007747721	0.447	2.545301	0.0032388512	0.0005429818	0.001155498	-0.9415359505511544	-0.5099884256775005	-1.1831087091429542	0.3318541446984989	-0.7279488737672557	0.4463044841282789	0.0005700424787606	0.0	828.83954	1.4556591168002342e-06	1.0	0	APOB	0.9415359505511544	0.5099884256775005	1.1831087091429542	0.3318541446984989	0.7279488737672557	0.4463044841282789	0.0	0.007747721	0.0	0.0	0.0	0.0
2:21002700:A:G	0	0	0	0	0	0	0	0	0	0	1	0.360061466694	0.055	0.18	0.025644783	0.0010284212	-0.0010508026	-0.00011697505	0.0019628983	0.06	1.147636	-3.1295698e-05	-0.00034888438	-0.00033539225	0.2050267993378323	-0.0500049808978073	-0.0280063684798587	0.4010947228926703	-0.3249201518083084	0.1702820768417037	0.0005700424787606	0.0	478.53143	4.36697746408754e-06	0.8200000000000001	0	APOB	0.2050267993378323	0.0500049808978073	0.0280063684798587	0.4010947228926703	0.3249201518083084	0.1702820768417037	0.0010508026	0.0	0.00011697505	3.1295698e-05	0.0	0.00034888438
2:21002723:C:T	0	0	0	0	0	0	0	0	0	0	0	0.0	0.0	1.0	0.011680577	0.001343938	-0.0018525228	0.00041236915	0.011072162	0.0	0.265482	0.013570546	0.0007471819	-0.0011855154	-2.285834530464665	-1.604176734788791	-2.1404953257933474	0.3936319826556675	-2.2365530851299824	1.0931840812614355	0.0005700424787606	0.0	338.37357	8.73395492817508e-06	0.0	0	APOB	2.285834530464665	1.604176734788791	2.1404953257933474	0.3936319826556675	2.2365530851299824	1.0931840812614355	0.0018525228	0.0	0.0	0.0	0.0	0.0
2:21002724:G:A	0	0	0	0	0	0	0	0	0	0	1	0.259599149227	0.0	0.11	-0.013169543	-0.0019115849	-0.0015165319	0.0027654953	0.0114923725	0.272	1.085736	0.0022994215	-0.001031565	-0.0012742144	-1.195323176251715	-1.297649206077642	-0.8821047591121529	2.107590133759541	-2.9759677513210105	0.73542884134319	0.0005700424787606	0.0	172.82751	3.3480257116025314e-05	0.89	0	APOB	1.195323176251715	1.297649206077642	0.8821047591121529	2.107590133759541	2.9759677513210105	0.73542884134319	0.0015165319	0.0	0.0	0.0	0.013169543	0.001031565
2:21002725:A:T	0	0	0	0	0	0	0	0	0	0	1	0.259203523397	0.015	0.19	0.007889332	-0.0011728213	-0.0023766218	-0.0007735869	0.004621773	0.05	0.080686	0.0139971385	0.0020990293	-0.00050335116	-0.9897224655398716	-0.4931059675331825	-1.1182581992878813	-1.090077113756334	0.0691240334480525	0.1628921368809301	0.0005700424787606	0.0	134.45914	5.531504939426668e-05	0.81	0	APOB	0.9897224655398716	0.4931059675331825	1.1182581992878813	1.090077113756334	0.0691240334480525	0.1628921368809301	0.0023766218	0.0	0.0007735869	0.0	0.0	0.0
2:21002726:A:T	0	0	0	0	0	0	1	0	0	0	0	0.0	0.0	1.0	0.0018432876	-0.001207878	-0.0012879344	-0.0011520071	-0.007053743	0.0	6.811394	0.010075147	0.0016463656	0.0014448576	0.4044087245421979	0.0572552051237631	0.2085503839958945	-0.5724533052585856	0.6235446812464089	-0.1021837188226317	0.0005700424787606	0.0	162.55176	3.784713771892712e-05	0.0	1	APOB	0.4044087245421979	0.0572552051237631	0.2085503839958945	0.5724533052585856	0.6235446812464089	0.1021837188226317	0.0012879344	0.007053743	0.0011520071	0.0	0.0	0.0
2:21002735:G:A	0	0	0	0	0	0	0	0	0	0	0	0.0	0.0	1.0	0.00051420927	0.00012503883	0.0032555521	0.0029186325	0.0058977334	0.0	-0.444673	-0.01235356	-4.542619e-05	0.0026557385	-0.3791586991478982	-0.1854463009823012	-0.4764821465768417	-0.144045908055818	-0.1669215389283577	-0.2501004712838104	0.0005700424787606	0.0	828.83954	1.4556591168002342e-06	0.0	0	APOB	0.3791586991478982	0.1854463009823012	0.4764821465768417	0.144045908055818	0.1669215389283577	0.2501004712838104	0.0	0.0	0.0	0.01235356	0.0	4.542619e-05
2:21002738:C:G	0	0	0	0	0	0	0	0	0	0	0	0.0	0.0	1.0	0.031504806	0.00034032622	-0.0009847246	0.0026967057	0.019925058	0.0	-0.363143	-0.005520325	0.0013286824	-0.0022682063	-0.5779017804861522	-0.3961679757534977	-1.4092450417531577	0.6334746320059905	-0.8057793453870092	-0.1979661822652973	0.0005700424787606	0.0	338.37357	8.73395492817508e-06	0.0	0	APOB	0.5779017804861522	0.3961679757534977	1.4092450417531577	0.6334746320059905	0.8057793453870092	0.1979661822652973	0.0009847246	0.0	0.0	0.005520325	0.0	0.0
2:21002739:A:T	0	0	0	0	0	0	0	0	0	0	1	0.380586057901	0.471	0.01	0.003961845	0.0002612432	0.00013054325	0.0008369476	0.024998846	0.561	2.770103	-0.0054817107	-0.0011069392	0.0012065112	-1.4904632565582814	-0.756415903022583	-1.9550396663650176	0.5281387480744795	-1.146924307064416	0.3047523486971847	0.0005700424787606	0.0	313.27234	1.0189673957938794e-05	0.99	0	APOB	1.4904632565582814	0.756415903022583	1.9550396663650176	0.5281387480744795	1.146924307064416	0.3047523486971847	0.0	0.0	0.0	0.0054817107	0.0	0.0011069392
2:21002744:C:T	0	0	0	0	0	0	0	0	0	0	0	0.0	0.0	1.0	-0.0029709432	0.00029067963	-0.005022757	0.00029519253	0.005559415	0.0	0.108985	0.0004830826	-0.0010498918	-0.00086522417	-1.5128459870177051	-0.9600234950881686	-0.5703770682050556	-0.6475471154355678	-0.8948795640100905	0.6711146823916956	0.0005700424787606	0.0	586.07587	2.911343926825793e-06	0.0	0	APOB	1.5128459870177051	0.9600234950881686	0.5703770682050556	0.6475471154355678	0.8948795640100905	0.6711146823916956	0.005022757	0.0	0.0	0.0	0.0029709432	0.0010498918
2:21002745:G:T	0	0	0	0	0	0	0	0	0	0	1	0.23444133997	0.0	1.0	0.0022749747	-0.0001395661	-0.008636333	0.0001241627	-0.009417305	0.0	-0.573239	0.00835636	0.028288763	-0.0010944977	-3.5764305086583974	-1.8771472552861608	-2.1190573896620863	-0.7902337088535947	-2.0064386232293456	-0.4431572744323821	0.0005700424787606	0.0	229.8804	1.8923625248135068e-05	0.0	0	APOB	3.5764305086583974	1.8771472552861608	2.1190573896620863	0.7902337088535947	2.0064386232293456	0.4431572744323821	0.008636333	0.009417305	0.0	0.0	0.0	0.0
2:21002745:G:A	0	0	0	0	0	0	0	0	0	0	1	0.220407128334	0.003	0.04	-0.004469537	-0.00039173005	-0.0073987506	0.00042236078	-0.006341933	0.349	1.111834	-0.00073591527	0.028534664	-0.00128881	-6.62325980667122	-3.618095763191224	-7.185403257819432	-1.8106853508267853	-2.4203348628139096	-0.1052127540874906	0.0005700424787606	0.0	293.0401	1.164530658570584e-05	0.96	0	APOB	6.62325980667122	3.618095763191224	7.185403257819432	1.8106853508267853	2.4203348628139096	0.1052127540874906	0.0073987506	0.006341933	0.0	0.00073591527	0.004469537	0.0
2:21002751:A:G	0	0	0	0	0	0	0	0	0	0	1	0.26913100481	0.003	0.35	-0.0070707807	3.442107e-05	-0.0033085137	-0.00015421954	-0.00071663177	0.021	0.078373	0.00016039237	-0.001992761	0.00080483686	2.961701842434196	0.7744500949855866	4.765053329641479	0.636136623842899	-0.7042884582691848	0.1363619564558906	0.0005700424787606	0.0	586.0785	2.9113182336004684e-06	0.65	0	APOB	2.961701842434196	0.7744500949855866	4.765053329641479	0.636136623842899	0.7042884582691848	0.1363619564558906	0.0033085137	0.00071663177	0.00015421954	0.0	0.0070707807	0.001992761
2:21002753:C:G	0	0	0	0	0	0	0	0	0	0	1	0.257133632898	0.003	0.03	0.0009731734	0.0013221361	0.002546504	-4.9826427e-05	-0.0037931544	0.364	0.591133	-0.009420714	-0.0018503796	-0.00054487854	3.87740342990233	1.8781444597620829	2.023499023646916	2.9757065560490834	0.6165275594115962	0.7574548981782012	0.0005700424787606	0.0	828.83954	1.4556591168002342e-06	0.97	0	APOB	3.87740342990233	1.8781444597620829	2.023499023646916	2.9757065560490834	0.6165275594115962	0.7574548981782012	0.0	0.0037931544	4.9826427e-05	0.009420714	0.0	0.0018503796
2:21002754:T:C	0	0	0	0	0	0	0	0	0	0	1	0.255398869514	0.003	0.07	0.004670995	0.0003356274	0.0057487013	-0.0002544995	0.014714205	0.319	1.243448	0.0045522777	-0.0009944763	7.359742e-05	4.622910161427117	2.199677630542498	6.858936164446732	1.5556719355453503	1.0747251597091303	-0.0006391155703077	0.0005700424787606	0.0	586.07764	2.91132664642646e-06	0.93	0	APOB	4.622910161427117	2.199677630542498	6.858936164446732	1.5556719355453503	1.0747251597091303	0.0006391155703077	0.0	0.0	0.0002544995	0.0	0.0	0.0009944763
2:21002759:T:C	0	0	0	0	0	0	0	0	0	0	1	0.241667360067	0.003	0.52	-0.0012379324	3.1525742e-05	-0.0021953282	-0.000120741875	-0.003731675	0.009	-0.152138	-0.0011274088	-0.0004667354	-0.0019455627	-2.559917209830986	-1.3223267909484393	-3.127144722352379	-1.4935504972086175	-0.6577383340307077	0.0187338222217241	0.0005700424787606	0.0	414.4207	5.822636467200937e-06	0.48	0	APOB	2.559917209830986	1.3223267909484393	3.127144722352379	1.4935504972086175	0.6577383340307077	0.0187338222217241	0.0021953282	0.003731675	0.000120741875	0.0011274088	0.0012379324	0.0004667354
2:21002762:G:A	0	0	0	0	0	0	0	0	0	0	0	0.0	0.0	1.0	-0.008539479	-9.622858e-06	0.0056477827	0.0001941285	0.009680901	0.0	-0.010302	0.054673538	0.08815013	-0.0024019312	8.32226177097473	3.0076553959596426	10.45531116674008	8.788917887267559	-2.5184290551267328	1.859608937945628	0.0005700424787606	0.0	414.4201	5.82265329285292e-06	0.0	0	APOB	8.32226177097473	3.0076553959596426	10.45531116674008	8.788917887267559	2.5184290551267328	1.859608937945628	0.0	0.0	0.0	0.0	0.008539479	0.0
2:21002771:G:A	0	0	0	0	0	0	0	0	0	0	0	0.0	0.0	1.0	-0.00036514248	-0.00029775745	0.001092097	0.00036247927	-0.0009821518	0.0	-0.203788	0.0016243723	0.00030975183	-0.0024272508	2.235456812531797	1.0948656789483722	2.703585901926536	2.659306466663905	-1.236963864974642	1.113070743316344	0.0005700424787606	0.0	414.4207	5.822636467200937e-06	0.0	0	APOB	2.235456812531797	1.0948656789483722	2.703585901926536	2.659306466663905	1.236963864974642	1.113070743316344	0.0	0.0009821518	0.0	0.0	0.00036514248	0.0
2:21002773:A:G	0	0	0	0	0	0	0	0	0	0	1	0.386048614979	0.102	0.25	0.0069886544	0.0009188134	0.005466896	-0.00052291795	-0.0011689279	0.045	1.354655	-0.0023269956	0.00022564895	-0.0009008881	-7.9051802745167326	-2.526864819044966	-8.250059803796994	-12.236026619152067	6.603595566239642	-3.321036705706614	0.0005700424787606	0.0	586.0785	2.9113182336004684e-06	0.75	0	APOB	7.9051802745167326	2.526864819044966	8.250059803796994	12.236026619152067	6.603595566239642	3.321036705706614	0.0	0.0011689279	0.00052291795	0.0023269956	0.0	0.0
2:21002774:A:G	0	0	0	0	0	0	0	0	0	0	0	0.0	0.0	1.0	0.0022622207	-4.5896177e-05	-0.00167581	7.9245714e-05	0.00024962617	0.0	0.008171	0.0032492895	9.945866e-05	-0.0039572353	-6.931442764583288	-3.352987519844661	-6.424546259349343	-10.613746440199629	3.979458528357397	-2.4710926078408875	0.0005700424787606	0.0	586.0785	2.9113182336004684e-06	0.0	0	APOB	6.931442764583288	3.352987519844661	6.424546259349343	10.613746440199629	3.979458528357397	2.4710926078408875	0.00167581	0.0	0.0	0.0	0.0	0.0
2:21002774:A:C	0	0	0	0	0	0	0	0	0	0	0	0.0	0.0	1.0	-0.001077537	-0.0003005833	-0.0023447522	-0.00035592142	0.0020120384	0.0	-0.022118	0.0013148729	-0.00028070767	-0.0007889463	-9.51472055424058	-4.254761235711513	-9.951661069566924	-11.914280857603735	4.16762245534653	-2.8582154570057123	0.0005700424787606	0.0	828.83954	1.4556591168002342e-06	0.0	0	APOB	9.51472055424058	4.254761235711513	9.951661069566924	11.914280857603735	4.16762245534653	2.8582154570057123	0.0023447522	0.0	0.00035592142	0.0	0.001077537	0.00028070767
2:21002780:C:T	0	0	0	0	0	0	0	0	0	0	0	0.0	0.0	1.0	-0.0019465557	8.722202e-05	-0.006003812	6.1317696e-05	-0.0024513514	0.0	-0.204118	0.0020346362	5.528651e-06	-0.00018454343	-4.789912072353001	-1.1362141523134976	-6.408781954127338	-3.099966695052857	0.923197468586978	-0.101803291135027	0.0005700424787606	0.0	262.1038	1.4556591850123368e-05	0.0	0	APOB	4.789912072353001	1.1362141523134976	6.408781954127338	3.099966695052857	0.923197468586978	0.101803291135027	0.006003812	0.0024513514	0.0	0.0	0.0019465557	0.0
2:21002782:C:T	0	0	0	0	0	0	0	0	0	0	1	0.286824941635	0.003	0.02	-0.0010281412	0.00017021332	-0.0064089866	0.0003096289	-0.0013684856	0.383	2.630012	-0.003103375	0.00012691254	0.00047023478	-2.980228076566986	-0.5993967193259099	-3.1500124024525475	-2.389414462949811	0.5331097395192526	-0.1824720522851714	0.0005700424787606	0.0	828.83954	1.4556591168002342e-06	0.98	0	APOB	2.980228076566986	0.5993967193259099	3.1500124024525475	2.389414462949811	0.5331097395192526	0.1824720522851714	0.0064089866	0.0013684856	0.0	0.003103375	0.0010281412	0.0
2:21002787:G:C	0	0	0	0	0	0	0	0	0	0	1	0.319406330585	0.005	0.09	-0.0065402724	-6.375726e-05	0.0027424041	-0.00021170413	-0.0003620747	0.296	1.758606	0.006334577	-0.00035236642	0.002650707	1.0129694026858125	0.7407471361154605	1.0526599915760806	0.2330247128260923	1.2632156752291113	-0.0943575250409651	0.0005700424787606	0.0	338.37308	8.73398039402673e-06	0.91	0	APOB	1.0129694026858125	0.7407471361154605	1.0526599915760806	0.2330247128260923	1.2632156752291113	0.0943575250409651	0.0	0.0003620747	0.00021170413	0.0	0.0065402724	0.00035236642
2:21002795:C:T	0	0	0	0	0	0	0	0	0	0	0	0.0	0.0	1.0	-0.0046713976	-6.724449e-05	-0.0020346725	0.0005174057	-0.0066449177	0.0	-0.423166	-0.00031341985	4.9399547e-05	-0.0028615757	2.7677046248892685	1.0782914572686897	5.737234786858237	4.224408064455087	-2.748356466067264	1.1712345931766204	0.0005700424787606	0.0	134.45914	5.531504939426668e-05	0.0	0	APOB	2.7677046248892685	1.0782914572686897	5.737234786858237	4.224408064455087	2.748356466067264	1.1712345931766204	0.0020346725	0.0066449177	0.0	0.00031341985	0.0046713976	0.0
2:21002805:C:T	0	0	0	0	0	0	0	0	0	0	1	0.503541588783	0.023	0.0	-0.0075083184	0.0006913999	-0.0015983927	-0.000107296044	0.0021853987	0.446	2.859903	-0.00874899	0.000105089624	0.0015178522	-0.3523933306161541	0.1341332703902796	-1.1314157143451018	-0.7261902700559201	0.3452551857531841	0.6060900010944135	0.0005700424787606	0.0	828.83954	1.4556591168002342e-06	1.0	0	APOB	0.3523933306161541	0.1341332703902796	1.1314157143451018	0.7261902700559201	0.3452551857531841	0.6060900010944135	0.0015983927	0.0	0.000107296044	0.00874899	0.0075083184	0.0
2:21002807:C:T	0	0	0	0	0	0	0	0	0	0	0	0.0	0.0	1.0	0.008078383	0.001181386	-0.0001233255	-4.9010298e-05	0.009461466	0.0	0.217862	-0.0009840336	0.00023549562	-0.00046418665	-12.373736591768813	-5.678921079653862	-14.385813143832593	-3.9664952253342576	-5.359382313495575	1.718027789738787	0.0005700424787606	0.0	156.63902	4.075845572515391e-05	0.0	0	APOB	12.373736591768813	5.678921079653862	14.385813143832593	3.9664952253342576	5.359382313495575	1.718027789738787	0.0001233255	0.0	4.9010298e-05	0.0009840336	0.0	0.0
2:21002808:G:A	0	0	0	0	0	0	0	0	0	0	1	0.405155450106	0.0	0.01	-0.009794645	-0.0011629752	0.0001720417	-0.00036806014	0.0061425264	0.406	3.084583	0.0043622097	-7.540075e-05	-0.00041884347	-17.328045205003786	-3.254702835050759	-27.95608215737419	-6.917033456471796	1.8924612831676333	0.2864512257980849	0.0005700424787606	0.0	169.189	3.493581971270032e-05	0.99	0	APOB	17.328045205003786	3.254702835050759	27.95608215737419	6.917033456471796	1.8924612831676333	0.2864512257980849	0.0	0.0	0.00036806014	0.0	0.009794645	7.540075e-05
2:21002832:A:G	0	0	0	0	0	0	0	0	0	0	1	0.487768292427	0.331	0.0	0.011893604	-0.00029287138	-0.0005651898	-0.0008874502	-0.005052327	0.548	2.958073	-0.011484721	3.290226e-05	-0.0016156295	2.6557636597983416	1.3977666003229476	5.720377580384874	0.2685541922450821	2.2670900691783857	-1.3505021218462812	0.0005700424787606	0.0	478.53143	4.36697746408754e-06	1.0	0	APOB	2.6557636597983416	1.3977666003229476	5.720377580384874	0.2685541922450821	2.2670900691783857	1.3505021218462812	0.0005651898	0.005052327	0.0008874502	0.011484721	0.0	0.0
2:21002840:A:C	0	0	0	0	0	0	0	0	0	0	1	0.302358031273	0.355	0.02	-0.00073625497	0.00013027216	0.00012035773	-0.0011346387	0.015675085	0.495	0.849661	0.0050778068	-0.00011345459	-0.0016226094	14.388477384155836	-3.873540085970094	28.428442892583803	-3.097251508247445	-3.65509953598978	-1.7818421207033146	0.0005700424787606	0.0	828.83954	1.4556591168002342e-06	0.98	0	APOB	14.388477384155836	3.873540085970094	28.428442892583803	3.097251508247445	3.65509953598978	1.7818421207033146	0.0	0.0	0.0011346387	0.0	0.00073625497	0.00011345459
2:21002841:A:G	0	0	0	0	0	0	0	0	0	0	1	0.371438533068	0.055	0.05	0.0006734736	0.00026406388	0.0005316724	-0.0005795574	-0.012673023	0.349	1.814275	0.012062817	-7.434255e-05	-0.0006134121	8.53484101416241	-3.1699127316671003	17.278251704020388	-6.335047545821714	-0.5938980487803089	-2.528937622145613	0.0005700424787606	0.0	586.0785	2.9113182336004684e-06	0.95	0	APOB	8.53484101416241	3.1699127316671003	17.278251704020388	6.335047545821714	0.5938980487803089	2.528937622145613	0.0	0.012673023	0.0005795574	0.0	0.0	7.434255e-05
2:21002844:A:C	0	0	0	0	0	0	0	0	0	0	1	0.262974441051	0.027	0.25	-0.0021294004	0.00037883868	0.0020912373	-0.00041876425	-0.00010210136	0.038	1.739234	-0.0022751517	0.00018789973	0.0067938175	-1.2473701040063925	0.1536063274400624	-2.6875082042870653	-3.791489650981411	3.4565730519811906	-0.4268172922418112	0.0005700424787606	0.0	828.83954	1.4556591168002342e-06	0.75	0	APOB	1.2473701040063925	0.1536063274400624	2.6875082042870653	3.791489650981411	3.4565730519811906	0.4268172922418112	0.0	0.00010210136	0.00041876425	0.0022751517	0.0021294004	0.0
2:21002852:A:G	0	0	0	0	0	0	0	0	0	0	0	0.0	0.0	1.0	0.028146956	0.0013866347	0.0007771808	-0.0014317709	0.0027809897	0.0	0.250536	-0.0078083156	0.00025556836	0.004773284	-35.12505923213145	4.769750700072862	-73.21254452949725	-13.235830972482232	20.236906005374045	3.72275143071749	0.0005700424787606	0.0	162.55176	3.784713771892712e-05	0.0	0	APOB	35.12505923213145	4.769750700072862	73.21254452949725	13.235830972482232	20.236906005374045	3.72275143071749	0.0	0.0	0.0014317709	0.0078083156	0.0	0.0
2:21002852:A:T	0	0	0	0	0	0	0	0	0	0	0	0.0	0.0	1.0	0.006989614	-0.00020535148	-0.00016971631	-0.00026461366	0.0082881525	0.0	0.224534	-0.0013050232	-1.5203004e-05	0.0001830724	-39.94335622579852	3.9746593991489294	-81.94992030457746	-11.558624036739118	20.47686096951045	4.906737267048357	0.0005700424787606	0.0	478.53143	4.36697746408754e-06	0.0	0	APOB	39.94335622579852	3.9746593991489294	81.94992030457746	11.558624036739118	20.47686096951045	4.906737267048357	0.00016971631	0.0	0.00026461366	0.0013050232	0.0	1.5203004e-05
2:21002861:C:T	0	0	0	0	0	0	0	0	0	0	0	0.0	0.0	1.0	0.0062957206	0.0011914663	0.0017363604	-0.00053512526	0.0032864274	0.0	-0.258832	0.003533514	0.00020046439	-0.004516676	3.1209266674833227	2.6892221139255423	2.8298041607490454	7.007977695125954	-1.1632537653629602	2.5975120735963526	0.0005700424787606	0.0	414.4207	5.822636467200937e-06	0.0	0	APOB	3.1209266674833227	2.6892221139255423	2.8298041607490454	7.007977695125954	1.1632537653629602	2.5975120735963526	0.0	0.0	0.00053512526	0.0	0.0	0.0
2:21002871:A:G	0	0	0	0	0	0	0	0	0	0	1	0.255864441395	0.102	0.4	0.061074726	0.009173587	0.0022369467	0.00014186325	0.00052032364	0.024	-1.935775	0.0011959968	0.000119790166	0.0007767393	8.056294647110585	2.636208540639577	10.853565034550968	2.712860736089453	0.9240520737748036	0.8219833274209374	0.0005700424787606	0.0	828.83954	1.4556591168002342e-06	0.6	0	APOB	8.056294647110585	2.636208540639577	10.853565034550968	2.712860736089453	0.9240520737748036	0.8219833274209374	0.0	0.0	0.0	0.0	0.0	0.0
2:21002874:T:C	0	0	0	0	0	0	0	0	0	0	1	0.219827771187	0.0	0.2	-0.00052390853	-0.003637102	-0.0013590988	-0.00010205887	-0.0013570408	0.049	-0.494669	-0.0005236026	7.205017e-06	0.0012126518	9.255483476218798	3.405982702752045	12.553212260027893	3.988346976071322	2.520233770328641	-0.4472564207810057	0.0005700424787606	0.0	370.66937	7.278295925061684e-06	0.8	0	APOB	9.255483476218798	3.405982702752045	12.553212260027893	3.988346976071322	2.520233770328641	0.4472564207810057	0.0013590988	0.0013570408	0.00010205887	0.0005236026	0.00052390853	0.0
2:21002876:G:C	0	0	0	0	0	0	0	0	0	0	1	0.434837162495	0.007	0.01	-0.0006958507	-0.004578655	0.0010449201	0.0014224311	0.0024282672	0.406	1.435842	0.0014317317	0.00086246454	0.014684603	5.340800290650756	0.7487398405135783	4.934386945001305	3.2305313498184214	3.038227358868116	-3.467192860924926	0.0005700424787606	0.0	828.83954	1.4556591168002342e-06	0.99	0	APOB	5.340800290650756	0.7487398405135783	4.934386945001305	3.2305313498184214	3.038227358868116	3.467192860924926	0.0	0.0	0.0	0.0	0.0006958507	0.0
2:21002877:A:G	0	0	0	0	0	0	0	0	0	0	1	0.430696845055	0.006	0.04	0.0017969783	-0.0008885	-7.544109e-05	0.00074742886	0.0006132459	0.349	0.621251	0.009586515	0.00071532757	0.0010767372	-24.26636857699833	2.220898290672839	-44.189290039094864	-2.028451794755918	9.08253302898682	1.240242857795324	0.0005700424787606	0.0	828.83954	1.4556591168002342e-06	0.96	0	APOB	24.26636857699833	2.220898290672839	44.189290039094864	2.028451794755918	9.08253302898682	1.240242857795324	7.544109e-05	0.0	0.0	0.0	0.0	0.0
2:21002878:A:G	0	0	0	0	0	0	0	0	0	0	1	0.434837162495	0.007	0.01	0.012731006	0.00308224	0.00029733556	-0.00060694123	-0.0014773146	0.406	1.574437	0.0036520062	2.2870896e-05	0.0026639747	-22.681061718303084	2.5990532599937937	-43.39068060611801	-2.9116628624630696	11.342221354677196	1.0590466250973307	0.0005700424787606	0.0	828.8383	1.45566332321323e-06	0.99	0	APOB	22.681061718303084	2.5990532599937937	43.39068060611801	2.9116628624630696	11.342221354677196	1.0590466250973307	0.0	0.0014773146	0.00060694123	0.0	0.0	0.0
2:21002881:C:A	0	0	0	0	0	0	1	0	0	0	0	0.0	0.0	1.0	0.002572605	-0.0014943131	-0.0020243414	0.0009844247	-0.00086649944	0.0	6.640547	0.002108609	0.0005993756	0.0012274466	-12.639742929485385	6.031321916532512	-23.668537370666726	16.494377867303136	-0.8521567426181811	3.7286032572799432	0.0005700424787606	0.0	828.8383	1.45566332321323e-06	0.0	1	APOB	12.639742929485385	6.031321916532512	23.668537370666726	16.494377867303136	0.8521567426181811	3.7286032572799432	0.0020243414	0.00086649944	0.0	0.0	0.0	0.0
2:21002886:G:A	0	0	0	0	0	0	0	0	0	0	1	0.413087904453	0.007	1.0	-0.0021352803	-0.00048813823	-0.002935722	-0.0010523908	0.0067308424	0.0	0.091008	-0.003026605	-0.0011881136	0.0018440778	-35.622910993242726	2.0284540227736345	-62.8403065393879	-8.42550596036723	11.68514996888728	1.55775337115347	0.0005700424787606	0.0	126.4007	6.259334622882307e-05	0.0	0	APOB	35.622910993242726	2.0284540227736345	62.8403065393879	8.42550596036723	11.68514996888728	1.55775337115347	0.002935722	0.0	0.0010523908	0.003026605	0.0021352803	0.0011881136
2:21002887:T:A	0	0	0	0	0	0	0	0	0	0	1	0.373128116131	0.087	0.0	-0.0022951604	-0.0007653638	-0.0027753988	-0.0023123005	-0.0018092665	0.451	1.099216	-0.004144293	-0.0014501511	-0.0030683891	-28.72191827120449	-0.6640363744984146	-44.06962621249857	-6.920886501450719	5.462701437021094	0.0835238168771981	0.0005700424787606	0.0	828.83954	1.4556591168002342e-06	1.0	0	APOB	28.72191827120449	0.6640363744984146	44.06962621249857	6.920886501450719	5.462701437021094	0.0835238168771981	0.0027753988	0.0018092665	0.0023123005	0.004144293	0.0022951604	0.0014501511
2:21002892:C:T	0	0	0	0	0	0	0	0	0	0	1	0.16663967073	0.014	0.56	0.0030470032	-0.001227349	-0.0033898992	0.0006188125	-3.874954e-05	0.007	-0.134729	0.000408218	0.00017221866	-0.0036399798	-4.355864745716648	-1.1679113475540814	-6.431623314631696	0.2575360815697052	-1.4020717388921815	0.7154177609124902	0.0005700424787606	0.0	478.53143	4.36697746408754e-06	0.4399999999999999	0	APOB	4.355864745716648	1.1679113475540814	6.431623314631696	0.2575360815697052	1.4020717388921815	0.7154177609124902	0.0033898992	3.874954e-05	0.0	0.0	0.0	0.0
2:21002911:C:T	0	0	0	0	0	0	0	0	0	0	1	0.310993313789	0.305	0.1	0.00079148205	0.0015018183	-0.0001252247	0.0019033956	0.0048772353	0.381	0.423855	0.0025279582	0.00036512676	0.0009164349	-14.160242713840764	-2.8909625937863943	-17.344406664713155	-3.4305423550984973	-4.39187845057804	-1.988703269841294	0.0005700424787606	0.0	478.53073	4.366990197013365e-06	0.9	0	APOB	14.160242713840764	2.8909625937863943	17.344406664713155	3.4305423550984973	4.39187845057804	1.988703269841294	0.0001252247	0.0	0.0	0.0	0.0	0.0
2:21002911:C:A	0	0	0	0	0	0	0	0	0	0	1	0.308917909861	0.0	0.73	-0.0029372205	-0.0006933968	-0.0009751079	0.0014498266	0.00045185583	0.002	-0.546438	0.00041322038	5.629752e-05	-0.0016620335	-23.11564988316713	-3.180792344422158	-31.48974013482693	-6.638450541716597	-4.791966125036794	-2.992051063060776	0.0005700424787606	0.0	828.8383	1.45566332321323e-06	0.27	0	APOB	23.11564988316713	3.180792344422158	31.48974013482693	6.638450541716597	4.791966125036794	2.992051063060776	0.0009751079	0.0	0.0	0.0	0.0029372205	0.0
2:21002912:G:A	0	0	0	0	0	0	0	0	0	0	0	0.0	0.0	1.0	-0.0015935292	-0.0012056632	-0.003949976	0.001219595	-0.0006142671	0.0	-0.079049	0.02805996	0.06931632	0.00063921825	-12.18458894460607	-1.4156393907600515	-20.60177644291753	-0.4253751087845343	-2.681248615561149	0.0976298019033126	0.0005700424787606	0.0	249.90634	1.6012250853236765e-05	0.0	0	APOB	12.18458894460607	1.4156393907600515	20.60177644291753	0.4253751087845343	2.681248615561149	0.0976298019033126	0.003949976	0.0006142671	0.0	0.0	0.0015935292	0.0
2:21002939:T:C	0	0	0	0	0	0	0	0	0	0	0	0.0	0.0	1.0	-0.0011850973	-0.00017896263	0.0017634652	1.614078e-05	0.00046513206	0.0	-0.301148	-0.003353105	-4.64622e-05	-0.002904304	43.73586703856788	3.733575314999069	60.22056067734452	16.700701320432444	-2.5456381035507123	5.966282991096653	0.0005700424787606	0.0	249.90634	1.6012250853236765e-05	0.0	0	APOB	43.73586703856788	3.733575314999069	60.22056067734452	16.700701320432444	2.5456381035507123	5.966282991096653	0.0	0.0	0.0	0.003353105	0.0011850973	4.64622e-05
2:21002943:C:T	0	0	0	0	0	0	0	0	0	0	1	0.218446820974	0.0	0.6	0.008914544	0.00022729851	0.00075047556	0.00022351234	-0.0013984592	0.004	-0.433254	-0.005572233	-7.579362e-05	-0.0009197937	-5.942889875611533	-0.7022684851035212	-9.166854992630428	-2.284712705500194	2.799784262420748	-1.1235573191868369	0.0005700424787606	0.0	586.0785	2.9113182336004684e-06	0.4	0	APOB	5.942889875611533	0.7022684851035212	9.166854992630428	2.284712705500194	2.799784262420748	1.1235573191868369	0.0	0.0013984592	0.0	0.005572233	0.0	7.579362e-05
2:21002950:G:A	0	0	0	0	0	0	1	0	0	0	0	0.0	0.0	1.0	-0.007068787	-0.00017335944	0.0025539207	0.00023170144	0.0013155632	0.0	7.880434	-0.0012613614	-7.4894633e-06	0.0010613361	-37.520235051713705	3.537719580906067	-72.49850195807991	-5.410282402778527	9.794064914575364	2.7603858319131147	0.0005700424787606	0.0	828.83954	1.4556591168002342e-06	0.0	1	APOB	37.520235051713705	3.537719580906067	72.49850195807991	5.410282402778527	9.794064914575364	2.7603858319131147	0.0	0.0	0.0	0.0012613614	0.007068787	7.4894633e-06
2:21002958:A:T	0	0	0	0	0	0	0	0	0	0	1	0.267597407103	0.082	0.28	0.0018993574	0.00016345433	0.00039716053	0.00017899927	-0.0006843173	0.037	1.698251	-0.00033830665	-2.3363144e-05	-0.0001904178	-28.159201063014475	-2.381707421265379	-44.30425984823837	-13.069280964875826	7.248833071791903	-2.2311688099846574	0.0005700424787606	0.0	828.83954	1.4556591168002342e-06	0.72	0	APOB	28.159201063014475	2.381707421265379	44.30425984823837	13.069280964875826	7.248833071791903	2.2311688099846574	0.0	0.0006843173	0.0	0.00033830665	0.0	2.3363144e-05
2:21002972:A:C	0	0	0	0	0	0	0	0	0	0	1	0.237143993378	0.001	0.88	-7.656682e-05	2.5254994e-06	-0.00064120383	-3.0480496e-06	-0.0011549476	0.0	1.302683	-0.0020792712	-0.000139557	0.00048296928	4.79573343612228	-0.556074131448258	6.847924223740025	-0.5072398854853967	-0.3393230609661319	0.358998654018508	0.0005700424787606	0.0	478.53143	4.36697746408754e-06	0.12	0	APOB	4.79573343612228	0.556074131448258	6.847924223740025	0.5072398854853967	0.3393230609661319	0.358998654018508	0.00064120383	0.0011549476	3.0480496e-06	0.0020792712	7.656682e-05	0.000139557
2:21002978:G:T	0	0	0	0	0	0	0	0	0	0	0	0.0	0.0	1.0	0.006058002	0.00011456545	0.0026012906	7.069391e-06	-0.0005273812	0.0	0.491328	-0.009100109	-9.977474e-05	0.0026860423	1.4145781263706652	-0.0261759576529835	5.909333209012294	-4.146081890843601	0.4169365102289177	-1.4422907968948884	0.0005700424787606	0.0	239.26729	1.746790985635016e-05	0.0	0	APOB	1.4145781263706652	0.0261759576529835	5.909333209012294	4.146081890843601	0.4169365102289177	1.4422907968948884	0.0	0.0005273812	0.0	0.009100109	0.0	9.977474e-05
2:21002979:G:T	0	0	0	0	0	0	0	0	0	0	1	0.288404196501	0.014	0.0	0.0020707916	4.6182373e-05	0.0017473019	4.881012e-06	-0.00066804315	0.445	2.385244	-0.0082648285	-1.8054998e-05	0.00044500752	-7.69632900946843	-0.3682903883452405	-12.233921439100689	-1.543467485832407	0.4438618505966812	-0.3050339424864568	0.0005700424787606	0.0	239.26729	1.746790985635016e-05	1.0	0	APOB	7.69632900946843	0.3682903883452405	12.233921439100689	1.543467485832407	0.4438618505966812	0.3050339424864568	0.0	0.00066804315	0.0	0.0082648285	0.0	1.8054998e-05
2:21002980:C:T	0	0	0	0	0	0	0	0	0	0	1	0.253110617399	0.077	0.26	0.004186834	4.5620283e-05	0.0016495999	4.019683e-06	-0.00039096767	0.04	1.473004	-0.0062447367	8.131098e-05	0.0008727179	-8.005043998859954	-0.9093195226456688	-12.151181058556382	-1.7236320249523156	1.4077725824090663	-0.931561493949368	0.0005700424787606	0.0	828.83954	1.4556591168002342e-06	0.74	0	APOB	8.005043998859954	0.9093195226456688	12.151181058556382	1.7236320249523156	1.4077725824090663	0.931561493949368	0.0	0.00039096767	0.0	0.0062447367	0.0	0.0
2:21002992:A:G	0	0	0	0	0	0	0	0	0	0	1	0.432958602905	0.001	0.01	0.005221295	5.6604913e-05	-0.00024261966	1.3264061e-05	0.0014642769	0.406	3.201188	-0.00057270005	-0.00036106125	0.004209962	14.522807647398125	4.256916400893221	12.16562419766521	3.049518950801109	6.0887814753961536	2.413913056023344	0.0005700424787606	0.0	586.0785	2.9113182336004684e-06	0.99	0	APOB	14.522807647398125	4.256916400893221	12.16562419766521	3.049518950801109	6.0887814753961536	2.413913056023344	0.00024261966	0.0	0.0	0.00057270005	0.0	0.00036106125
2:21003014:G:A	0	0	0	0	0	0	0	0	0	0	0	0.0	0.0	1.0	-0.0032093443	1.9841658e-05	0.0030579087	1.3072158e-06	-0.014401453	0.0	-0.414377	0.0021495228	4.0500745e-05	0.0024796138	-3.8888441492137513	-1.3291693202747548	-5.966348751252503	-0.0830667900538106	1.46304155720343	-0.2142087223861043	0.0005700424787606	0.0	828.83466	1.4556761698258924e-06	0.0	0	APOB	3.8888441492137513	1.3291693202747548	5.966348751252503	0.0830667900538106	1.46304155720343	0.2142087223861043	0.0	0.014401453	0.0	0.0	0.0032093443	0.0
2:21003018:C:A	0	0	0	0	0	0	0	0	0	0	1	0.228675603867	0.024	0.08	0.00072464254	4.1306852e-05	0.004108358	-8.308929e-06	0.0016019642	0.301	0.14999	0.00024168566	-7.477641e-05	0.001242555	-3.238971253847033	-1.7870727013587882	-5.708727141918664	2.2563978280075503	-3.2377026697803464	-0.2796070937933814	0.0005700424787606	0.0	828.83954	1.4556591168002342e-06	0.92	0	APOB	3.238971253847033	1.7870727013587882	5.708727141918664	2.2563978280075503	3.2377026697803464	0.2796070937933814	0.0	0.0	8.308929e-06	0.0	0.0	7.477641e-05
2:21003020:G:A	0	0	0	0	0	0	0	0	0	0	0	0.0	0.0	1.0	0.0003480015	-1.3260952e-05	-0.003706741	1.9721501e-05	0.0029692852	0.0	0.197901	0.0021292788	3.8902333e-05	0.05709356	1.5384789662091398	-1.4781617231976063	-1.034476772459489	0.3571902339142873	1.5573564575649672	0.4146016762490755	0.0005700424787606	0.0	586.0785	2.9113182336004684e-06	0.0	0	APOB	1.5384789662091398	1.4781617231976063	1.034476772459489	0.3571902339142873	1.5573564575649672	0.4146016762490755	0.003706741	0.0	0.0	0.0	0.0	0.0
2:21003026:T:-	0	1	0	0	0	0	0	0	0	0	0	0.0	0.0	1.0	0.0	0.0	0.0	0.0	0.0	0.0	0.0	0.0	0.0	0.0	0.0	0.0	0.0	0.0	0.0	0.0	0.0	0.0	828.83954	1.4556591168002342e-06	0.0	1	APOB	0.0	0.0	0.0	0.0	0.0	0.0	0.0	0.0	0.0	0.0	0.0	0.0
2:21003035:C:A	0	0	0	0	0	0	0	0	0	0	1	0.185949325562	0.0	0.25	-0.00023728563	-2.860008e-06	-0.0011111773	9.9661935e-05	0.00054220646	0.037	0.04563	-0.0012664557	9.395492e-05	0.0034154798	4.730397971672192	1.7499588667767247	6.43130213811421	3.274020005940895	3.0091132512845373	1.14608296172199	0.0005700424787606	0.0	478.53143	4.36697746408754e-06	0.75	0	APOB	4.730397971672192	1.7499588667767247	6.43130213811421	3.274020005940895	3.0091132512845373	1.14608296172199	0.0011111773	0.0	0.0	0.0012664557	0.00023728563	0.0
2:21003040:C:T	0	0	0	0	0	0	0	0	0	0	1	0.182299241424	0.006	0.3	-0.00039763167	-9.140669e-06	0.001960152	1.829459e-05	-0.0023454991	0.029	-0.778509	0.0013699085	0.00012323516	0.0055997474	1.764401778935065	0.2207231122498461	2.866550537404182	1.833679748648328	0.9828080058526698	0.9685262060866576	0.0005700424787606	0.0	11.358147	0.0078125223517417	0.7	0	APOB	1.764401778935065	0.2207231122498461	2.866550537404182	1.833679748648328	0.9828080058526698	0.9685262060866576	0.0	0.0023454991	0.0	0.0	0.00039763167	0.0
2:21003040:C:G	0	0	0	0	0	0	0	0	0	0	1	0.18598562479	0.0	0.74	0.0010321988	-7.819888e-05	-0.0019409242	3.6892598e-05	-0.0004275709	0.002	-1.561634	0.0024809092	0.00011446874	-0.008415333	1.4175456818055936	0.1785536692782559	2.1437084884874142	2.289504921326187	-1.854628035538852	0.6056027428715643	0.0005700424787606	0.0	586.0785	2.9113182336004684e-06	0.26	0	APOB	1.4175456818055936	0.1785536692782559	2.1437084884874142	2.289504921326187	1.854628035538852	0.6056027428715643	0.0019409242	0.0004275709	0.0	0.0	0.0	0.0
2:21003041:G:A	0	0	0	0	0	0	0	0	0	0	0	0.0	0.0	1.0	-0.0064464333	-0.00014088	-0.004510983	3.196962e-05	-0.0014070747	0.0	-0.406623	-0.00041746954	8.002464e-05	0.00034282822	-2.696729048235772	-1.6520899107297065	-2.906889048207605	0.0743094597232119	-2.501594947373274	-0.7000534461053306	0.0005700424787606	0.0	221.51878	2.037922786257696e-05	0.0	0	APOB	2.696729048235772	1.6520899107297065	2.906889048207605	0.0743094597232119	2.501594947373274	0.7000534461053306	0.004510983	0.0014070747	0.0	0.00041746954	0.0064464333	0.0
2:21003042:T:C	0	0	0	0	0	0	0	0	0	0	1	0.248098641634	0.102	0.03	-0.0023858852	-0.00017133376	-0.00036195386	9.843352e-07	0.0009870194	0.372	1.850331	-0.0015168521	-2.8308037e-05	0.0027036127	3.8702742496517546	1.218657401670333	3.4020024509804814	3.1205553234168426	2.17814643970862	1.8162572094262384	0.0005700424787606	0.0	586.0785	2.9113182336004684e-06	0.97	0	APOB	3.8702742496517546	1.218657401670333	3.4020024509804814	3.1205553234168426	2.17814643970862	1.8162572094262384	0.00036195386	0.0	0.0	0.0015168521	0.0023858852	2.8308037e-05
2:21003043:C:T	0	0	0	0	0	0	0	0	0	0	1	0.253335177898	0.077	0.15	0.0024418079	0.00050593074	0.0011336603	1.5631933e-05	0.0008419887	0.246	0.614074	0.0018573306	-0.00010518419	-0.0052481317	5.476590626924805	1.156742648025262	7.178286383534684	4.048579803850786	2.712348384325473	1.9716758096201503	0.0005700424787606	0.0	478.53143	4.36697746408754e-06	0.85	0	APOB	5.476590626924805	1.156742648025262	7.178286383534684	4.048579803850786	2.712348384325473	1.9716758096201503	0.0	0.0	0.0	0.0	0.0	0.00010518419
2:21003044:G:A	0	0	0	0	0	0	0	0	0	0	0	0.0	0.0	1.0	-0.003663626	-2.0276602e-05	-0.0021827116	2.664145e-05	0.00024755934	0.0	-0.143718	0.0010278334	0.0018981985	0.040943287	0.0089048429599467	-1.3177315825561249	1.5591433241369528	2.696524789714407	-8.359799945348291	-1.2672224904113665	0.0005700424787606	0.0	586.0785	2.9113182336004684e-06	0.0	0	APOB	0.0089048429599467	1.3177315825561249	1.5591433241369528	2.696524789714407	8.359799945348291	1.2672224904113665	0.0021827116	0.0	0.0	0.0	0.003663626	0.0
2:21003054:A:G	0	0	0	0	0	0	0	0	0	0	1	0.338357388973	0.007	0.04	0.004712406	0.00020562646	0.009768436	0.00019340949	-0.0010729202	0.349	1.614567	0.0031683485	0.0002385785	-0.0023126737	6.654792246276214	3.375655610956926	7.053542867007023	-0.3158480600053113	9.19981758941876	2.7366683867923425	0.0005700424787606	0.0	478.53143	4.36697746408754e-06	0.96	0	APOB	6.654792246276214	3.375655610956926	7.053542867007023	0.3158480600053113	9.19981758941876	2.7366683867923425	0.0	0.0010729202	0.0	0.0	0.0	0.0
2:21003061:T:C	0	0	0	0	0	0	0	0	0	0	1	0.22963809967	0.155	0.1	-0.0009560541	-0.0002483886	-0.0020729043	-0.00032213642	-0.0014665365	0.3	0.942386	-0.003007882	-7.923074e-05	-0.0041057128	-1.2983726896915764	-0.5453994913767216	-1.29274215539254	1.446452911579077	-2.71028787582482	-0.1846187088040849	0.0005700424787606	0.0	828.8383	1.45566332321323e-06	0.9	0	APOB	1.2983726896915764	0.5453994913767216	1.29274215539254	1.446452911579077	2.71028787582482	0.1846187088040849	0.0020729043	0.0014665365	0.00032213642	0.003007882	0.0009560541	7.923074e-05
2:21003064:T:A	0	0	0	0	0	0	0	0	0	0	1	0.233319908381	0.077	0.1	-0.0017156532	-0.00027773425	0.0009486709	-0.00018155761	-0.0009084356	0.292	-0.226351	-0.0014937914	-9.097501e-06	0.0024172165	0.0217159502457333	-0.1148851939794089	0.1058705589076152	-0.1253451579725399	-2.13301937508044	-0.0170700558623079	0.0005700424787606	0.0	104.42868	9.1706526291091e-05	0.9	0	APOB	0.0217159502457333	0.1148851939794089	0.1058705589076152	0.1253451579725399	2.13301937508044	0.0170700558623079	0.0	0.0009084356	0.00018155761	0.0014937914	0.0017156532	9.097501e-06
2:21003068:C:A	0	0	0	0	0	0	0	0	0	0	0	0.0	0.0	1.0	-0.0013775725	0.000194615	-0.0014073314	-0.00016268813	-0.0003416928	0.0	-0.385599	-0.00074718334	-0.00019609206	-0.0045589027	-0.6422723432282305	-0.231181137504612	1.846442117600895	-0.2263247136163492	-5.1614661173988905	-1.0702288997679794	0.0005700424787606	0.0	586.0785	2.9113182336004684e-06	0.0	0	APOB	0.6422723432282305	0.231181137504612	1.846442117600895	0.2263247136163492	5.1614661173988905	1.0702288997679794	0.0014073314	0.0003416928	0.00016268813	0.00074718334	0.0013775725	0.00019609206
2:21003074:A:G	0	0	0	0	0	0	0	0	0	0	0	0.0	0.0	1.0	0.0005496135	0.00029257254	-0.00062727835	-0.000104514875	-0.00040512258	0.0	-0.058694	0.0013366542	8.9882386e-05	-0.011198897	1.996189324909168	1.2095785188272514	3.6162661027219065	-4.290123640360123	-3.705455920020786	-1.958973183831288	0.0005700424787606	0.0	338.37357	8.73395492817508e-06	0.0	0	APOB	1.996189324909168	1.2095785188272514	3.6162661027219065	4.290123640360123	3.705455920020786	1.958973183831288	0.00062727835	0.00040512258	0.000104514875	0.0	0.0	0.0
2:21003079:C:A	0	0	0	0	0	0	0	0	0	0	1	0.27707156539	0.055	0.0	-0.0003660391	-0.00012672314	-0.0008283228	0.00030056798	-0.00038590538	0.448	1.715026	-0.0015475773	-6.222632e-05	-0.007024272	2.8223386018917043	1.1514532211149489	3.124936362339276	1.010577926790264	1.5504545461517514	1.0110846790393058	0.0005700424787606	0.0	159.51326	3.930279854102992e-05	1.0	0	APOB	2.8223386018917043	1.1514532211149489	3.124936362339276	1.010577926790264	1.5504545461517514	1.0110846790393058	0.0008283228	0.00038590538	0.0	0.0015475773	0.0003660391	6.222632e-05
2:21003083:C:T	0	0	0	0	0	0	0	0	0	0	0	0.0	0.0	1.0	-0.00214101	-0.0002159927	-0.0007716837	-0.00011216705	0.00031118898	0.0	-0.445278	-0.0015844048	-0.00010433055	-0.0053886003	1.5560777761172118	1.2493872954836434	2.384372395390137	-2.210777567372729	-3.210295458834805	-0.825652389311475	0.0005700424787606	0.0	176.71188	3.202450170647353e-05	0.0	0	APOB	1.5560777761172118	1.2493872954836434	2.384372395390137	2.210777567372729	3.210295458834805	0.825652389311475	0.0007716837	0.0	0.00011216705	0.0015844048	0.00214101	0.00010433055
2:21003089:A:G	0	0	0	0	0	0	0	0	0	0	0	0.0	0.0	1.0	0.0036429486	5.1467076e-05	-0.00012509475	2.3274912e-05	-0.00045587902	0.0	-0.501663	-0.0019694003	-4.049577e-05	-0.007179588	2.658333975823968	2.266872360412184	1.7059867444935193	-1.4342867638339878	2.897725119772562	0.7228668973250578	0.0005700424787606	0.0	478.53073	4.366990197013365e-06	0.0	0	APOB	2.658333975823968	2.266872360412184	1.7059867444935193	1.4342867638339878	2.897725119772562	0.7228668973250578	0.00012509475	0.00045587902	0.0	0.0019694003	0.0	4.049577e-05
2:21003093:T:C	0	0	0	0	0	0	0	0	0	0	1	0.306470453739	0.013	0.14	-0.0001612858	-2.7034665e-05	-0.00020038406	-2.854922e-05	0.00037352485	0.25	0.661157	0.0022783652	-0.00010463805	0.061425954	1.4760034477821031	0.5849652105098062	1.395656784388399	0.7675491642153922	1.6309479619865894	0.7872848650702937	0.0005700424787606	0.0	586.0785	2.9113182336004684e-06	0.86	0	APOB	1.4760034477821031	0.5849652105098062	1.395656784388399	0.7675491642153922	1.6309479619865894	0.7872848650702937	0.00020038406	0.0	2.854922e-05	0.0	0.0001612858	0.00010463805
2:21003097:G:T	0	0	0	0	0	0	0	0	0	0	1	0.291163146496	0.006	0.14	0.00053747057	1.35291775e-05	-7.697893e-05	6.234535e-05	0.00034544402	0.249	1.452116	0.00904428	0.0002567357	0.013678929	-0.8421118711158879	-0.2340070838344571	0.0387498187448556	-1.3700563093970857	-2.3759879367170904	-0.8654012969049103	0.0005700424787606	0.0	293.04053	1.1645272934401872e-05	0.86	0	APOB	0.8421118711158879	0.2340070838344571	0.0387498187448556	1.3700563093970857	2.3759879367170904	0.8654012969049103	7.697893e-05	0.0	0.0	0.0	0.0	0.0
2:21003098:C:A	0	0	0	0	0	0	0	0	0	0	0	0.0	0.0	1.0	0.00012339419	0.00017013072	-4.5953846e-05	-8.482239e-06	-0.0012251885	0.0	-0.114878	-0.0042898986	0.00021687234	-0.022777958	-0.9578020078151196	-0.334639746574587	0.0362826995229745	-1.635137649997823	-1.7662840379866975	-0.9039695526874874	0.0005700424787606	0.0	828.83954	1.4556591168002342e-06	0.0	0	APOB	0.9578020078151196	0.334639746574587	0.0362826995229745	1.635137649997823	1.7662840379866975	0.9039695526874874	4.5953846e-05	0.0012251885	8.482239e-06	0.0042898986	0.0	0.0
2:21003100:G:T	0	0	0	0	0	0	0	0	0	0	1	0.337543189526	0.665	0.52	0.0013278713	0.00018305595	-5.5029206e-05	0.00042866552	0.0013805049	0.244	1.398483	0.011920911	0.0015125175	0.16157246	-1.166147405903117	-0.6651331104482034	-0.6671216451436273	0.1002284017729844	-4.046156422687887	-0.9321131309657188	0.0005700424787606	0.0	478.53143	4.36697746408754e-06	0.48	0	APOB	1.166147405903117	0.6651331104482034	0.6671216451436273	0.1002284017729844	4.046156422687887	0.9321131309657188	5.5029206e-05	0.0	0.0	0.0	0.0	0.0
2:21003103:T:G	0	0	0	0	0	0	0	0	0	0	1	0.235571280122	0.007	0.58	0.0023903465	0.00016596388	0.0006165089	-3.8510258e-05	-0.00068218267	0.005	0.570731	-0.0017100098	-0.00027460093	-0.03532157	-2.1893393004584896	-1.551326114320989	-2.875400190442625	0.0579308879032325	1.8374559067507368	0.1930573632014008	0.0005700424787606	0.0	338.37357	8.73395492817508e-06	0.42	0	APOB	2.1893393004584896	1.551326114320989	2.875400190442625	0.0579308879032325	1.8374559067507368	0.1930573632014008	0.0	0.00068218267	3.8510258e-05	0.0017100098	0.0	0.00027460093
2:21003105:C:A	0	0	0	0	0	0	0	0	0	0	1	0.253299683332	0.007	0.08	-0.00022787723	0.00016580278	0.00020488138	0.0006056511	0.0017195272	0.3	1.279288	0.002426621	0.0006640353	0.012768481	0.5559120826115824	0.1860208067416198	1.485873026172272	-0.909358975385398	-2.673233074318504	-0.5607502456794651	0.0005700424787606	0.0	370.66937	7.278295925061684e-06	0.92	0	APOB	0.5559120826115824	0.1860208067416198	1.485873026172272	0.909358975385398	2.673233074318504	0.5607502456794651	0.0	0.0	0.0	0.0	0.00022787723	0.0
2:21003110:C:T	0	0	0	0	0	0	0	0	0	0	0	0.0	0.0	1.0	0.0013539699	0.00013071872	0.0002643788	0.0004763498	0.0007709286	0.0	-0.345115	0.015368969	0.0008636568	0.009221704	-0.6541041861249468	-0.2921014366531628	-0.7765799159375214	-0.306673020735316	-0.5525900089509092	-0.0880790498789316	0.0005700424787606	0.0	370.66937	7.278295925061684e-06	0.0	0	APOB	0.6541041861249468	0.2921014366531628	0.7765799159375214	0.306673020735316	0.5525900089509092	0.0880790498789316	0.0	0.0	0.0	0.0	0.0	0.0
2:21003112:G:T	0	0	0	0	0	0	0	0	0	0	1	0.317048430443	0.009	0.46	-0.0018059959	-9.7898075e-05	-0.00022053896	-6.3091284e-07	2.9979565e-05	0.013	0.30995	0.0014642412	0.0004136216	-0.047490906	-1.4787639403079456	-0.8125638329102656	-1.7996043639666808	2.748540283910937	1.0233052907794848	0.8956844533292097	0.0005700424787606	0.0	586.0785	2.9113182336004684e-06	0.54	0	APOB	1.4787639403079456	0.8125638329102656	1.7996043639666808	2.748540283910937	1.0233052907794848	0.8956844533292097	0.00022053896	0.0	6.3091284e-07	0.0	0.0018059959	0.0
2:21003113:C:G	0	0	0	0	0	0	0	0	0	0	1	0.335257411003	0.005	0.04	0.00096722506	0.00010960293	0.0001912652	-5.8847458e-05	-0.0018210551	0.349	1.294784	0.011772119	7.6475204e-05	-0.043534808	-1.34960250009068	-0.3418577863072377	-1.4134864026384095	0.1988281666913768	-2.5107112258436555	-0.4695290831461476	0.0005700424787606	0.0	586.0785	2.9113182336004684e-06	0.96	0	APOB	1.34960250009068	0.3418577863072377	1.4134864026384095	0.1988281666913768	2.5107112258436555	0.4695290831461476	0.0	0.0018210551	5.8847458e-05	0.0	0.0	0.0
2:21003114:T:C	0	0	0	0	0	0	0	0	0	0	1	0.298672676086	0.014	0.15	-0.00089127076	-0.0003618831	9.247076e-05	-6.579996e-05	0.00012209587	0.241	1.283066	0.0042939866	-0.0001220932	-0.03770941	-0.144199159593086	-0.0297744652986057	0.1275450124751892	-1.5953307110634711	0.6663552148878468	-0.1918222485154362	0.0005700424787606	0.0	313.27325	1.0189613931288475e-05	0.85	0	APOB	0.144199159593086	0.0297744652986057	0.1275450124751892	1.5953307110634711	0.6663552148878468	0.1918222485154362	0.0	0.0	6.579996e-05	0.0	0.00089127076	0.0001220932
2:21003117:G:A	0	0	0	0	0	0	0	0	0	0	1	0.224382132292	0.013	1.0	0.0030670394	-5.416786e-05	-0.0003241698	0.00024898292	0.0003913263	0.001	0.209444	0.0054424396	0.0009313419	0.64237547	1.5191518436884563	0.3103823296755322	1.1850521459698808	0.8522342666860966	-0.6621413513022614	0.5771244849812133	0.0005700424787606	0.0	370.66937	7.278295925061684e-06	0.0	0	APOB	1.5191518436884563	0.3103823296755322	1.1850521459698808	0.8522342666860966	0.6621413513022614	0.5771244849812133	0.0003241698	0.0	0.0	0.0	0.0	0.0
2:21003120:G:A	0	0	0	0	0	0	0	0	0	0	1	0.327882051468	0.285	0.0	0.007962105	-0.00017730842	-4.8529724e-05	9.70053e-05	0.0017250131	0.532	3.291006	-0.003976157	0.00035864123	0.04553043	2.882755208510212	0.5911805113807393	2.952252590668488	1.7103898109330462	-0.8271987129420215	1.0101919780823958	0.0005700424787606	0.0	586.07764	2.91132664642646e-06	1.0	0	APOB	2.882755208510212	0.5911805113807393	2.952252590668488	1.7103898109330462	0.8271987129420215	1.0101919780823958	4.8529724e-05	0.0	0.0	0.003976157	0.0	0.0
2:21003124:C:T	0	0	0	0	0	0	0	0	0	0	1	0.259096503258	0.068	0.0	-0.00017212098	-9.081626e-05	-0.000307535	0.00015394001	0.0016161562	0.449	1.709307	0.002678195	0.00014865998	-0.005674422	1.228079493518521	0.0797961321071364	1.2041902716526864	1.984798653926333	-0.6517967682099706	0.985746264806032	0.0005700424787606	0.0	586.0785	2.9113182336004684e-06	1.0	0	APOB	1.228079493518521	0.0797961321071364	1.2041902716526864	1.984798653926333	0.6517967682099706	0.985746264806032	0.000307535	0.0	0.0	0.0	0.00017212098	0.0
2:21003132:A:G	0	0	0	0	0	0	0	0	0	0	1	0.454491138458	0.471	0.0	0.005499406	-6.8019115e-05	0.0011420406	0.00023131317	0.0021456343	0.6	3.977594	0.010730322	0.0003989053	-0.00045630056	0.816793854017398	0.6082039389971569	-0.5909599471943623	0.3271397508923301	1.2921861132378731	0.5065834017699944	0.0005700424787606	0.0	828.83954	1.4556591168002342e-06	1.0	0	APOB	0.816793854017398	0.6082039389971569	0.5909599471943623	0.3271397508923301	1.2921861132378731	0.5065834017699944	0.0	0.0	0.0	0.0	0.0	0.0
2:21003134:G:A	0	0	0	0	0	0	0	0	0	0	0	0.0	0.0	1.0	0.0072748596	0.0025971802	-2.081896e-05	0.00012908687	0.0042573987	0.0	0.166564	-0.001967627	-0.00030452665	0.004349989	0.0988070052866727	0.1295685680893212	0.0893412912197202	-0.9067115055637844	0.3906498697459009	-0.2697353131630285	0.0005700424787606	0.0	828.8383	1.45566332321323e-06	0.0	0	APOB	0.0988070052866727	0.1295685680893212	0.0893412912197202	0.9067115055637844	0.3906498697459009	0.2697353131630285	2.081896e-05	0.0	0.0	0.001967627	0.0	0.00030452665
2:21003137:G:A	0	0	0	0	0	0	0	0	0	0	0	0.0	0.0	1.0	-0.0045141736	-0.0010740359	0.00036682142	-0.00012209074	-0.0034106174	0.0	-0.230535	-0.0031930176	-0.00033219627	0.0035116905	-0.5801987364809766	-0.2962689133506281	-0.8150677595757125	-0.0692348221701438	-0.7124347829543273	-0.2234062750449893	0.0005700424787606	0.0	828.83954	1.4556591168002342e-06	0.0	0	APOB	0.5801987364809766	0.2962689133506281	0.8150677595757125	0.0692348221701438	0.7124347829543273	0.2234062750449893	0.0	0.0034106174	0.00012209074	0.0031930176	0.0045141736	0.00033219627
2:21003140:C:G	0	0	0	0	0	0	0	0	0	0	0	0.0	0.0	1.0	0.0044451384	0.0002029561	-0.00062331854	4.4239787e-06	0.0024286802	0.0	0.077731	0.0076981	0.00021928194	-0.00051965547	2.4666222877697583	1.021465975252837	1.7193983531677064	0.3905502737536054	3.649234432697577	1.6622562789945323	0.0005700424787606	0.0	828.83954	1.4556591168002342e-06	0.0	0	APOB	2.4666222877697583	1.021465975252837	1.7193983531677064	0.3905502737536054	3.649234432697577	1.6622562789945323	0.00062331854	0.0	0.0	0.0	0.0	0.0
2:21003152:C:T	0	0	0	0	0	0	1	0	0	0	0	0.0	0.0	1.0	-0.001695436	-0.00021056675	-0.0012769758	1.4284426e-05	-0.0023902422	0.0	7.78305	0.0017987227	-1.2821649e-05	0.00037422215	-0.2032047199281175	0.0394593932579418	-0.7785156737524306	-0.019432067399432	0.8659680911570531	-0.15385269513973	0.0005700424787606	0.0	828.83954	1.4556591168002342e-06	0.0	1	APOB	0.2032047199281175	0.0394593932579418	0.7785156737524306	0.019432067399432	0.8659680911570531	0.15385269513973	0.0012769758	0.0023902422	0.0	0.0	0.001695436	1.2821649e-05
2:21003157:G:C	0	0	0	0	0	0	0	0	0	0	1	0.512323141098	0.281	0.0	-0.0044979574	-0.0002423104	0.002706782	8.904683e-05	0.0023872806	0.53	3.277479	-0.0015404425	-8.648966e-05	0.0001082931	2.4700397536936625	1.6552111879459392	2.643060810033893	-0.9080146581743104	3.598032038696858	0.7435444095557853	0.0005700424787606	0.0	478.53143	4.36697746408754e-06	1.0	0	APOB	2.4700397536936625	1.6552111879459392	2.643060810033893	0.9080146581743104	3.598032038696858	0.7435444095557853	0.0	0.0	0.0	0.0015404425	0.0044979574	8.648966e-05
2:21003170:A:G	0	0	0	0	0	0	0	0	0	0	0	0.0	0.0	1.0	0.009519519	-5.4762393e-05	0.0046206955	-0.00022036761	-0.0033580975	0.0	0.305034	0.0010514422	-0.0001280252	0.0006730129	7.056781747625311	0.4698394119793248	8.274896779079107	5.481878699732692	3.166770617959683	1.640682207417583	0.0005700424787606	0.0	828.83954	1.4556591168002342e-06	0.0	0	APOB	7.056781747625311	0.4698394119793248	8.274896779079107	5.481878699732692	3.166770617959683	1.640682207417583	0.0	0.0033580975	0.00022036761	0.0	0.0	0.0001280252
2:21003177:T:C	0	0	0	0	0	0	0	0	0	0	1	0.486503094435	0.727	0.0	0.0020248964	-0.0003666816	-0.0032703755	2.2082502e-05	-0.00031439448	0.709	3.918036	-0.0035541765	-0.0001755724	-0.00028008322	1.9183119319442432	0.4440889252286411	0.8539014510828526	0.6658776438933665	-0.2408072774249894	0.7138004427387421	0.0005700424787606	0.0	828.83954	1.4556591168002342e-06	1.0	0	APOB	1.9183119319442432	0.4440889252286411	0.8539014510828526	0.6658776438933665	0.2408072774249894	0.7138004427387421	0.0032703755	0.00031439448	0.0	0.0035541765	0.0	0.0001755724
2:21003184:C:A	0	0	0	0	0	0	0	0	0	0	1	0.298188388348	0.045	0.0	-0.001695809	-2.0176944e-05	-0.0005992898	3.0450727e-05	0.0033481126	0.447	1.548751	-0.0023072562	4.4624598e-05	-0.00042275246	11.333480841567832	1.007286488707244	14.848838499643044	-0.0452607938712898	1.9518759060060509	1.543697896860711	0.0005700424787606	0.0	586.0785	2.9113182336004684e-06	1.0	0	APOB	11.333480841567832	1.007286488707244	14.848838499643044	0.0452607938712898	1.9518759060060509	1.543697896860711	0.0005992898	0.0	0.0	0.0023072562	0.001695809	0.0
2:21003190:T:A	0	0	0	0	0	0	0	0	0	0	1	0.303510457277	0.003	0.26	-0.0017581361	-1.3847795e-05	-0.0017585638	5.314409e-05	0.0070872647	0.034	1.035689	-0.002148755	-7.0563256e-05	-0.0009455589	-0.9714459391005436	-1.1679900492160211	-0.8565147851713166	-0.1843812819190162	-2.4674822110986008	-0.3626879739531621	0.0005700424787606	0.0	478.53143	4.36697746408754e-06	0.74	0	APOB	0.9714459391005436	1.1679900492160211	0.8565147851713166	0.1843812819190162	2.4674822110986008	0.3626879739531621	0.0017585638	0.0	0.0	0.002148755	0.0017581361	7.0563256e-05
2:21003194:C:G	0	0	0	0	0	0	0	0	0	0	1	0.286107391119	0.351	0.0	0.0014189635	5.7979727e-05	0.0002484892	0.00033314538	-0.005192628	0.555	2.514099	0.005050949	8.52689e-05	-0.00028147816	-1.434538101739914	-0.2463940303671557	-1.7115626390947205	-3.006552233036301	1.322637649101083	-0.987106062715531	0.0005700424787606	0.0	586.0785	2.9113182336004684e-06	1.0	0	APOB	1.434538101739914	0.2463940303671557	1.7115626390947205	3.006552233036301	1.322637649101083	0.987106062715531	0.0	0.005192628	0.0	0.0	0.0	0.0
2:21003202:C:T	0	0	0	0	0	0	0	0	0	0	1	0.331721276045	0.053	0.08	0.001613155	0.00042516683	-0.00096302514	0.0007881747	-0.004948274	0.303	0.962358	-0.002227459	4.5353547e-05	0.004130995	-1.5674516834467311	-1.2577845232039122	-1.6527079488932603	2.2147178261595464	-2.703492935674248	-0.0602344264722701	0.0005700424787606	0.0	138.14343	5.240373138803989e-05	0.92	0	APOB	1.5674516834467311	1.2577845232039122	1.6527079488932603	2.2147178261595464	2.703492935674248	0.0602344264722701	0.00096302514	0.004948274	0.0	0.002227459	0.0	0.0
2:21003203:G:A	0	0	0	0	0	0	0	0	0	0	0	0.0	0.0	1.0	-0.0011760651	8.6430955e-05	-0.0007372473	9.22209e-05	-0.004501608	0.0	0.010933	-0.0023016958	6.173874e-05	-0.004804597	-3.076850571904321	-2.080015889237273	-4.584530072262182	4.606483606819813	-5.4835122925549165	-0.0505101082141716	0.0005700424787606	0.0	370.66937	7.278295925061684e-06	0.0	0	APOB	3.076850571904321	2.080015889237273	4.584530072262182	4.606483606819813	5.4835122925549165	0.0505101082141716	0.0007372473	0.004501608	0.0	0.0023016958	0.0011760651	0.0
2:21003207:T:C	0	0	0	0	0	0	0	0	0	0	1	0.296799004078	0.118	0.04	-0.0031738777	1.3413955e-07	0.0011138293	-0.0003612252	0.035725594	0.358	3.004497	-0.008693656	-0.00020796739	0.00045387773	2.9504494331380022	0.2204666629528175	4.30923465474936	0.8003345436305294	0.1722900347260597	0.7620684269370981	0.0005700424787606	0.0	828.83954	1.4556591168002342e-06	0.96	0	APOB	2.9504494331380022	0.2204666629528175	4.30923465474936	0.8003345436305294	0.1722900347260597	0.7620684269370981	0.0	0.0	0.0003612252	0.008693656	0.0031738777	0.00020796739
2:21003218:G:A	0	0	0	0	0	0	0	0	0	0	0	0.0	0.0	1.0	0.0005997543	0.0010603194	0.0029304542	0.003125921	0.011077486	0.0	0.482047	-0.014650326	0.0010250336	-0.002242243	-0.2068775418804158	-0.3648245726101388	0.2792764570974674	-0.8212866380661503	-0.2607113560392558	-0.3756952133912465	0.0005700424787606	0.0	828.83954	1.4556591168002342e-06	0.0	0	APOB	0.2068775418804158	0.3648245726101388	0.2792764570974674	0.8212866380661503	0.2607113560392558	0.3756952133912465	0.0	0.0	0.0	0.014650326	0.0	0.0
2:21003224:C:G	0	0	0	0	0	0	0	0	0	0	1	0.39157307148	0.863	0.05	9.4704825e-05	0.0002994049	-0.007214892	-0.0025923399	-0.0039857943	0.679	3.419559	0.019960783	0.0029180453	-0.005892664	-1.3055945347981266	-0.4076064098690442	-1.2257339861542098	-1.138647743696426	-0.3091355929011099	-0.591362300625961	0.0005700424787606	0.0	828.83954	1.4556591168002342e-06	0.95	0	APOB	1.3055945347981266	0.4076064098690442	1.2257339861542098	1.138647743696426	0.3091355929011099	0.591362300625961	0.007214892	0.0039857943	0.0025923399	0.0	0.0	0.0
2:21003236:T:C	0	0	0	0	0	0	0	0	0	0	0	0.0	0.0	1.0	8.6350165e-06	-1.9011703e-05	0.02510103	-0.00026951003	-0.0025588737	0.0	0.695811	-0.00069570914	-0.00062304456	-0.0063479305	0.7465658526963088	0.2904247860702396	-0.3824208296679326	1.403361600820518	-0.1045396776150491	0.5935522172464924	0.002865650817797	0.0	214.007	2.1835016013938e-05	0.0	0	APOB	0.7465658526963088	0.2904247860702396	0.3824208296679326	1.403361600820518	0.1045396776150491	0.5935522172464924	0.0	0.0025588737	0.00026951003	0.00069570914	0.0	0.00062304456
2:21003244:C:T	0	0	0	0	0	0	0	0	0	0	1	0.300618797541	0.082	0.06	7.927687e-06	2.0108777e-05	-0.020521877	0.0004951173	0.0026651153	0.329	2.368702	0.07955842	0.0012613821	-0.00042209867	0.5316372540288369	0.1226018898731039	0.0166800720592133	1.1772885381249891	-0.6755884080349626	0.5186564933428756	0.0036678508608139	0.0	293.04053	1.1645272934401872e-05	0.94	0	APOB	0.5316372540288369	0.1226018898731039	0.0166800720592133	1.1772885381249891	0.6755884080349626	0.5186564933428756	0.020521877	0.0	0.0	0.0	0.0	0.0
2:21003256:C:T	0	0	0	0	0	0	0	0	0	0	1	0.279939472675	0.007	0.46	-9.152687e-06	1.2526234e-05	-0.011943098	-0.0010256518	-0.0076834075	0.012	1.895938	0.072454356	-0.0013444759	-0.0019665773	-2.347064837522295	-1.351603354944705	-2.720742503363569	0.5278765878691449	-1.7313982873001346	-0.0351172881079319	0.0028608645760287	0.0	195.36179	2.6201865694019943e-05	0.54	0	APOB	2.347064837522295	1.351603354944705	2.720742503363569	0.5278765878691449	1.7313982873001346	0.0351172881079319	0.011943098	0.0076834075	0.0010256518	0.0	9.152687e-06	0.0013444759
2:21003260:G:A	0	0	0	0	0	0	0	0	0	0	0	0.0	0.0	1.0	0.00072988146	-2.047723e-05	0.14637625	0.0014304682	0.0057519935	0.0	0.473022	0.12383525	0.37899852	-0.010844795	-0.8936634510513712	-0.7383055739263216	-1.020201148898713	-0.6124326809134922	0.5979889176564909	0.1266793176132347	0.0028608645760287	0.0	828.83716	1.4556675296262256e-06	0.0	0	APOB	0.8936634510513712	0.7383055739263216	1.020201148898713	0.6124326809134922	0.5979889176564909	0.1266793176132347	0.0	0.0	0.0	0.0	0.0	0.0
2:21003261:A:G	0	0	0	0	0	0	0	0	0	0	1	0.51232624054	0.014	0.01	0.003818109	-1.1984164e-05	-0.0027756442	1.4177902e-05	0.0039756005	0.406	3.426656	-0.020318905	0.066412486	-0.0031949275	-0.2844865902786559	-0.0095389955154169	0.1990935908971599	-2.17480293205041	1.1262703528769635	-0.6825365328316078	0.0028608645760287	0.0	239.26659	1.746801171975676e-05	0.99	0	APOB	0.2844865902786559	0.0095389955154169	0.1990935908971599	2.17480293205041	1.1262703528769635	0.6825365328316078	0.0027756442	0.0	0.0	0.020318905	0.0	0.0
2:21003263:C:G	0	0	0	0	0	0	0	0	0	0	1	0.371585845947	0.285	0.11	0.0047637387	7.906521e-06	-0.004831425	-0.0011967194	-0.004471915	0.359	1.665445	-0.020267656	0.059250116	-0.0016783611	-1.570465730479175	-1.0533377031692737	-1.5608684269062794	-0.873188202492889	-0.8811379209891427	-0.6779108676510914	0.0028608645760287	0.0	586.07764	2.91132664642646e-06	0.89	0	APOB	1.570465730479175	1.0533377031692737	1.5608684269062794	0.873188202492889	0.8811379209891427	0.6779108676510914	0.004831425	0.004471915	0.0011967194	0.020267656	0.0	0.0
2:21003263:C:T	0	0	0	0	0	0	0	0	0	0	0	0.0	0.0	1.0	0.0016270075	-2.618375e-05	-0.0024561645	0.00079784205	-0.0013157709	0.0	0.398311	0.1402806	0.047455173	0.0004925956	-2.054439476324436	-1.1130784787578634	-2.3663808980934635	-0.6359088919270681	-1.3680349148700284	-0.5618207192982017	0.0028608645760287	0.0	586.07764	2.91132664642646e-06	0.0	0	APOB	2.054439476324436	1.1130784787578634	2.3663808980934635	0.6359088919270681	1.3680349148700284	0.5618207192982017	0.0024561645	0.0013157709	0.0	0.0	0.0	0.0
2:21003274:C:T	0	0	0	0	0	0	0	0	0	0	1	0.298515737057	0.055	0.05	2.7846705e-05	0.00015317622	-0.00016776708	-0.003576577	0.026851464	0.349	0.952813	0.0270303	0.002271513	0.0016262629	1.3470028645515104	0.3768547185461543	-0.1678496540742771	4.639229620582961	7.273755367203107	4.268149713550247	0.0028608645760287	0.0	370.6683	7.2783386713126674e-06	0.95	0	APOB	1.3470028645515104	0.3768547185461543	0.1678496540742771	4.639229620582961	7.273755367203107	4.268149713550247	0.00016776708	0.0	0.003576577	0.0	0.0	0.0
2:21003278:A:C	0	0	0	0	0	0	0	0	0	0	0	0.0	0.0	1.0	0.0033749025	0.00011367614	0.0030638874	-0.0045489715	0.040524404	0.0	0.023802	0.011384367	0.00086664635	0.0011662676	0.611458361369696	0.6386429847199055	0.0498844204141203	-1.2229709847847	1.1984274634579026	-0.3008280461114631	0.002865650817797	0.0	370.66937	7.278295925061684e-06	0.0	0	APOB	0.611458361369696	0.6386429847199055	0.0498844204141203	1.2229709847847	1.1984274634579026	0.3008280461114631	0.0	0.0	0.0045489715	0.0	0.0	0.0
2:21003283:-:CCC	0	0	1	0	0	0	0	0	0	0	0	0.0	0.0	1.0	0.0	0.0	0.0	0.0	0.0	0.0	0.0	0.0	0.0	0.0	0.0	0.0	0.0	0.0	0.0	0.0	0.0	0.0	828.83954	1.4556591168002342e-06	0.0	0	APOB	0.0	0.0	0.0	0.0	0.0	0.0	0.0	0.0	0.0	0.0	0.0	0.0
2:21003285:C:T	0	0	0	0	0	0	0	0	0	0	1	0.199429363012	0.0	0.41	-0.00066742406	0.0001148415	-0.0056391833	-0.0012081403	0.0025908155	0.015	-0.400149	-0.0153744165	0.0009055712	-0.00022685181	-0.4081300858898308	-0.4138210180070831	-0.2097909632949354	0.7192584082128584	-1.463179579620563	0.1877565089511221	0.0028608645760287	0.0	478.53143	4.36697746408754e-06	0.5900000000000001	0	APOB	0.4081300858898308	0.4138210180070831	0.2097909632949354	0.7192584082128584	1.463179579620563	0.1877565089511221	0.0056391833	0.0	0.0012081403	0.0153744165	0.00066742406	0.0
2:21003286:G:A	0	0	0	0	0	0	0	0	0	0	1	0.203380271792	0.322	0.06	0.0019408074	0.00013481316	-0.0019940056	-0.006567191	0.022408662	0.423	1.374024	-0.022799619	0.0009966734	0.0006786579	-0.6393634174844912	-0.5303939154734815	-0.2683897120132704	-0.2734738003148386	-0.869723758140708	-0.0526359295359465	0.0028608645760287	0.0	92.67241	0.0001164527348009	0.94	0	APOB	0.6393634174844912	0.5303939154734815	0.2683897120132704	0.2734738003148386	0.869723758140708	0.0526359295359465	0.0019940056	0.0	0.006567191	0.022799619	0.0	0.0
2:21003289:C:T	0	0	0	0	0	0	0	0	0	0	1	0.337400972843	0.0	0.11	0.00011368992	-6.883967e-05	0.001049641	-0.0027562242	-0.0015321007	0.272	-0.673837	-0.010415354	0.00057654054	0.0008774543	1.2996174421522388	-0.3349795497236479	2.147170386137598	-0.0204799168129526	-0.1305190942411363	0.2578944910517658	0.0032255097285835	0.0	586.07764	2.91132664642646e-06	0.89	0	APOB	1.2996174421522388	0.3349795497236479	2.147170386137598	0.0204799168129526	0.1305190942411363	0.2578944910517658	0.0	0.0015321007	0.0027562242	0.010415354	0.0	0.0
2:21003293:C:T	0	0	0	0	0	0	0	0	0	0	0	0.0	0.0	1.0	0.002471934	7.3138246e-05	0.007219577	0.011837764	0.012144743	0.0	-0.181756	0.01172431	0.0014198499	0.0016071515	1.4604589596348283	0.2188932458420361	1.947121809294828	0.615694341179639	-0.1837870978471263	0.4940134369492751	0.0028608645760287	0.0	165.77055	3.639158603618853e-05	0.0	0	APOB	1.4604589596348283	0.2188932458420361	1.947121809294828	0.615694341179639	0.1837870978471263	0.4940134369492751	0.0	0.0	0.0	0.0	0.0	0.0
2:21003295:A:G	0	0	0	0	0	0	0	0	0	0	0	0.0	0.0	1.0	0.010073745	0.00016523415	0.0041663437	0.001974231	0.007409706	0.0	-0.380095	0.009253234	0.000112221474	0.0061603845	0.938045397702762	-0.0497721334046614	1.3103811559753094	0.4386179367845133	-0.0217225198792443	0.4677032021150842	0.0029775055793169	0.0	828.8383	1.45566332321323e-06	0.0	0	APOB	0.938045397702762	0.0497721334046614	1.3103811559753094	0.4386179367845133	0.0217225198792443	0.4677032021150842	0.0	0.0	0.0	0.0	0.0	0.0
2:21003296:C:A	0	0	0	0	0	0	0	0	0	0	1	0.377833783627	0.28	0.05	-0.00089739205	-1.3173518e-05	0.0014073895	0.004651577	-3.255112e-05	0.431	0.722844	-0.012750892	-4.284973e-05	0.00016822267	-0.2800725187792098	-0.298014297575319	-0.4210305088746036	0.973059560401448	-0.5192726793636857	0.5171765406348493	0.0028608645760287	0.0	313.2728	1.0189643944613636e-05	0.95	0	APOB	0.2800725187792098	0.298014297575319	0.4210305088746036	0.973059560401448	0.5192726793636857	0.5171765406348493	0.0	3.255112e-05	0.0	0.012750892	0.00089739205	4.284973e-05
2:21003299:A:T	0	0	0	0	0	0	0	0	0	0	0	0.0	0.0	1.0	0.0015481677	0.0003747039	0.000107816944	0.0010551871	0.0066234926	0.0	-0.538987	0.017004592	-0.0004880161	0.00057919114	0.6447304235903981	0.1116415499411295	0.2849839316497408	1.2113143457978826	-0.4034672729327916	0.591414785871442	0.0028608645760287	0.0	478.52448	4.3671047933457885e-06	0.0	0	APOB	0.6447304235903981	0.1116415499411295	0.2849839316497408	1.2113143457978826	0.4034672729327916	0.591414785871442	0.0	0.0	0.0	0.0	0.0	0.0004880161
2:21003303:T:C	0	0	0	0	0	0	0	0	0	0	1	0.388605922461	0.352	0.03	-0.0056154933	-5.3321142e-05	0.0003902542	-0.0021447595	-0.00987888	0.476	2.673822	-0.03472986	-0.0006196966	0.00015667203	0.5328570874190284	-0.1526772733849518	0.5366103212276823	0.6556301499078665	-0.0487631922941098	0.2137176499784718	0.0028608645760287	0.0	293.04053	1.1645272934401872e-05	0.97	0	APOB	0.5328570874190284	0.1526772733849518	0.5366103212276823	0.6556301499078665	0.0487631922941098	0.2137176499784718	0.0	0.00987888	0.0021447595	0.03472986	0.0056154933	0.0006196966
2:21003307:A:G	0	0	0	0	0	0	0	0	0	0	1	0.396364688873	0.0	1.0	0.04931441	0.00017358272	-0.0007270899	0.00188271	0.116188325	0.0	0.382499	0.05055527	0.00096722774	0.00011347042	0.3713383938876149	0.1364800877054668	0.5839375862412439	-0.5914695954941865	0.4653621915580349	-0.0309493320636301	0.0028608645760287	0.0	313.27325	1.0189613931288475e-05	0.0	0	APOB	0.3713383938876149	0.1364800877054668	0.5839375862412439	0.5914695954941865	0.4653621915580349	0.0309493320636301	0.0007270899	0.0	0.0	0.0	0.0	0.0
2:21003308:T:A	0	0	0	0	0	0	0	0	0	0	0	0.0	0.0	1.0	-0.0045811525	-9.127581e-05	4.1092164e-05	0.0002584008	-0.041937955	0.0	0.775449	-0.008791942	-0.000478564	-0.00018845813	-0.1480683015075574	-0.006729366973471	-0.018827922500782	-0.3032647701848094	0.0879432295177107	-0.1546432094357046	0.0028608645760287	0.0	586.0785	2.9113182336004684e-06	0.0	0	APOB	0.1480683015075574	0.006729366973471	0.018827922500782	0.3032647701848094	0.0879432295177107	0.1546432094357046	0.0	0.041937955	0.0	0.008791942	0.0045811525	0.000478564
2:21003311:G:A	0	0	0	0	0	0	0	0	0	0	0	0.0	0.0	1.0	0.0017129597	9.139992e-05	0.0007098852	0.005351709	0.4229509	0.0	0.665652	0.12708369	0.0034484593	0.0010444757	-0.5582296007549838	-0.2906145298408194	-1.0427722039605376	0.5056161232733458	-1.116826176142758	0.062755142180478	0.0028608645760287	0.0	586.0768	2.911335286626126e-06	0.0	0	APOB	0.5582296007549838	0.2906145298408194	1.0427722039605376	0.5056161232733458	1.116826176142758	0.062755142180478	0.0	0.0	0.0	0.0	0.0	0.0
2:21003313:T:A	0	0	0	0	0	0	0	0	0	0	1	0.320928037167	0.005	0.48	0.0004404129	1.8388535e-05	0.0005349232	-0.0024878937	0.46835583	0.011	1.648265	0.047260392	0.0031220305	0.00042617135	-0.1807359272895257	-0.1153688440930412	-0.2780485718032754	0.169203473220373	-0.2671737118697595	0.1690336682455648	0.0028608645760287	0.0	313.27325	1.0189613931288475e-05	0.52	0	APOB	0.1807359272895257	0.1153688440930412	0.2780485718032754	0.169203473220373	0.2671737118697595	0.1690336682455648	0.0	0.0	0.0024878937	0.0	0.0	0.0
2:21004268:C:A	1	0	0	0	0	0	0	0	0	0	0	0.0	0.0	1.0	-0.003290513	0.00017745815	-0.00014312164	0.0042410414	-0.0012412854	0.0	5.804131	0.013388017	0.0012513251	-0.00025655865	0.5730078902447835	0.2753124842652028	-0.4733302579066465	-0.9458605117021088	1.098942480071749	-0.9604286115880922	0.3550669500165389	1.0	828.836	1.4556716223523836e-06	0.0	1	APOB	0.5730078902447835	0.2753124842652028	0.4733302579066465	0.9458605117021088	1.098942480071749	0.9604286115880922	0.00014312164	0.0012412854	0.0	0.0	0.003290513	0.0
2:21004278:G:A	0	0	0	0	0	0	0	0	0	0	0	0.0	0.0	1.0	-0.018503489	3.3826167e-05	4.0974934e-05	1.6663762e-05	0.009741513	0.0	0.168596	-0.020618532	-0.0010359694	0.003000232	-0.4904060705226	-1.2267059330568657	0.3978708919533854	2.7842450874419846	-2.30693973759287	0.5808834611030017	0.0029753789988982	0.0	586.07764	2.91132664642646e-06	0.0	0	APOB	0.4904060705226	1.2267059330568657	0.3978708919533854	2.7842450874419846	2.30693973759287	0.5808834611030017	0.0	0.0	0.0	0.020618532	0.018503489	0.0010359694
2:21004287:G:C	0	0	0	0	0	0	0	0	0	0	1	0.429481387138	0.005	1.0	-0.0069124866	2.6939757e-05	-0.0008474946	-3.8989798e-05	-0.00017289189	0.0	-0.439191	-0.016212009	-0.0062396256	-0.0025715572	0.38044308754624	0.4792836675363982	-0.3124790206519531	-0.9690037920889532	0.716093454271546	0.0865356781555726	0.0028608645760287	0.0	586.0768	2.911335059252451e-06	0.0	0	APOB	0.38044308754624	0.4792836675363982	0.3124790206519531	0.9690037920889532	0.716093454271546	0.0865356781555726	0.0008474946	0.00017289189	3.8989798e-05	0.016212009	0.0069124866	0.0062396256
2:21004294:T:C	0	0	0	0	0	0	0	0	0	0	1	0.303034514189	0.006	0.34	-0.00063951116	-0.00022824264	0.00018709198	-0.00019523135	0.0013931752	0.023	-0.584146	-0.018021993	-0.0396322	0.00036827405	-0.5689684900917904	-0.1198192425508	-1.0116095245214205	-0.0957741440447402	-0.2838738380354745	1.1716303853931858	0.0028608645760287	0.0	828.83954	1.4556591168002342e-06	0.6599999999999999	0	APOB	0.5689684900917904	0.1198192425508	1.0116095245214205	0.0957741440447402	0.2838738380354745	1.1716303853931858	0.0	0.0	0.00019523135	0.018021993	0.00063951116	0.0396322
2:21004303:T:C	0	0	0	0	0	0	0	0	0	0	1	0.258160620928	0.01	0.07	-0.00053034164	0.00011456238	2.6692578e-06	-0.00050330965	-0.0004469403	0.32	0.536726	-0.0038288534	-0.006718315	-0.0003229992	0.0012084107615319	-0.2319916699372848	-0.6595497633439695	0.3586148058692562	-0.5550343542483466	0.4760156474696078	0.0028608645760287	0.0	201.02545	2.4746206690906547e-05	0.93	0	APOB	0.0012084107615319	0.2319916699372848	0.6595497633439695	0.3586148058692562	0.5550343542483466	0.4760156474696078	0.0	0.0004469403	0.00050330965	0.0038288534	0.00053034164	0.006718315
2:21004303:T:A	0	0	0	0	0	0	0	0	0	0	1	0.2524754107	0.072	0.04	-0.0032389113	0.00033086224	-3.6199137e-05	-0.00015117109	-0.0016963384	0.354	1.038142	-0.014317215	-0.092627615	-0.0027407159	-0.2326890786607376	-1.7488872846482488	1.0088511136908669	4.729885745805721	-3.645743372077418	0.6384263459087088	0.0028608645760287	0.0	414.4207	5.822636467200937e-06	0.96	0	APOB	0.2326890786607376	1.7488872846482488	1.0088511136908669	4.729885745805721	3.645743372077418	0.6384263459087088	3.6199137e-05	0.0016963384	0.00015117109	0.014317215	0.0032389113	0.092627615
2:21004305:G:A	0	0	0	0	0	0	0	0	0	0	0	0.0	0.0	1.0	-0.004889154	0.00022479927	0.00037624553	0.0011626258	-0.0012862514	0.0	-0.273256	0.0024081906	-0.021876317	-0.0040687826	-1.7909051374617746	-2.987014189385349	1.038276937578345	5.1134686165504055	-4.859466891994726	0.9198533169816904	0.0028608645760287	0.0	221.51878	2.037922786257696e-05	0.0	0	APOB	1.7909051374617746	2.987014189385349	1.038276937578345	5.1134686165504055	4.859466891994726	0.9198533169816904	0.0	0.0012862514	0.0	0.0	0.004889154	0.021876317
2:21004309:T:A	0	0	0	0	0	0	0	0	0	0	1	0.278943479061	0.046	0.02	0.0020509744	-0.00019883046	0.00013594083	-0.00023743726	0.00024182373	0.386	1.268251	-0.0055144094	-0.025406942	-0.0009905009	-0.1913016066549442	0.1555252576147469	-0.4067081845524143	-0.1719101485272759	0.4674349079005311	0.3104298441002747	0.0028608645760287	0.0	828.83954	1.4556591168002342e-06	0.98	0	APOB	0.1913016066549442	0.1555252576147469	0.4067081845524143	0.1719101485272759	0.4674349079005311	0.3104298441002747	0.0	0.0	0.00023743726	0.0055144094	0.0	0.025406942
2:21004314:A:G	0	0	0	0	0	0	0	0	0	0	0	0.0	0.0	1.0	0.019560868	0.0001271154	0.007611594	0.00010695314	9.8152435e-05	0.0	-0.419144	-0.029164288	-0.19010992	0.00085627043	1.7486249301266326	3.2293154976378604	-1.201974855437224	-5.874262642186	5.055892124979788	-0.6953218795410208	0.0028608645760287	0.0	478.53143	4.36697746408754e-06	0.0	0	APOB	1.7486249301266326	3.2293154976378604	1.201974855437224	5.874262642186	5.055892124979788	0.6953218795410208	0.0	0.0	0.0	0.029164288	0.0	0.19010992
2:21004315:T:C	0	0	0	0	0	0	0	0	0	0	1	0.251600772142	0.009	0.06	0.009573906	0.00026987298	0.00048854644	0.00020406645	0.0014290435	0.323	0.670042	-0.01031823	-0.10579405	0.0009772305	0.4821262381708696	0.5234331490377863	0.1856278632051773	-1.4029119328422233	0.7961413188268288	-0.8472654441080061	0.0036678508608139	0.0	828.83954	1.4556591168002342e-06	0.94	0	APOB	0.4821262381708696	0.5234331490377863	0.1856278632051773	1.4029119328422233	0.7961413188268288	0.8472654441080061	0.0	0.0	0.0	0.01031823	0.0	0.10579405
2:21004316:C:G	0	0	0	0	0	0	0	0	0	0	1	0.261583268642	0.536	0.02	0.0032966118	0.00043775616	0.0023226696	0.000500618	0.0010493607	0.564	1.90146	-0.02029882	-0.17445447	0.05766253	1.1879540476453996	-0.3717585265268952	0.2984588742376302	1.1584369085249075	-1.29897382859977	-1.0527038098622674	0.0028608645760287	0.0	828.83954	1.4556591168002342e-06	0.98	0	APOB	1.1879540476453996	0.3717585265268952	0.2984588742376302	1.1584369085249075	1.29897382859977	1.0527038098622674	0.0	0.0	0.0	0.02029882	0.0	0.17445447
2:21004318:A:G	0	0	0	0	0	0	0	0	0	0	1	0.250305831432	0.0	0.03	0.0013997131	-0.00012041759	0.0066445954	0.0001500144	-0.00013427954	0.364	0.686888	-0.0011747396	-0.17192581	-7.561431e-05	1.8630301002499203	2.3804107016782083	-0.4069354393005242	-4.869677750378119	4.087330412618566	-1.0249307800829135	0.002865650817797	0.0	100.51646	9.89848267636262e-05	0.97	0	APOB	1.8630301002499203	2.3804107016782083	0.4069354393005242	4.869677750378119	4.087330412618566	1.0249307800829135	0.0	0.00013427954	0.0	0.0011747396	0.0	0.17192581
2:21004322:C:G	0	0	0	0	0	0	0	0	0	0	1	0.31401860714	0.788	0.59	-0.003947687	0.0007232836	0.0029439768	0.00010572778	-0.00017864225	0.299	0.790943	-0.00013430789	-0.1752925	-0.0013130899	1.3902026530760137	0.2171654117323498	-1.0444302464646875	0.8202416477122794	-0.9846669953280284	-1.8425999498099577	0.0028608645760287	0.0	586.0785	2.9113182336004684e-06	0.41	0	APOB	1.3902026530760137	0.2171654117323498	1.0444302464646875	0.8202416477122794	0.9846669953280284	1.8425999498099577	0.0	0.00017864225	0.0	0.00013430789	0.003947687	0.1752925
2:21004331:C:T	0	0	0	0	0	0	0	0	0	0	1	0.285203516483	0.046	0.07	0.0029085593	0.00010031943	-8.02167e-05	-8.440057e-05	-0.00044795638	0.322	0.835735	0.0042713108	0.013017442	-0.003577053	-0.9658652191329096	-0.3602018993882329	-1.4755111947591977	0.559185401537559	-0.999004596875213	0.8611238309820498	0.0028608645760287	0.0	140.10292	5.094807056593709e-05	0.93	0	APOB	0.9658652191329096	0.3602018993882329	1.4755111947591977	0.559185401537559	0.999004596875213	0.8611238309820498	8.02167e-05	0.00044795638	8.440057e-05	0.0	0.0	0.0
2:21004332:G:A	0	0	0	0	0	0	0	0	0	0	0	0.0	0.0	1.0	-0.0044989767	-0.000119218384	-1.559977e-05	-7.058811e-05	-8.637115e-05	0.0	-0.011705	0.00085623004	0.034994774	0.00015998073	-0.4310513339225897	-0.7822345168078354	0.5495878823395302	0.7537155496205677	-0.7902013315067514	0.2140668379436766	0.0028608645760287	0.0	313.27325	1.0189613931288475e-05	0.0	0	APOB	0.4310513339225897	0.7822345168078354	0.5495878823395302	0.7537155496205677	0.7902013315067514	0.2140668379436766	1.559977e-05	8.637115e-05	7.058811e-05	0.0	0.0044989767	0.0
2:21004335:G:T	0	0	0	0	0	0	0	0	0	0	0	0.0	0.0	1.0	-0.0037064294	-0.00014350882	-1.25138795e-05	-4.860063e-06	-0.00017867383	0.0	0.259943	0.008160815	0.030265776	-0.0017878804	0.0818104187769281	-0.3146369061229404	-0.1172050787350066	0.9012680354861852	0.4015688435190909	0.1554045705612393	0.0028608645760287	0.0	80.89258	0.0001528442080598	0.0	0	APOB	0.0818104187769281	0.3146369061229404	0.1172050787350066	0.9012680354861852	0.4015688435190909	0.1554045705612393	1.25138795e-05	0.00017867383	4.860063e-06	0.0	0.0037064294	0.0
2:21004335:G:A	0	0	0	0	0	0	0	0	0	0	0	0.0	0.0	1.0	-0.0034559804	-0.00015514344	9.1043155e-05	-2.2283784e-05	0.0001953938	0.0	0.392604	0.00010704622	0.024315171	-0.00046099094	0.4712749940068594	1.2990382056151248	-1.3471044916333463	-2.03936197606437	2.173583931811142	-0.119606144117082	0.0028608645760287	0.01	828.83954	1.4556591168002342e-06	0.0	0	APOB	0.4712749940068594	1.2990382056151248	1.3471044916333463	2.03936197606437	2.173583931811142	0.119606144117082	0.0	0.0	2.2283784e-05	0.0	0.0034559804	0.0
2:21004336:C:T	0	0	0	0	0	0	0	0	0	0	1	0.643204808235	0.929	0.01	0.007819554	-0.00019069448	-5.8867277e-05	2.2733664e-05	-0.0005789648	0.782	3.861243	0.0039542355	0.0061074924	-0.0048563043	-0.4277172135759855	0.3339902619491608	-1.3258172666630874	-0.2619808603361598	0.8957368832973844	-0.0031223540928966	0.0028608645760287	0.0	586.0785	2.9113182336004684e-06	0.99	0	APOB	0.4277172135759855	0.3339902619491608	1.3258172666630874	0.2619808603361598	0.8957368832973844	0.0031223540928966	5.8867277e-05	0.0005789648	0.0	0.0	0.0	0.0
2:21004340:C:T	0	0	0	0	0	0	0	0	0	0	1	0.342573046684	0.0	0.92	0.0026159007	0.00024185423	0.00010893814	0.00028928483	-1.30576955e-05	0.0	0.470245	0.00071151275	0.028865658	0.004873976	-0.8974536316745224	-0.7724493564487364	-0.2987153741877096	1.6295955212955815	-1.5614444479629055	0.4149398984937904	0.0028608645760287	0.0	148.86722	4.51254345534835e-05	0.0799999999999999	0	APOB	0.8974536316745224	0.7724493564487364	0.2987153741877096	1.6295955212955815	1.5614444479629055	0.4149398984937904	0.0	1.30576955e-05	0.0	0.0	0.0	0.0
2:21004341:G:A	0	0	0	0	0	0	0	0	0	0	0	0.0	0.0	1.0	-0.007795091	-0.0001798806	-6.8322086e-05	-6.1197497e-06	-5.9318525e-05	0.0	1.204818	0.0039044945	0.014364231	-0.0022736522	-0.9228184982144532	-0.8890377602913778	-0.9568424077131812	1.1719457001009812	-1.2447483113579223	0.1315645666465748	0.0028608645760287	0.0	828.83954	1.4556591168002342e-06	0.0	0	APOB	0.9228184982144532	0.8890377602913778	0.9568424077131812	1.1719457001009812	1.2447483113579223	0.1315645666465748	6.8322086e-05	5.9318525e-05	6.1197497e-06	0.0	0.007795091	0.0
2:21004345:G:A	0	0	0	0	0	0	0	0	0	0	1	0.435411036015	0.298	0.0	0.0026112301	-5.5570366e-05	-0.0005144513	-2.97386e-05	-0.00025783962	0.536	3.462642	0.009858496	0.002019449	0.0014329128	0.5665702615293859	1.365784043589661	-0.4675294992050608	-2.9012860864105754	2.61212992749425	-0.2393163464641996	0.0028608645760287	0.0	586.0785	2.9113182336004684e-06	1.0	0	APOB	0.5665702615293859	1.365784043589661	0.4675294992050608	2.9012860864105754	2.61212992749425	0.2393163464641996	0.0005144513	0.00025783962	2.97386e-05	0.0	0.0	0.0
2:21004348:G:T	0	0	0	0	0	0	0	0	0	0	1	0.370843172073	0.513	0.01	0.0035021063	-2.6869333e-05	-0.00092971727	-5.1786323e-05	-0.00017902101	0.578	3.224025	0.013197768	0.00038930436	0.0016412602	0.8280375831869122	1.6999318255145672	-0.696127962863923	-2.983731871510677	2.405080767020855	-0.2133363179215908	0.0028608645760287	0.0	828.83954	1.4556591168002342e-06	0.99	0	APOB	0.8280375831869122	1.6999318255145672	0.696127962863923	2.983731871510677	2.405080767020855	0.2133363179215908	0.00092971727	0.00017902101	5.1786323e-05	0.0	0.0	0.0
2:21004351:G:A	0	0	0	0	0	0	0	0	0	0	1	0.29043006897	0.067	0.03	-0.0010865056	5.134435e-05	0.0013213411	-0.00024229192	-0.00022669471	0.369	2.700028	0.0014657108	0.00023653702	0.0005262133	0.7715801262359914	0.5516463951440299	0.2578376724789127	-1.0572337649373262	0.994579335951218	-0.2440657066775062	0.0028608645760287	0.0	229.88074	1.892356885946356e-05	0.97	0	APOB	0.7715801262359914	0.5516463951440299	0.2578376724789127	1.0572337649373262	0.994579335951218	0.2440657066775062	0.0	0.00022669471	0.00024229192	0.0	0.0010865056	0.0
2:21004364:A:G	0	0	0	0	0	0	0	0	0	0	1	0.30960226059	0.829	0.01	-0.009208884	-7.996092e-05	-0.000978406	6.780405e-05	-6.715476e-06	0.72	2.681176	0.02139941	0.0001872489	0.0011338696	0.142561716997353	-0.1355905133253824	-0.1821675467459017	0.3156648714961669	-0.6592104207630121	-0.0333917375108559	0.0028608645760287	0.0	828.83954	1.4556591168002342e-06	0.99	0	APOB	0.142561716997353	0.1355905133253824	0.1821675467459017	0.3156648714961669	0.6592104207630121	0.0333917375108559	0.000978406	6.715476e-06	0.0	0.0	0.009208884	0.0
2:21004369:C:T	0	0	0	0	0	0	0	0	0	0	1	0.223878145218	0.066	0.29	0.0015899022	1.2887009e-05	-0.00022238132	3.304515e-05	-0.0003973153	0.034	-0.586202	-0.006059463	4.602912e-05	-0.0006363131	-0.4782397422212766	-0.6805776667152774	-0.3278419447955205	2.156719836464426	-0.9582631047259468	0.3065065852940127	0.0028608645760287	0.0	131.05399	5.8227051340509206e-05	0.71	0	APOB	0.4782397422212766	0.6805776667152774	0.3278419447955205	2.156719836464426	0.9582631047259468	0.3065065852940127	0.00022238132	0.0003973153	0.0	0.006059463	0.0	0.0
2:21004369:C:A	0	0	0	0	0	0	0	0	0	0	1	0.212025299668	0.003	0.33	-0.009354419	0.00017884374	0.0020957896	3.015651e-05	-3.3732882e-05	0.024	-0.704114	0.0015030997	-0.00024866557	-0.0012518276	0.2466029849760593	-0.2935143121166703	0.0194365873782445	2.314975445914448	0.3438486002026308	-0.0121039944150982	0.0028608645760287	0.0	586.0751	2.911351884904434e-06	0.6699999999999999	0	APOB	0.2466029849760593	0.2935143121166703	0.0194365873782445	2.314975445914448	0.3438486002026308	0.0121039944150982	0.0	3.3732882e-05	0.0	0.0	0.009354419	0.00024866557
2:21004376:T:C	0	0	0	0	0	0	0	0	0	0	1	0.219480529428	0.0	1.0	0.0011446187	-0.0009749815	-0.0005083295	-4.611315e-05	-0.0028897747	0.0	-0.463022	-0.016221836	4.8522168e-05	0.001111617	0.0601784194871615	0.8595068515682609	-1.0374176187613844	-1.4232794189485198	1.1575469994102876	-0.3950800615050693	0.0050462448378986	0.0	828.83954	1.4556591168002342e-06	0.0	0	APOB	0.0601784194871615	0.8595068515682609	1.0374176187613844	1.4232794189485198	1.1575469994102876	0.3950800615050693	0.0005083295	0.0028897747	4.611315e-05	0.016221836	0.0	0.0
2:21004379:C:T	0	0	0	0	0	0	0	0	0	0	1	0.244329452515	0.019	0.45	0.025271496	-0.00072897197	-0.0007302124	0.00013197027	0.007724068	0.013	-0.225254	0.09923432	0.00015665368	-0.0007017921	0.4712672192830882	-0.0559593859156226	0.7695387672387805	0.1169658214773062	-0.0251386903172453	0.1280717173865368	0.0028608645760287	0.0	828.83954	1.4556591168002342e-06	0.55	0	APOB	0.4712672192830882	0.0559593859156226	0.7695387672387805	0.1169658214773062	0.0251386903172453	0.1280717173865368	0.0007302124	0.0	0.0	0.0	0.0	0.0
2:21004379:C:A	0	0	0	0	0	0	0	0	0	0	1	0.249892517924	0.497	0.03	0.020573411	0.0008130559	0.00027503713	2.0064144e-05	0.008702649	0.53	1.105637	0.013267756	0.00020078015	0.002233347	0.563060977627062	0.5223988976211174	0.3972709375229851	-0.91074960778387	0.7366298782228744	-0.0749368590590052	0.0028608645760287	0.0	828.83954	1.4556591168002342e-06	0.97	0	APOB	0.563060977627062	0.5223988976211174	0.3972709375229851	0.91074960778387	0.7366298782228744	0.0749368590590052	0.0	0.0	0.0	0.0	0.0	0.0
2:21004387:T:C	0	0	0	0	0	0	0	0	0	0	1	0.395563662052	0.035	0.15	-0.01014662	-0.00020084926	-0.0009917119	-2.4021694e-05	-0.002776325	0.243	1.652439	-0.0049085654	-0.000113635724	-0.00022925378	-0.4780396242622419	-2.287676941804821	2.0825914101049463	3.194795428629597	-3.4558552316508018	0.5315283584986148	0.0028608645760287	0.0	176.71188	3.202450170647353e-05	0.85	0	APOB	0.4780396242622419	2.287676941804821	2.0825914101049463	3.194795428629597	3.4558552316508018	0.5315283584986148	0.0009917119	0.002776325	2.4021694e-05	0.0049085654	0.01014662	0.000113635724
2:21004388:A:G	0	0	0	0	0	0	0	0	0	0	1	0.405761063099	0.166	0.08	-0.0023969235	0.0022215731	-0.0018593642	2.5932757e-05	-0.0030105612	0.315	1.95917	0.00180656	-9.332805e-06	-0.0024334337	-0.7896532792454853	-1.1199288884374234	-0.7410361205584806	1.8111813934216927	-1.808047717113701	0.6168078632574936	0.0028608645760287	0.0	338.37308	8.73398039402673e-06	0.92	0	APOB	0.7896532792454853	1.1199288884374234	0.7410361205584806	1.8111813934216927	1.808047717113701	0.6168078632574936	0.0018593642	0.0030105612	0.0	0.0	0.0023969235	9.332805e-06
2:21004390:C:T	0	0	0	0	0	0	0	0	0	0	1	0.18690353632	0.0	0.49	0.013630314	0.0009350828	0.0006648777	5.4316988e-05	-0.0014400664	0.011	-1.753227	0.014322948	-4.4708795e-06	0.0037950624	-0.9588935488323316	-1.3042919591511677	-0.0668595582387877	1.629457206079425	-1.8143042326906085	0.6126081448805852	0.0028608645760287	0.0	85.04296	0.0001382876216666	0.51	0	APOB	0.9588935488323316	1.3042919591511677	0.0668595582387877	1.629457206079425	1.8143042326906085	0.6126081448805852	0.0	0.0014400664	0.0	0.0	0.0	4.4708795e-06
2:21004391:G:A	0	0	0	0	0	0	0	0	0	0	1	0.192451000214	0.486	0.02	-0.0047209696	0.00057965016	0.0016970765	-6.476606e-05	0.0017521819	0.544	2.417469	0.0032984437	7.3748015e-06	-0.00014071609	-0.6875029579227779	-1.5579309386551436	0.8800594277740983	2.3382243908441183	-2.6052101425634366	0.5668192185191849	0.0028608645760287	0.0	293.0401	1.164530658570584e-05	0.98	0	APOB	0.6875029579227779	1.5579309386551436	0.8800594277740983	2.3382243908441183	2.6052101425634366	0.5668192185191849	0.0	0.0	6.476606e-05	0.0	0.0047209696	0.0
2:21004398:G:A	0	0	0	0	0	0	0	0	0	0	0	0.0	0.0	1.0	-0.0045390623	-0.0023350099	0.0045597907	0.00019815926	-0.016031167	0.0	-0.009256	-0.017094407	5.7866244e-05	-0.0025887894	-0.1678502848799052	-0.1984450018581222	-0.6866238510877118	0.9769815428381854	-0.6999995939663661	0.2351351164916488	0.0028608645760287	0.0	828.83954	1.4556591168002342e-06	0.0	0	APOB	0.1678502848799052	0.1984450018581222	0.6866238510877118	0.9769815428381854	0.6999995939663661	0.2351351164916488	0.0	0.016031167	0.0	0.017094407	0.0045390623	0.0
2:21004403:C:T	0	0	0	0	0	0	0	0	0	0	1	0.327658832073	0.843	0.15	0.087586954	0.07199994	-0.00010511326	-2.260083e-05	-0.003288476	0.564	2.692494	-0.011371411	6.6055465e-05	-0.001375065	-1.302088255563837	-1.491498927194129	-0.1363575557077484	2.5382241324898747	-2.565835996702327	0.418020244991119	0.0028608645760287	0.0	262.1038	1.4556591850123368e-05	0.85	0	APOB	1.302088255563837	1.491498927194129	0.1363575557077484	2.5382241324898747	2.565835996702327	0.418020244991119	0.00010511326	0.003288476	2.260083e-05	0.011371411	0.0	0.0
2:21004404:G:A	0	0	0	0	0	0	0	0	0	0	0	0.0	0.0	1.0	-0.0027575707	-0.016349861	0.00120031	1.1590695e-05	0.00864604	0.0	-0.459297	-0.0014111502	1.7425642e-05	-0.0022159726	-0.965522026832006	-1.9801498999581848	0.9557993606631932	3.0584665424203954	-2.886503464418727	0.6284971352098745	0.0028608645760287	0.0	828.83954	1.4556591168002342e-06	0.0	0	APOB	0.965522026832006	1.9801498999581848	0.9557993606631932	3.0584665424203954	2.886503464418727	0.6284971352098745	0.0	0.0	0.0	0.0014111502	0.0027575707	0.0
2:21004405:G:T	0	0	0	0	0	0	0	0	0	0	1	0.383261620998	0.516	0.0	0.028819557	-0.0034613386	0.00082987174	-9.1765476e-05	-0.0027527423	0.618	2.833373	-0.0007891953	3.0859344e-05	-0.0010380346	-0.9723311556123198	-0.2427679185273884	-0.8782556908311965	0.3420428353603226	-0.1197825089400424	0.0672528999403406	0.0028608645760287	0.0	586.0785	2.9113182336004684e-06	1.0	0	APOB	0.9723311556123198	0.2427679185273884	0.8782556908311965	0.3420428353603226	0.1197825089400424	0.0672528999403406	0.0	0.0027527423	9.1765476e-05	0.0007891953	0.0	0.0
2:21004410:C:T	0	0	0	0	0	0	0	0	0	0	0	0.0	0.0	1.0	0.09048031	0.04950229	0.0006637613	1.686647e-05	0.0010836297	0.0	0.483516	-0.0040232437	0.0003530239	0.0002538839	-0.9941427277293976	-1.500331724972523	0.1235515421423835	2.191500011524197	-2.311010064530776	0.6183511098699903	0.0028608645760287	0.0	338.37308	8.73398039402673e-06	0.0	0	APOB	0.9941427277293976	1.500331724972523	0.1235515421423835	2.191500011524197	2.311010064530776	0.6183511098699903	0.0	0.0	0.0	0.0040232437	0.0	0.0
2:21004411:G:A	0	0	0	0	0	0	0	0	0	0	1	0.179443493485	0.01	0.08	-0.0041119913	-0.0150142545	0.0041789245	-4.6052446e-07	0.0006905396	0.3	0.491611	-0.0051343413	-1.614535e-06	-0.004406165	-1.0919343157499355	-0.9376839328300332	-0.3827874813393513	1.424908254827466	-2.1072399214651165	0.6323146134346417	0.0028608645760287	0.0	586.07764	2.91132664642646e-06	0.92	0	APOB	1.0919343157499355	0.9376839328300332	0.3827874813393513	1.424908254827466	2.1072399214651165	0.6323146134346417	0.0	0.0	4.6052446e-07	0.0051343413	0.0041119913	1.614535e-06
2:21004411:G:T	0	0	0	0	0	0	0	0	0	0	1	0.18222039938	0.35	0.0	0.0053336024	-0.019447457	0.00475391	-1.2529286e-05	0.0013132803	0.555	0.809103	0.005921348	4.7348905e-05	-0.003635626	-0.90389238462154	-1.1098222653837753	0.1657341137031991	2.199640372736381	-1.823320404407098	0.604025896567978	0.0028608645760287	0.0	828.8383	1.45566332321323e-06	1.0	0	APOB	0.90389238462154	1.1098222653837753	0.1657341137031991	2.199640372736381	1.823320404407098	0.604025896567978	0.0	0.0	1.2529286e-05	0.0	0.0	0.0
2:21004416:G:A	0	0	0	0	0	0	0	0	0	0	0	0.0	0.0	1.0	-0.0006864071	-0.0013652802	0.00550941	-2.2840992e-05	-0.00013507341	0.0	0.120011	-0.016242392	-3.0364958e-05	-0.010002697	0.671433154325684	1.1170645266776862	-0.0991781696303793	-0.9447603722710024	1.6812091952445702	-0.1533821563592211	0.0028608645760287	0.0	478.53143	4.36697746408754e-06	0.0	0	APOB	0.671433154325684	1.1170645266776862	0.0991781696303793	0.9447603722710024	1.6812091952445702	0.1533821563592211	0.0	0.00013507341	2.2840992e-05	0.016242392	0.0006864071	3.0364958e-05
2:21004427:T:G	0	0	0	0	0	0	0	0	0	0	1	0.294183492661	0.24	0.0	0.007923384	0.014650342	-4.4513756e-05	-1.6322605e-05	-2.0461528e-05	0.469	0.659823	-0.009074416	0.0016330525	-0.0077006323	-0.3700485242771151	-1.126432025929856	-0.04919166077033	2.192698699963503	-1.398707991708045	1.04273084754307	0.0028608645760287	0.0	229.88074	1.892356885946356e-05	1.0	0	APOB	0.3700485242771151	1.126432025929856	0.04919166077033	2.192698699963503	1.398707991708045	1.04273084754307	4.4513756e-05	2.0461528e-05	1.6322605e-05	0.009074416	0.0	0.0
2:21004434:C:T	0	0	0	0	0	0	0	0	0	0	0	0.0	0.0	1.0	0.014140904	0.0077892626	-0.0003819684	4.4634056e-05	-0.000107290856	0.0	0.307596	-0.018172089	-0.00030085468	-0.025191292	-0.0627675105900545	-0.3611877435648716	-0.0200096939221477	-0.1480110641189762	-1.0040921453240088	0.3142121298259837	0.0028608645760287	0.0	338.37308	8.73398039402673e-06	0.0	0	APOB	0.0627675105900545	0.3611877435648716	0.0200096939221477	0.1480110641189762	1.0040921453240088	0.3142121298259837	0.0003819684	0.000107290856	0.0	0.018172089	0.0	0.00030085468
2:21004434:C:A	0	0	0	0	0	0	0	0	0	0	0	0.0	0.0	1.0	0.003611208	-0.0027483057	-0.0005882624	3.5538476e-05	-0.0001671545	0.0	-0.292493	0.010874741	-0.0013206709	-0.041465834	-0.1980852456619628	-0.6783826446220602	-0.1661779687319962	0.6293058983715638	-1.826396993200007	0.4658644207301993	0.0028608645760287	0.0	478.53073	4.366990197013365e-06	0.0	0	APOB	0.1980852456619628	0.6783826446220602	0.1661779687319962	0.6293058983715638	1.826396993200007	0.4658644207301993	0.0005882624	0.0001671545	0.0	0.0	0.0	0.0013206709
2:21004435:G:A	0	0	0	0	0	0	0	0	0	0	1	0.238847494125	0.01	0.55	0.03545986	-0.0015128077	-0.0004212182	7.2638995e-06	-8.124708e-05	0.007	-0.917797	0.003992578	0.012962238	-0.048525516	-0.3599900538650934	-1.065485756682909	0.4333978438874507	1.6957976017092506	-2.127735624313821	0.5492358966562282	0.0028608645760287	0.01	478.53143	4.36697746408754e-06	0.4499999999999999	0	APOB	0.3599900538650934	1.065485756682909	0.4333978438874507	1.6957976017092506	2.127735624313821	0.5492358966562282	0.0004212182	8.124708e-05	0.0	0.0	0.0	0.0
2:21004445:C:T	0	0	0	0	0	0	0	0	0	0	1	0.242934733629	0.026	0.45	-0.0037462371	-0.0006281471	8.309167e-05	1.0824922e-05	-0.00015062002	0.013	-0.169745	-0.014648634	0.0019389676	0.0016915947	-0.1785028840535781	-0.5548572273088188	-0.1016547244778773	1.3444503401833334	-1.100777119398132	-0.0091296207588167	0.0030213138176099	0.0	207.21216	2.3290545868803747e-05	0.55	0	APOB	0.1785028840535781	0.5548572273088188	0.1016547244778773	1.3444503401833334	1.100777119398132	0.0091296207588167	0.0	0.00015062002	0.0	0.014648634	0.0037462371	0.0
2:21004449:T:G	0	0	0	0	0	0	0	0	0	0	1	0.262840330601	0.0	0.35	-0.0012501711	5.158712e-06	0.0028911114	-3.4587974e-06	-0.00014257638	0.021	-0.168533	-0.053145915	-0.00495819	-0.0027311665	1.0422366595772834	0.9442967159343908	-0.3968232491156161	-1.693710625898038	1.3868651681742925	-0.699194395471621	0.0028608645760287	0.0	586.06744	2.9114280550857075e-06	0.65	0	APOB	1.0422366595772834	0.9442967159343908	0.3968232491156161	1.693710625898038	1.3868651681742925	0.699194395471621	0.0	0.00014257638	3.4587974e-06	0.053145915	0.0012501711	0.00495819
2:21004450:T:C	0	0	0	1	0	0	0	0	0	0	1	0.256080716848	0.014	0.4	0.0021870104	-0.0004953968	8.793658e-05	-5.346098e-06	0.00022878485	0.017	-0.010242	0.012489419	-0.0024980097	-0.0015998073	0.3798655112496912	0.4337883830535347	-0.6667834486300288	-0.8129848264779643	0.2012147784551826	-0.7566357457838018	0.0028608645760287	0.01	586.0785	2.9113182336004684e-06	0.6	0	APOB	0.3798655112496912	0.4337883830535347	0.6667834486300288	0.8129848264779643	0.2012147784551826	0.7566357457838018	0.0	0.0	5.346098e-06	0.0	0.0	0.0024980097
2:21004451:C:T	0	0	0	1	0	0	0	0	0	0	1	0.267769098282	0.001	0.48	0.0024372325	0.00022401166	-0.001605054	1.313816e-05	-5.123591e-06	0.011	-0.403265	0.0040427614	0.00030568324	0.0028469777	0.6618847186329802	-1.035351906215977	0.4192789674818152	2.3792911939509387	-0.8428472717319497	-2.958953632648858	0.0029928686479584	0.0	221.51878	2.037922786257696e-05	0.52	0	APOB	0.6618847186329802	1.035351906215977	0.4192789674818152	2.3792911939509387	0.8428472717319497	2.958953632648858	0.001605054	5.123591e-06	0.0	0.0	0.0	0.0
2:21004561:T:G	0	0	0	1	0	0	0	0	0	0	1	0.188387587667	0.001	0.33	-0.00033993393	0.0009985012	-0.00024310457	-0.0030255672	-0.00023274664	0.024	-1.298483	0.0013995096	-0.0006337642	-0.017503455	1.0349969097891931	0.7106369662709546	1.044217658867566	-2.301721167058424	1.9300607602479007	-1.0436473912216937	0.0029753789988982	0.02	828.8311	1.4556886753780418e-06	0.6699999999999999	0	APOB	1.0349969097891931	0.7106369662709546	1.044217658867566	2.301721167058424	1.9300607602479007	1.0436473912216937	0.00024310457	0.00023274664	0.0030255672	0.0	0.00033993393	0.0006337642
2:21004572:A:G	0	0	0	0	0	0	0	0	0	0	0	0.0	0.0	1.0	0.0017606094	-3.7688296e-06	0.0002698212	-0.0011189284	-2.3197557e-05	0.0	-0.507691	-0.017798476	0.0062334705	0.0034173778	2.211935892142616	3.375865944983995	0.6207088995196028	-8.850441535274273	6.766463203941927	-1.323531694734291	0.0028608645760287	0.0	828.8253	1.4557091390088317e-06	0.0	0	APOB	2.211935892142616	3.375865944983995	0.6207088995196028	8.850441535274273	6.766463203941927	1.323531694734291	0.0	2.3197557e-05	0.0011189284	0.017798476	0.0	0.0
2:21004574:A:G	0	0	0	0	0	0	0	0	0	0	1	0.374684453011	0.651	0.15	0.0017520018	7.723695e-06	0.00018188241	-0.00044603707	-3.7700876e-05	0.47	1.887076	-0.017341956	-0.004815816	0.017576465	0.5751214322045426	2.3538899151026897	-1.2996339758221849	-5.873609825962846	4.0035140982572885	-0.626777578386805	0.0028608645760287	0.0	370.66504	7.278466000570916e-06	0.85	0	APOB	0.5751214322045426	2.3538899151026897	1.2996339758221849	5.873609825962846	4.0035140982572885	0.626777578386805	0.0	3.7700876e-05	0.00044603707	0.017341956	0.0	0.004815816
2:21004581:A:G	0	0	0	0	0	0	0	0	0	0	0	0.0	0.0	1.0	0.00087122427	4.8977836e-05	0.0005665574	-0.00040651578	0.0001782871	0.0	0.111998	-0.044106487	-0.10403769	-0.019477054	1.541222557744984	1.398357684535532	1.313720802589386	-4.159549317400316	3.772710765831405	-0.7711670304931146	0.002865650817797	0.0	828.8121	1.455755523238622e-06	0.0	0	APOB	1.541222557744984	1.398357684535532	1.313720802589386	4.159549317400316	3.772710765831405	0.7711670304931146	0.0	0.0	0.00040651578	0.044106487	0.0	0.10403769
2:21004583:C:T	0	0	0	0	0	0	0	0	0	0	1	0.288307547569	0.199	0.15	-6.758567e-05	4.5713976e-05	-2.0759975e-05	0.00067287736	0.0017178897	0.26	2.057409	0.0079937875	-0.06243185	-0.0013019503	0.7150831530558149	0.2759681382286001	1.410554826141405	-1.5628278543736884	1.1237481633246396	-0.2124229286331576	0.0046909738522514	0.13	586.0725	2.911377350756084e-06	0.85	0	APOB	0.7150831530558149	0.2759681382286001	1.410554826141405	1.5628278543736884	1.1237481633246396	0.2124229286331576	2.0759975e-05	0.0	0.0	0.0	6.758567e-05	0.06243185
2:21004589:C:A	0	0	0	0	0	0	1	0	0	0	0	0.0	0.0	1.0	-0.00089242496	1.9192179e-05	0.00014193633	0.01042919	0.0029414752	0.0	7.974442	0.0112845	0.04380027	0.00014660694	0.4715375241705321	-0.3440429789608489	1.6357177744375035	-0.5092240114458526	-0.385638796447535	0.15299261876809	0.0102676887617065	0.23	828.8348	1.455675942452217e-06	0.0	1	APOB	0.4715375241705321	0.3440429789608489	1.6357177744375035	0.5092240114458526	0.385638796447535	0.15299261876809	0.0	0.0	0.0	0.0	0.00089242496	0.0
2:21004591:T:A	0	0	0	0	0	0	0	0	0	0	1	0.455130755901	0.932	0.02	0.00045789452	-0.00022453419	4.047368e-06	-0.003191676	-0.0005533616	0.762	3.64237	-0.0047679935	-0.039703097	0.008462802	-0.4496331544777867	-1.313885623256602	-0.2133034360672989	4.335032702544409	-3.165744803039706	0.4384185504040722	0.0028608645760287	0.01	828.83716	1.4556675296262256e-06	0.98	0	APOB	0.4496331544777867	1.313885623256602	0.2133034360672989	4.335032702544409	3.165744803039706	0.4384185504040722	0.0	0.0005533616	0.003191676	0.0047679935	0.0	0.039703097
2:21004601:T:C	0	0	0	0	0	0	0	0	0	0	1	0.304820030928	0.094	0.01	0.0002945672	4.2920146e-07	0.00010106224	-0.02312589	-0.00034049066	0.413	3.070663	-0.0012685712	0.0075223185	0.009383803	1.9459935516921123	2.4850797906108246	0.7627755979852203	-6.094630878224962	5.177845043590504	-0.7318776353596256	0.0029313216441622	0.0	370.66937	7.278295925061684e-06	0.99	0	APOB	1.9459935516921123	2.4850797906108246	0.7627755979852203	6.094630878224962	5.177845043590504	0.7318776353596256	0.0	0.00034049066	0.02312589	0.0012685712	0.0	0.0
2:21004603:A:G	0	0	0	0	0	0	0	0	0	0	1	0.331724643707	0.019	0.0	0.0058239703	8.856181e-05	-0.00019420711	-0.029824812	6.519753e-05	0.446	3.831798	0.02281035	0.03988193	-0.009044036	-0.2763779333096498	-0.0016029906315605	-0.3805573857722873	-0.5822711585625198	0.2885834535818503	0.1980361825872654	0.0029045177458751	0.0	828.8383	1.45566332321323e-06	1.0	0	APOB	0.2763779333096498	0.0016029906315605	0.3805573857722873	0.5822711585625198	0.2885834535818503	0.1980361825872654	0.00019420711	0.0	0.029824812	0.0	0.0	0.0
2:21004604:A:C	0	0	0	0	0	0	0	0	0	0	1	0.300866365433	0.012	0.06	0.0053834496	0.00037254783	-3.4819845e-05	0.016434345	-0.0004935925	0.323	0.934023	-0.011998441	-0.006823517	0.009576573	0.1971611313594035	-4.342206490360777	2.3111452899231097	15.84671778812211	-9.998561403821157	1.3050500574393564	0.0028896068878638	0.0	586.0742	2.9113602977304254e-06	0.94	0	APOB	0.1971611313594035	4.342206490360777	2.3111452899231097	15.84671778812211	9.998561403821157	1.3050500574393564	3.4819845e-05	0.0004935925	0.0	0.011998441	0.0	0.006823517
2:21004609:C:T	0	0	0	0	0	0	0	0	0	0	1	0.162025243044	0.895	0.08	0.000110606314	0.0011287753	-0.00017749358	0.0027928688	-0.0033265601	0.653	1.71018	-0.0037509864	-0.0078914985	-0.019879177	-1.8449292077390087	-2.369341328173266	-1.7962457316764395	6.736490690722335	-5.319498926071369	1.0233975107628754	0.0028608645760287	0.06	478.53073	4.366990197013365e-06	0.92	0	APOB	1.8449292077390087	2.369341328173266	1.7962457316764395	6.736490690722335	5.319498926071369	1.0233975107628754	0.00017749358	0.0033265601	0.0	0.0037509864	0.0	0.0078914985
2:21004610:G:A	0	0	0	0	0	0	0	0	0	0	1	0.168344989419	0.053	0.04	-0.0019516398	-0.00043168562	-0.00012889592	-0.008464299	-0.003325749	0.352	3.430629	0.010664688	-0.0057880417	0.0022554686	-1.499692896864793	-2.16262621254686	-0.7348462749022985	5.398824351810253	-4.397533668242367	0.7678395298097735	0.0038115412933244	0.17	221.51813	2.0379347915877588e-05	0.96	0	APOB	1.499692896864793	2.16262621254686	0.7348462749022985	5.398824351810253	4.397533668242367	0.7678395298097735	0.00012889592	0.003325749	0.008464299	0.0	0.0019516398	0.0057880417
2:21004613:G:A	0	0	0	0	0	0	0	0	0	0	1	0.444482684135	0.951	0.0	-0.0057274736	-0.0004828581	4.2257307e-07	0.0009910828	-0.0049104863	0.839	4.398104	0.008296434	-0.011538788	-0.0053738235	1.3272492514831653	1.596711237380628	0.8343304074059493	-5.174000223560819	3.370126566431579	-0.5721150389343719	0.0028608645760287	0.0	828.8383	1.45566332321323e-06	1.0	0	APOB	1.3272492514831653	1.596711237380628	0.8343304074059493	5.174000223560819	3.370126566431579	0.5721150389343719	0.0	0.0049104863	0.0	0.0	0.0057274736	0.011538788
2:21004615:G:C	0	0	0	0	0	0	0	0	0	0	1	0.225310072303	0.37	0.01	-0.0008162176	-0.00048729274	0.00075731927	-0.010204851	0.001994051	0.523	2.251131	0.0008370662	0.0027282017	-0.008707117	-0.4493519681703753	-0.6845859469363477	-0.5465974811231904	1.8429573280023608	-1.446221452560717	0.6882425435433284	0.0034656400673785	0.0	586.0768	2.911335059252451e-06	0.99	0	APOB	0.4493519681703753	0.6845859469363477	0.5465974811231904	1.8429573280023608	1.446221452560717	0.6882425435433284	0.0	0.0	0.010204851	0.0	0.0008162176	0.0
2:21004615:G:A	0	0	0	0	0	0	0	0	0	0	1	0.231592744589	0.067	0.05	-0.00281644	-0.00043135585	0.0023613828	0.004058242	0.0013818064	0.35	2.169337	0.010101507	0.0004012998	0.015261657	0.0799384645145382	0.2110223162768384	-0.0770887613128313	-1.2219646275911624	0.5687223866333704	0.3436305350003468	0.0028608645760287	0.0	828.83716	1.4556675296262256e-06	0.95	0	APOB	0.0799384645145382	0.2110223162768384	0.0770887613128313	1.2219646275911624	0.5687223866333704	0.3436305350003468	0.0	0.0	0.0	0.0	0.00281644	0.0
2:21004621:G:A	0	0	0	0	0	0	0	0	0	0	1	0.331865876913	0.727	0.04	-0.017062377	-0.0004524605	-0.001234151	0.002261845	0.0008053918	0.613	3.166119	0.0054248404	0.007301906	-0.011876845	0.5965170647957542	-1.0762201089786962	1.9510531308362584	2.5467784719162108	-2.702392395353398	0.4733455164389876	0.002865650817797	0.0	338.37357	8.73395492817508e-06	0.96	0	APOB	0.5965170647957542	1.0762201089786962	1.9510531308362584	2.5467784719162108	2.702392395353398	0.4733455164389876	0.001234151	0.0	0.0	0.0	0.017062377	0.0
2:21004621:G:C	0	0	0	0	0	0	0	0	0	0	1	0.31234011054	0.903	0.04	-0.020465631	-0.000530927	-0.0013296037	0.0017046437	-0.0020365026	0.707	3.201294	-0.0008984413	0.0034946674	-0.0010957727	0.4394717407161077	0.056920464296556	-0.0921515636734011	0.0408691833308357	-0.0058983761997561	-0.1069533086255388	0.0038330851986075	0.0	586.0785	2.9113182336004684e-06	0.96	0	APOB	0.4394717407161077	0.056920464296556	0.0921515636734011	0.0408691833308357	0.0058983761997561	0.1069533086255388	0.0013296037	0.0020365026	0.0	0.0008984413	0.020465631	0.0
2:21004624:C:T	0	0	0	0	0	0	0	0	0	0	1	0.391197949648	0.822	0.0	0.018501367	0.00024506295	-0.0006572558	0.005194039	0.0014343401	0.756	3.159254	0.013068904	2.4367648e-05	0.014985898	-0.012451106306923	-0.471025896744233	0.4461119790625708	0.8635873473712335	-0.8714046339075205	0.1069535359668712	0.0028608645760287	0.0	153.91455	4.221423660055734e-05	1.0	0	APOB	0.012451106306923	0.471025896744233	0.4461119790625708	0.8635873473712335	0.8714046339075205	0.1069535359668712	0.0006572558	0.0	0.0	0.0	0.0	0.0
2:21004631:T:C	0	0	0	0	0	0	0	0	0	0	1	0.301246106625	0.01	0.18	-0.031685654	-1.6902006e-05	0.0002640838	-0.0036249883	-0.0026337763	0.057	1.431359	-0.007684971	-0.0014703996	0.016681284	0.3182082189833348	0.0395430479107519	0.1460186595227562	-0.0118784667414317	-0.0178870946716926	0.0865931658267507	0.0028608645760287	0.05	16.460066	0.0037046631332486	0.8200000000000001	0	APOB	0.3182082189833348	0.0395430479107519	0.1460186595227562	0.0118784667414317	0.0178870946716926	0.0865931658267507	0.0	0.0026337763	0.0036249883	0.007684971	0.031685654	0.0014703996
2:21004632:C:T	0	0	0	0	0	0	0	0	0	0	0	0.0	0.0	1.0	0.040144216	-0.0001685195	-0.0010607133	0.0015591774	0.0018972706	0.0	0.237269	0.03172537	-0.0007650464	-0.010949905	0.0096941768387618	0.0526460565159119	0.1530195116200965	-0.4226817281712243	0.2612299427726717	0.0674242697123121	0.0029104048663982	0.07	828.83716	1.4556675296262256e-06	0.0	0	APOB	0.0096941768387618	0.0526460565159119	0.1530195116200965	0.4226817281712243	0.2612299427726717	0.0674242697123121	0.0010607133	0.0	0.0	0.0	0.0	0.0007650464
2:21004636:G:A	0	0	0	0	0	0	0	0	0	0	1	0.246655404568	0.021	0.61	-0.05086064	-2.5618618e-05	0.00034387657	-1.5858095e-06	-0.00035639107	0.005	-1.285173	-0.022940662	0.00028438435	0.011565307	0.3062959727664201	-0.1409979283031658	0.0699910679526922	0.7753045426855073	-0.8202244144103706	0.2198740006576319	0.0028654676345403	0.06	249.90598	1.6012298146961257e-05	0.39	0	APOB	0.3062959727664201	0.1409979283031658	0.0699910679526922	0.7753045426855073	0.8202244144103706	0.2198740006576319	0.0	0.00035639107	1.5858095e-06	0.022940662	0.05086064	0.0
2:21004640:C:T	0	0	0	0	0	0	0	0	0	0	1	0.22636783123	0.0	0.31	0.02831711	8.157357e-05	-0.00015361732	-0.007962732	-0.00592268	0.027	-0.00771	-0.0019637346	-0.0003705569	-0.016627496	0.3577989928287514	0.8759468826077866	-0.1256493534722317	-2.5576386372580417	1.9837713089178104	-0.2395028733657307	0.0029234318008449	0.01	828.8371	1.455667643313063e-06	0.69	0	APOB	0.3577989928287514	0.8759468826077866	0.1256493534722317	2.5576386372580417	1.9837713089178104	0.2395028733657307	0.00015361732	0.00592268	0.007962732	0.0019637346	0.0	0.0003705569
2:21004641:T:C	0	0	0	0	0	0	0	0	0	0	0	0.0	0.0	1.0	-0.026339496	-0.00063829613	-0.00011600417	-0.010153418	-0.007458186	0.0	-0.448806	0.012253718	0.00061677035	-0.024024751	-1.6614055980433593	-2.21248531799732	-2.094831930050562	8.14111885028307	-5.820960638820472	1.3285028925664424	0.0036510169877287	0.0	370.6683	7.278338216565315e-06	0.0	0	APOB	1.6614055980433593	2.21248531799732	2.094831930050562	8.14111885028307	5.820960638820472	1.3285028925664424	0.00011600417	0.007458186	0.010153418	0.0	0.026339496	0.0
2:21004642:A:G	0	0	0	0	0	0	0	0	0	0	1	0.315081387758	0.742	0.02	0.019107688	-0.00010127231	-0.0006647022	-0.011696753	-0.008013001	0.655	2.89358	0.07513105	-0.00017015869	-0.019024324	-0.6753485610741936	-0.7803974597821729	-1.0723075168436498	2.478876771847208	-2.1869465939501485	0.2093159647256782	0.0047388660495638	0.0	313.27325	1.0189613931288475e-05	0.98	0	APOB	0.6753485610741936	0.7803974597821729	1.0723075168436498	2.478876771847208	2.1869465939501485	0.2093159647256782	0.0006647022	0.008013001	0.011696753	0.0	0.0	0.00017015869
2:21004644:C:T	0	0	0	0	0	0	0	0	0	0	0	0.0	0.0	1.0	0.016611004	-0.00015776386	-0.00026134407	-0.0078034787	-0.0047698943	0.0	0.058007	-0.02030418	-0.00032332033	-0.003958877	-3.119416020750642	-4.43157827046058	-2.4902975048428555	13.107282877975528	-10.183591398527058	1.880514210013989	0.0094493413449386	0.0	71.079285	0.0001979702210519	0.0	0	APOB	3.119416020750642	4.43157827046058	2.4902975048428555	13.107282877975528	10.183591398527058	1.880514210013989	0.00026134407	0.0047698943	0.0078034787	0.02030418	0.0	0.00032332033
2:21004644:C:G	0	0	0	0	0	0	0	0	0	0	0	0.0	0.0	1.0	-0.018774277	-2.8743234e-05	-0.0024442547	-0.01220184	-0.00841621	0.0	-0.468689	0.045405384	0.00047433437	-0.013858931	-2.238697074306991	-2.810602277402345	-2.352922014209998	8.989910574704826	-6.862974212415179	1.2638292113151453	0.0090232982476366	0.0	828.8383	1.45566332321323e-06	0.0	0	APOB	2.238697074306991	2.810602277402345	2.352922014209998	8.989910574704826	6.862974212415179	1.2638292113151453	0.0024442547	0.00841621	0.01220184	0.0	0.018774277	0.0
2:21004645:G:A	0	0	0	0	0	0	0	0	0	0	1	0.234275355935	0.001	1.0	-0.07886147	-0.00083079445	0.00439356	0.08734777	0.10842453	0.0	-1.144643	0.0865516	0.009362295	0.0025874302	-2.41189348565976	-4.294902585023775	-0.9220427456995676	11.881850831366531	-9.7019294388117	1.5772268779390652	0.0037939500062074	0.1	229.87773	1.892406544357073e-05	0.0	0	APOB	2.41189348565976	4.294902585023775	0.9220427456995676	11.881850831366531	9.7019294388117	1.5772268779390652	0.0	0.0	0.0	0.0	0.07886147	0.0
2:21004648:C:A	0	0	0	0	0	0	0	0	0	0	1	0.240072384477	0.464	0.0	-0.009153131	0.0021041117	0.0006545782	0.0014217079	0.005472049	0.597	1.220522	-0.0013559517	0.0008825514	-0.0011126264	0.7876709247219007	-0.1394692036842579	1.58834883253364	-0.9671283091929044	0.0754066825311715	-0.4308523783093995	0.007571446470208	0.02	828.83356	1.455680148865213e-06	1.0	0	APOB	0.7876709247219007	0.1394692036842579	1.58834883253364	0.9671283091929044	0.0754066825311715	0.4308523783093995	0.0	0.0	0.0	0.0013559517	0.009153131	0.0
2:21004650:A:G	0	0	0	0	0	0	0	0	0	0	0	0.0	0.0	1.0	0.06908801	0.0037408532	-0.0022989563	-5.3141033e-05	0.0038659638	0.0	-0.297393	-0.011546299	-0.0008996765	-0.0012246566	3.436005758132538	3.776877969243341	3.062982719457925	-11.91080358185069	8.986663269762012	-1.6018053820203624	0.0033104267489764	0.01	828.83594	1.455671849726059e-06	0.0	0	APOB	3.436005758132538	3.776877969243341	3.062982719457925	11.91080358185069	8.986663269762012	1.6018053820203624	0.0022989563	0.0	5.3141033e-05	0.011546299	0.0	0.0008996765
2:21004655:C:T	0	0	0	0	0	0	0	0	0	0	1	0.324492901564	0.038	0.09	0.026306499	0.05011429	-0.0010268728	0.0051613953	-0.0005052048	0.298	1.190459	-0.007000724	-0.00058468024	-0.0009739738	-2.2779542620807227	-2.9437172284402338	-1.5721947606436324	7.889357179125298	-6.701701790662204	1.2739672188497986	0.0135412393557008	0.3	478.52585	4.36707978224149e-06	0.91	0	APOB	2.2779542620807227	2.9437172284402338	1.5721947606436324	7.889357179125298	6.701701790662204	1.2739672188497986	0.0010268728	0.0005052048	0.0	0.007000724	0.0	0.00058468024
2:21004656:G:A	0	0	0	0	0	0	0	0	0	0	0	0.0	0.0	1.0	-0.067796126	-0.0043889326	-0.00073498895	0.0010148834	0.005217518	0.0	-0.160477	-0.007245939	0.0014169209	-0.002338766	-2.4223218259135697	-3.895212700849329	-2.0193485949983594	11.880442577547	-9.213760911597705	1.6892610221231323	0.0028608645760287	0.0	132.72287	5.6771867093630135e-05	0.0	0	APOB	2.4223218259135697	3.895212700849329	2.0193485949983594	11.880442577547	9.213760911597705	1.6892610221231323	0.00073498895	0.0	0.0	0.007245939	0.067796126	0.0
2:21004669:C:T	0	0	0	0	0	0	0	0	0	0	1	0.313785254955	0.007	0.2	-0.06766684	0.006056617	-0.001508074	0.00029892474	-0.0037782507	0.049	0.261483	0.0006504599	0.0010626804	0.00097338005	-0.5772495991024321	-0.8998839307742108	-0.3744629021800207	2.3506408036475315	-1.8804505174656725	0.3467482717036127	0.0029313216441622	0.0	828.81555	1.455743358746986e-06	0.8	0	APOB	0.5772495991024321	0.8998839307742108	0.3744629021800207	2.3506408036475315	1.8804505174656725	0.3467482717036127	0.001508074	0.0037782507	0.0	0.0	0.06766684	0.0
2:21004672:A:G	0	0	0	0	0	0	0	0	0	0	1	0.281019032001	0.067	0.24	0.17192018	0.0076962975	0.0018711166	-0.0047247442	-0.0014196676	0.042	1.400037	-0.015197573	-0.0015632192	0.0013262549	2.865682954911315	3.4427297812915296	2.1179226281534698	-10.15962888922034	8.281080592868681	-1.835653660708497	0.0036510169877287	0.01	478.514	4.367295787233161e-06	0.76	0	APOB	2.865682954911315	3.4427297812915296	2.1179226281534698	10.15962888922034	8.281080592868681	1.835653660708497	0.0	0.0014196676	0.0047247442	0.015197573	0.0	0.0015632192
2:21004677:T:A	0	0	0	0	1	0	0	0	0	0	0	0.0	0.0	1.0	-0.010030679	-0.0012971063	0.0012689882	0.0026422124	0.0023332345	0.0	4.365704	0.03392896	0.0026269061	-0.00046973088	0.2343407532523602	0.186338050467143	0.1674368979620438	-1.0551803397848247	0.36482789415989	-0.0768711960742438	0.1858460726566315	0.72	828.7081	1.4561207990482217e-06	0.0	1	APOB	0.2343407532523602	0.186338050467143	0.1674368979620438	1.0551803397848247	0.36482789415989	0.0768711960742438	0.0	0.0	0.0	0.0	0.010030679	0.0
2:21005096:T:C	0	0	0	0	0	0	0	0	0	0	0	0.0	0.0	1.0	-0.023978218	-0.0006266028	-0.00035588554	-0.0059066536	-0.019286606	0.0	0.112683	-0.030026246	-0.017422367	-0.0017575859	9.518766405060555	-3.538968073176423	20.49079881934194	3.710763823045271	-7.642957592090644	-0.8885373436324362	0.0032255097285835	0.0	414.4207	5.822636467200937e-06	0.0	0	APOB	9.518766405060555	3.538968073176423	20.49079881934194	3.710763823045271	7.642957592090644	0.8885373436324362	0.00035588554	0.019286606	0.0059066536	0.030026246	0.023978218	0.017422367
2:21005107:C:T	0	0	0	0	0	0	0	0	0	0	1	0.218820422888	0.0	0.33	0.07020807	0.008819127	-0.002187247	0.0015154816	-0.013686832	0.024	0.400843	-0.016227935	0.005430544	-0.0026093055	-2.536136797037233	-2.004275238286577	-2.4124717532075666	4.957423371484441	-4.007890459636747	0.6064331383561862	0.0028608645760287	0.01	61.958317	0.0002605637419037	0.6699999999999999	0	APOB	2.536136797037233	2.004275238286577	2.4124717532075666	4.957423371484441	4.007890459636747	0.6064331383561862	0.002187247	0.013686832	0.0	0.016227935	0.0	0.0
2:21005108:G:A	0	0	0	0	0	0	0	0	0	0	0	0.0	0.0	1.0	-0.061224073	-0.0017972221	-0.0009187788	-0.0015323564	0.0031604841	0.0	0.407044	-0.033925265	-0.0035605025	-0.0019296324	-2.8515893707973405	-0.6560811155373254	-4.62925007423021	3.0944282645712304	-1.807678677418087	1.1416309073479047	0.0028608645760287	0.0	151.3279	4.36697737313807e-05	0.0	0	APOB	2.8515893707973405	0.6560811155373254	4.62925007423021	3.0944282645712304	1.807678677418087	1.1416309073479047	0.0009187788	0.0	0.0015323564	0.033925265	0.061224073	0.0035605025
2:21005120:T:-	0	1	0	0	0	0	0	0	0	0	0	0.0	0.0	1.0	0.0	0.0	0.0	0.0	0.0	0.0	0.0	0.0	0.0	0.0	0.0	0.0	0.0	0.0	0.0	0.0	0.0	0.0	828.83954	1.4556591168002342e-06	0.0	1	APOB	0.0	0.0	0.0	0.0	0.0	0.0	0.0	0.0	0.0	0.0	0.0	0.0
2:21005135:T:A	0	0	0	0	0	0	0	0	0	0	0	0.0	0.0	1.0	-0.0104275085	-0.003951053	-0.0002607873	4.748394e-05	0.00016102067	0.0	-0.315819	0.014945295	0.0016512144	-0.12075198	-5.371772253192839	2.297588860647747	-11.033647627997585	-2.0046964006839723	4.531769425224168	0.1209346844873041	0.0028608645760287	0.0	586.0785	2.9113182336004684e-06	0.0	0	APOB	5.371772253192839	2.297588860647747	11.033647627997585	2.0046964006839723	4.531769425224168	0.1209346844873041	0.0002607873	0.0	0.0	0.0	0.0104275085	0.0
2:21005146:A:C	0	0	0	0	0	0	0	0	0	0	1	0.253225952387	0.015	0.21	-0.004827642	-0.010078708	-0.00031567027	-8.36572e-05	-0.004378263	0.044	1.14616	-0.015788916	0.0011604936	-0.14267048	1.8897571259412285	-2.2311706616536404	4.165719691773634	1.6957632214995113	-3.4225882402311463	-0.4187263205322631	0.0030123563008302	0.0	828.83954	1.4556591168002342e-06	0.79	0	APOB	1.8897571259412285	2.2311706616536404	4.165719691773634	1.6957632214995113	3.4225882402311463	0.4187263205322631	0.00031567027	0.004378263	8.36572e-05	0.015788916	0.004827642	0.0
2:21005148:T:C	0	0	0	0	0	0	0	0	0	0	1	0.277358651161	0.356	0.08	-0.0027386048	-0.00339124	0.00036448395	-3.5913617e-06	0.0051030004	0.413	2.187086	-0.021304611	-0.001038081	0.16458713	-5.056665730543924	2.8053159794329474	-10.100943475504652	0.0739744845686554	2.7166500408229566	0.6834939184988373	0.0028654676345403	0.0	293.0401	1.164530658570584e-05	0.92	0	APOB	5.056665730543924	2.8053159794329474	10.100943475504652	0.0739744845686554	2.7166500408229566	0.6834939184988373	0.0	0.0	3.5913617e-06	0.021304611	0.0027386048	0.001038081
2:21005154:T:C	0	0	0	0	0	0	0	0	0	0	1	0.326890766621	0.88	0.02	-0.004119713	-0.0021841212	0.0027591842	-0.00019633862	0.00557212	0.726	3.673324	-0.049100425	-0.0030465927	-0.26903182	-1.4882545572300476	-0.6168842058942452	-1.6835485031490405	1.6994378381794168	-0.9842026917864648	0.2300064587550731	0.0028608645760287	0.0	828.83954	1.4556591168002342e-06	0.98	0	APOB	1.4882545572300476	0.6168842058942452	1.6835485031490405	1.6994378381794168	0.9842026917864648	0.2300064587550731	0.0	0.0	0.00019633862	0.049100425	0.004119713	0.0030465927
2:21005166:C:G	0	0	0	0	0	0	0	0	0	0	1	0.279650956392	0.309	0.16	0.0047696875	0.0012318193	0.00058164704	-0.00019533762	-0.00053204194	0.156	2.221743	-0.011893142	0.00089431426	-0.044942513	-5.318990684544862	1.996574958823592	-10.37334041226711	0.0345870704335705	3.007421093661891	0.5325919207227241	0.0028608645760287	0.0	828.83954	1.4556591168002342e-06	0.84	0	APOB	5.318990684544862	1.996574958823592	10.37334041226711	0.0345870704335705	3.007421093661891	0.5325919207227241	0.0	0.00053204194	0.00019533762	0.011893142	0.0	0.0
2:21005171:A:T	0	0	0	0	0	0	0	0	0	0	1	0.267700374126	0.051	0.43	0.00084353914	0.0016486441	0.00029332205	-6.679061e-05	6.889808e-05	0.017	0.552604	0.0015265364	0.00090218853	0.0396097	1.305887616387084	-0.8785056713596607	0.4044313607688516	0.1489920199278039	-0.4068068360378266	0.3155966104942972	0.0028608645760287	0.0	828.8383	1.45566332321323e-06	0.5700000000000001	0	APOB	1.305887616387084	0.8785056713596607	0.4044313607688516	0.1489920199278039	0.4068068360378266	0.3155966104942972	0.0	0.0	6.679061e-05	0.0	0.0	0.0
2:21005172:C:T	0	0	0	0	0	0	0	0	0	0	1	0.266498744488	0.018	0.26	-0.0024635023	0.00045067086	0.00087077124	0.00015839044	9.3975104e-05	0.035	1.126398	-0.016584499	0.00015160069	0.03116579	22.553150152743985	-7.638613195857381	42.45478184332941	1.795401599157486	-15.864366978722153	-0.8966205917718554	0.0028608645760287	0.0	828.8383	1.45566332321323e-06	0.74	0	APOB	22.553150152743985	7.638613195857381	42.45478184332941	1.795401599157486	15.864366978722153	0.8966205917718554	0.0	0.0	0.0	0.016584499	0.0024635023	0.0
2:21005177:A:G	0	0	0	0	0	0	0	0	0	0	0	0.0	0.0	1.0	-0.0001078248	0.00090689777	-0.00054478506	-0.00014119034	9.90774e-05	0.0	0.000231	0.031019652	0.0017827783	-0.008366596	-1.8478790529306297	-5.917467916349466	-12.475524955854556	5.102825915323852	-1.902492911425253	1.5355108980993697	0.0028608645760287	0.0	828.83954	1.4556591168002342e-06	0.0	0	APOB	1.8478790529306297	5.917467916349466	12.475524955854556	5.102825915323852	1.902492911425253	1.5355108980993697	0.00054478506	0.0	0.00014119034	0.0	0.0001078248	0.0
2:21005181:G:A	0	0	0	0	0	0	0	0	0	0	1	0.253460437059	0.009	1.0	-0.001032494	-0.00015019413	-0.00018738542	8.394928e-05	0.00015294613	0.001	0.752521	-0.017320396	-0.004018936	-0.0047938167	-0.7638300149876573	0.636304062081915	-1.8956777542787389	0.6338490109005681	0.892197538820205	0.3021487975111779	0.0005700424787606	0.0	828.83954	1.4556591168002342e-06	0.0	0	APOB	0.7638300149876573	0.636304062081915	1.8956777542787389	0.6338490109005681	0.892197538820205	0.3021487975111779	0.00018738542	0.0	0.0	0.017320396	0.001032494	0.004018936
2:21005191:C:T	0	0	0	0	0	0	0	0	0	0	1	0.287993788719	0.04	0.01	-0.0005828814	0.0010439204	8.8202476e-05	0.00021359936	4.9230468e-05	0.408	0.793339	0.011748147	0.0015586963	0.0007229937	-2.1950681013378546	-1.5197962868554658	-1.957694622128748	4.030811999652727	-3.1013073465756964	0.8185651550412927	0.0005700424787606	0.0	586.0785	2.9113182336004684e-06	0.99	0	APOB	2.1950681013378546	1.5197962868554658	1.957694622128748	4.030811999652727	3.1013073465756964	0.8185651550412927	0.0	0.0	0.0	0.0	0.0005828814	0.0
2:21005192:G:A	0	0	0	0	0	0	0	0	0	0	0	0.0	0.0	1.0	-0.0014463753	-0.0010298537	-0.0017406776	4.0252526e-05	0.00040378235	0.0	0.592332	0.0017013638	-0.0006146427	0.0003350934	-2.268895438642452	-1.0935337163835177	-3.218598956255695	3.8780501355564425	-2.5297562442564026	0.9312581145243616	0.0005700424787606	0.0	828.83954	1.4556591168002342e-06	0.0	0	APOB	2.268895438642452	1.0935337163835177	3.218598956255695	3.8780501355564425	2.5297562442564026	0.9312581145243616	0.0017406776	0.0	0.0	0.0	0.0014463753	0.0006146427
2:21005195:A:G	0	0	0	0	0	0	0	0	0	0	0	0.0	0.0	1.0	-0.00013222685	0.000273983	0.00020212351	9.152568e-05	0.00060964597	0.0	0.328558	0.030530263	0.0014124168	-1.5628815e-05	-2.250565886449866	-0.0461165984971645	-3.6001974079639565	1.708594047820876	-0.0646648290546834	0.5055043147072666	0.0005700424787606	0.0	828.83954	1.4556591168002342e-06	0.0	0	APOB	2.250565886449866	0.0461165984971645	3.6001974079639565	1.708594047820876	0.0646648290546834	0.5055043147072666	0.0	0.0	0.0	0.0	0.00013222685	0.0
2:21005196:G:A	0	0	0	0	0	0	0	0	0	0	1	0.482802808285	0.999	0.0	-0.0025326693	0.00036573014	0.00043638537	-1.1338834e-05	-0.0003293822	0.935	4.439334	-0.0029670205	-0.0006059502	0.00084101636	1.9748885746972955	-0.275046760420303	3.510319332882553	0.1404654642295433	-0.7319528364471554	-0.4905567843509726	0.0005700424787606	0.0	586.0785	2.9113182336004684e-06	1.0	0	APOB	1.9748885746972955	0.275046760420303	3.510319332882553	0.1404654642295433	0.7319528364471554	0.4905567843509726	0.0	0.0003293822	1.1338834e-05	0.0029670205	0.0025326693	0.0006059502
2:21005211:C:T	0	0	0	0	0	0	0	0	0	0	1	0.191620931029	0.05	0.26	0.0057314015	0.001213396	-1.3133045e-05	0.00018569079	0.0028511728	0.037	-0.570673	0.00059262756	9.333079e-05	-0.002835684	-2.739020332190249	-0.7202532557439912	-3.0473766522443144	2.6253725633646665	-1.2947505136375883	0.3871779127769241	0.0005700424787606	0.0	586.0785	2.9113182336004684e-06	0.74	0	APOB	2.739020332190249	0.7202532557439912	3.0473766522443144	2.6253725633646665	1.2947505136375883	0.3871779127769241	1.3133045e-05	0.0	0.0	0.0	0.0	0.0
2:21005211:C:A	0	0	0	0	0	0	0	0	0	0	1	0.193978488445	0.368	0.07	0.004560731	9.579855e-05	-0.0002880504	5.546562e-05	-0.00020863407	0.436	-0.647195	0.0013835812	0.00024420733	-0.0023109037	-1.951017121044464	-1.2146735850598744	-3.391919126157337	3.665370087184248	-2.266824391789862	0.8457135246724612	0.0005700424787606	0.0	586.0785	2.9113182336004684e-06	0.93	0	APOB	1.951017121044464	1.2146735850598744	3.391919126157337	3.665370087184248	2.266824391789862	0.8457135246724612	0.0002880504	0.00020863407	0.0	0.0	0.0	0.0
2:21005212:G:A	0	0	0	0	0	0	0	0	0	0	1	0.195815265179	0.884	0.01	-0.007227567	-0.00054036954	-0.000613234	1.8822233e-05	0.0003936895	0.75	4.589711	-0.0020452663	-0.00010801797	-5.377538e-05	-0.6823990363344622	-2.219086305682756	-0.3634216018230594	4.448813378442443	-4.3019258440107	0.9571752146190188	0.0005700424787606	0.0	156.63902	4.075845572515391e-05	0.99	0	APOB	0.6823990363344622	2.219086305682756	0.3634216018230594	4.448813378442443	4.3019258440107	0.9571752146190188	0.000613234	0.0	0.0	0.0020452663	0.007227567	0.00010801797
2:21005217:G:A	0	0	0	0	0	0	0	0	0	0	1	0.377624988556	0.845	0.0	-0.004507093	-0.000652686	-6.6607376e-05	-9.42919e-06	-0.0020690977	0.768	3.378881	-0.00676829	-6.936755e-05	-0.00014179456	-2.1720187139305374	0.0790581782277318	-4.568809753421958	2.601434213669414	-0.4284272213212416	0.6174953601026933	0.0005700424787606	0.0	828.83954	1.4556591168002342e-06	1.0	0	APOB	2.1720187139305374	0.0790581782277318	4.568809753421958	2.601434213669414	0.4284272213212416	0.6174953601026933	6.6607376e-05	0.0020690977	9.42919e-06	0.00676829	0.004507093	6.936755e-05
2:21005224:C:T	0	0	0	0	0	0	0	0	0	0	1	0.202107071877	0.102	0.3	0.014334392	0.002037444	0.00063080265	-3.721266e-05	0.0022090715	0.037	0.969475	0.010748712	0.00021557714	-0.0019550575	0.0446450370458877	-0.1382017974282001	-0.6766822732386955	1.2966975307190576	-0.7958788043818401	0.5961773455370863	0.0005700424787606	0.0	828.83954	1.4556591168002342e-06	0.7	0	APOB	0.0446450370458877	0.1382017974282001	0.6766822732386955	1.2966975307190576	0.7958788043818401	0.5961773455370863	0.0	0.0	3.721266e-05	0.0	0.0	0.0
2:21005227:GAAAG:-	0	1	0	0	0	0	0	0	0	0	0	0.0	0.0	1.0	0.0	0.0	0.0	0.0	0.0	0.0	0.0	0.0	0.0	0.0	0.0	0.0	0.0	0.0	0.0	0.0	0.0	0.0	828.8383	1.45566332321323e-06	0.0	1	APOB	0.0	0.0	0.0	0.0	0.0	0.0	0.0	0.0	0.0	0.0	0.0	0.0
2:21005227:G:A	0	0	0	0	0	0	1	0	0	0	0	0.0	0.0	1.0	-0.029724479	-0.0025996226	-0.0015248809	4.314634e-05	0.0002464507	0.0	8.180899	0.0005061121	-3.2302632e-05	0.0012889963	1.218581129639674	-0.2247787606324419	1.9046926676279377	-0.4567648325557356	-0.1803507117059669	-0.0024828507644385	0.0005700424787606	0.0	828.8383	1.45566332321323e-06	0.0	1	APOB	1.218581129639674	0.2247787606324419	1.9046926676279377	0.4567648325557356	0.1803507117059669	0.0024828507644385	0.0015248809	0.0	0.0	0.0	0.029724479	3.2302632e-05
2:21005239:T:C	0	0	0	0	0	0	0	0	0	0	1	0.361421644688	0.207	0.09	-0.007719807	-0.00020707367	-0.007181215	-5.448707e-05	-0.00094834785	0.317	1.101966	-0.001166164	-4.4902194e-05	-0.00018729121	2.3355362317254977	3.0347063774390213	-0.095982146950863	-7.196142535752903	6.340130352154168	-1.2361614646090309	0.0005700424787606	0.0	586.0759	2.911343699452118e-06	0.91	0	APOB	2.3355362317254977	3.0347063774390213	0.095982146950863	7.196142535752903	6.340130352154168	1.2361614646090309	0.007181215	0.00094834785	5.448707e-05	0.001166164	0.007719807	4.4902194e-05
2:21005244:A:G	0	0	0	0	0	0	0	0	0	0	1	0.454720079899	0.554	0.0	0.03349875	0.00022194201	-0.0040355837	2.3124898e-05	1.612195e-05	0.633	4.068411	0.0014130434	0.00042541022	8.184608e-06	0.1875319189520584	1.2583678628085675	0.2477745780927397	-4.248719980362077	3.145206279945316	-0.5519900973704139	0.0005700424787606	0.0	828.83954	1.4556591168002342e-06	1.0	0	APOB	0.1875319189520584	1.2583678628085675	0.2477745780927397	4.248719980362077	3.145206279945316	0.5519900973704139	0.0040355837	0.0	0.0	0.0	0.0	0.0
2:21005244:A:T	0	0	0	0	0	0	0	0	0	0	1	0.431564867496	0.881	0.0	0.001694343	0.000102058555	-0.010424778	5.063448e-07	0.001162109	0.788	4.361002	-8.4694475e-06	7.052798e-05	5.983113e-05	-1.3986461578622256	0.0171294978743477	-1.4533151315360342	0.5485965779774304	0.1533233413795252	0.2215381270576553	0.0005700424787606	0.0	828.83954	1.4556591168002342e-06	1.0	0	APOB	1.3986461578622256	0.0171294978743477	1.4533151315360342	0.5485965779774304	0.1533233413795252	0.2215381270576553	0.010424778	0.0	0.0	8.4694475e-06	0.0	0.0
2:21005254:G:A	0	0	0	0	0	0	0	0	0	0	1	0.414157509804	0.985	0.0	-0.0021081963	0.00027981852	-0.006629234	0.00014383812	-5.1733106e-05	0.877	4.305266	-0.0027287493	1.9087769e-05	-0.00019831743	2.4352711026530747	-1.525589825082905	5.285502417236351	-0.5484769473070567	-0.9673619983525203	-0.2683531488965763	0.0005700424787606	0.0	586.0785	2.9113182336004684e-06	1.0	0	APOB	2.4352711026530747	1.525589825082905	5.285502417236351	0.5484769473070567	0.9673619983525203	0.2683531488965763	0.006629234	5.1733106e-05	0.0	0.0027287493	0.0021081963	0.0
2:21005257:C:T	0	0	0	0	0	0	0	0	0	0	1	0.256504505873	0.086	0.2	0.002150929	0.0014655984	0.0020475592	0.00011759474	0.0015266121	0.056	0.705731	0.0015973859	8.77588e-05	0.0003513445	-1.2546272248018362	-0.1759132113434862	-2.490755456647263	1.4426260804666708	-0.4340616109927928	0.6285617938945642	0.0005700424787606	0.0	185.33672	2.9113183700246736e-05	0.8	0	APOB	1.2546272248018362	0.1759132113434862	2.490755456647263	1.4426260804666708	0.4340616109927928	0.6285617938945642	0.0	0.0	0.0	0.0	0.0	0.0
2:21005258:A:G	0	0	0	0	0	0	0	0	0	0	0	0.0	0.0	1.0	0.0008727968	-0.00038608024	-0.0026929125	-0.000110437875	-0.0015181163	0.0	0.2562	-0.0016145944	-8.2356855e-06	-0.00012379131	2.352592105800745	3.1620303511638235	1.4229223669823192	-7.760971436307769	5.895405352059613	-0.950945432315993	0.0005700424787606	0.0	262.10074	1.4556932001141831e-05	0.0	0	APOB	2.352592105800745	3.1620303511638235	1.4229223669823192	7.760971436307769	5.895405352059613	0.950945432315993	0.0026929125	0.0015181163	0.000110437875	0.0016145944	0.0	8.2356855e-06
2:21005270:G:C	0	0	0	0	0	0	0	0	0	0	0	0.0	0.0	1.0	-0.0011037005	-0.0016689645	0.000892603	-9.699033e-07	-0.0017608524	0.0	0.122653	-0.011190806	-8.255439e-05	0.00018203155	1.6372138770757454	1.5501568248264177	1.349800879788714	-3.718546445351382	3.512567507623291	-0.4543565860825969	0.0005700424787606	0.0	478.53073	4.366990197013365e-06	0.0	0	APOB	1.6372138770757454	1.5501568248264177	1.349800879788714	3.718546445351382	3.512567507623291	0.4543565860825969	0.0	0.0017608524	9.699033e-07	0.011190806	0.0011037005	8.255439e-05
2:21005272:A:G	0	0	0	0	0	0	0	0	0	0	1	0.2944470644	0.056	0.71	-0.00027364906	-0.0010089311	0.0006831595	4.556281e-05	0.0030741692	0.005	1.045545	0.07005337	0.000108808454	0.0002815036	1.142895720935122	0.2566027197898052	0.524758587447609	-0.0917184350580528	0.1846966525860491	-0.5831492364886168	0.0005700424787606	0.0	138.14323	5.240388054517098e-05	0.29	0	APOB	1.142895720935122	0.2566027197898052	0.524758587447609	0.0917184350580528	0.1846966525860491	0.5831492364886168	0.0	0.0	0.0	0.0	0.00027364906	0.0
2:21005275:G:A	0	0	0	0	0	0	0	0	0	0	1	0.424338161945	0.998	0.0	0.00035159301	-0.00056114036	-0.00064304285	-3.450225e-05	-0.0015599295	0.919	4.454161	-0.019302998	-5.897573e-05	-0.00044283905	0.3180191661774548	-0.7934748353063863	1.266059855497501	1.214640423763606	-1.2168010914349037	0.1395763471307711	0.0005700424787606	0.0	828.83954	1.4556591168002342e-06	1.0	0	APOB	0.3180191661774548	0.7934748353063863	1.266059855497501	1.214640423763606	1.2168010914349037	0.1395763471307711	0.00064304285	0.0015599295	3.450225e-05	0.019302998	0.0	5.897573e-05
2:21005282:A:G	0	0	0	0	0	0	0	0	0	0	0	0.0	0.0	1.0	0.026204446	0.0025924724	0.0011769962	-5.1253017e-05	0.0002683699	0.0	0.622902	-0.016420972	5.61314e-05	0.0011186146	1.183991211626891	3.2870512309042565	-0.3693164232430262	-8.064179601522543	6.833306476146493	-0.68592657919618	0.0005700424787606	0.0	828.82513	1.4557097074430203e-06	0.0	0	APOB	1.183991211626891	3.2870512309042565	0.3693164232430262	8.064179601522543	6.833306476146493	0.68592657919618	0.0	0.0	5.1253017e-05	0.016420972	0.0	0.0
2:21005292:T:C	0	0	0	0	0	0	0	0	0	0	1	0.362396359444	0.785	0.0	3.850076e-05	-0.0005254088	0.00025406276	-1.6973863e-05	0.0003384652	0.738	4.013996	-0.008117058	-1.0094867e-05	-0.00018289182	0.590813895404397	0.0714723510148408	1.610817867347131	-0.3562296588771675	-0.6245592268434408	0.1080271847927695	0.0005700424787606	0.0	414.4207	5.822636467200937e-06	1.0	0	APOB	0.590813895404397	0.0714723510148408	1.610817867347131	0.3562296588771675	0.6245592268434408	0.1080271847927695	0.0	0.0	1.6973863e-05	0.008117058	0.0	1.0094867e-05
2:21005296:G:A	0	0	0	0	0	0	0	0	0	0	1	0.350978583097	0.617	0.04	0.0013931337	0.0003398978	0.0017455996	7.356382e-05	-0.0048648263	0.564	3.661746	-0.0095072985	-4.214834e-05	0.00012784178	-0.0033460691185162	0.192261635263165	-0.3711567162011598	-0.7922739364281854	0.8445551496458993	-0.1807871034281074	0.0005700424787606	0.0	828.83954	1.4556591168002342e-06	0.96	0	APOB	0.0033460691185162	0.192261635263165	0.3711567162011598	0.7922739364281854	0.8445551496458993	0.1807871034281074	0.0	0.0048648263	0.0	0.0095072985	0.0	4.214834e-05
2:21005299:C:T	0	0	0	0	0	0	0	0	0	0	1	0.227387428284	0.01	0.29	3.6507146e-05	0.006129496	0.0005095909	5.7419184e-05	0.0011257533	0.03	-0.361737	-0.001342115	-2.9056751e-05	0.0009631265	-1.4564062302314806	-1.8053209090955809	-1.170013085227212	3.982058201260331	-3.253511503241758	0.5458266746835205	0.0005700424787606	0.0	195.36179	2.6201865694019943e-05	0.71	0	APOB	1.4564062302314806	1.8053209090955809	1.170013085227212	3.982058201260331	3.253511503241758	0.5458266746835205	0.0	0.0	0.0	0.001342115	0.0	2.9056751e-05
2:21005300:G:A	0	0	0	0	0	0	0	0	0	0	0	0.0	0.0	1.0	-0.00043693767	-0.0016769348	0.0011120524	1.9680756e-05	0.0035974653	0.0	0.308741	0.0026748334	3.278277e-05	-0.000108596665	-0.9641856700906608	-2.07727533128536	-0.7216047039507754	5.10632664413354	-4.104309362806469	0.5866428151536068	0.0005700424787606	0.0	478.53143	4.36697746408754e-06	0.0	0	APOB	0.9641856700906608	2.07727533128536	0.7216047039507754	5.10632664413354	4.104309362806469	0.5866428151536068	0.0	0.0	0.0	0.0	0.00043693767	0.0
2:21005307:G:A	0	0	0	0	0	0	0	0	0	0	1	0.247309520841	0.854	0.0	-0.00053739524	0.00031910936	0.0025148115	-0.00011101113	-0.0044646217	0.774	3.127513	-0.019790612	-0.00011295031	0.0001934183	0.1029909086287587	-1.0269608623241953	0.4836688939212777	1.7089609624449973	-1.5780523262675314	0.2453322363310973	0.0005700424787606	0.0	338.37308	8.73398039402673e-06	1.0	0	APOB	0.1029909086287587	1.0269608623241953	0.4836688939212777	1.7089609624449973	1.5780523262675314	0.2453322363310973	0.0	0.0044646217	0.00011101113	0.019790612	0.00053739524	0.00011295031
2:21005307:G:T	0	0	0	0	0	0	0	0	0	0	1	0.221876129508	0.109	0.08	0.00023274467	-0.0011128495	0.00090520055	1.6105809e-05	0.0039958158	0.308	1.721643	-0.0098924115	-5.7639652e-05	0.0013060176	5.175872631583842	-3.583334120438272	11.964132790721449	10.323367404894949	-8.787401398078384	1.3784393354808038	0.0005700424787606	0.0	586.07764	2.91132664642646e-06	0.92	0	APOB	5.175872631583842	3.583334120438272	11.964132790721449	10.323367404894949	8.787401398078384	1.3784393354808038	0.0	0.0	0.0	0.0098924115	0.0	5.7639652e-05
2:21005312:C:T	0	0	0	0	0	0	0	0	0	0	0	0.0	0.0	1.0	0.0009002972	0.0010287503	0.0005325107	0.00012376401	5.8845035e-06	0.0	0.369133	-0.00568074	9.971726e-05	0.0008385893	1.3315651161229949	-0.1956600892037302	1.9232632129550928	-0.2162440269022927	0.119700732515327	-0.0254695743350122	0.0005700424787606	0.0	828.83954	1.4556591168002342e-06	0.0	0	APOB	1.3315651161229949	0.1956600892037302	1.9232632129550928	0.2162440269022927	0.119700732515327	0.0254695743350122	0.0	0.0	0.0	0.00568074	0.0	0.0
2:21005325:G:A	0	0	0	0	0	0	0	0	0	0	1	0.313250988722	0.505	0.0	-0.0034289495	-0.0007010452	0.00057300116	-4.2951215e-05	-0.0003119497	0.614	3.050606	0.0026834123	-7.333743e-05	0.008756639	-0.101972844651829	0.2441991589396503	-0.2995468350108864	-0.476215721873796	0.2397321384726471	-0.0192046367411944	0.0005700424787606	0.0	828.83954	1.4556591168002342e-06	1.0	0	APOB	0.101972844651829	0.2441991589396503	0.2995468350108864	0.476215721873796	0.2397321384726471	0.0192046367411944	0.0	0.0003119497	4.2951215e-05	0.0	0.0034289495	7.333743e-05
2:21005326:C:T	0	0	0	0	0	0	0	0	0	0	1	0.302135050297	0.546	0.02	0.0054341983	0.0015035988	0.00041149528	2.90529e-07	0.000217545	0.569	2.699095	0.0063164597	-7.726395e-05	-0.0053209933	-0.8989806038007487	-1.5896887627404128	0.4440061565201494	2.4489032212795845	-2.424503384186492	0.3488839784018859	0.0005700424787606	0.0	129.44676	5.9682024584617466e-05	0.98	0	APOB	0.8989806038007487	1.5896887627404128	0.4440061565201494	2.4489032212795845	2.424503384186492	0.3488839784018859	0.0	0.0	0.0	0.0	0.0	7.726395e-05
2:21005326:C:A	0	0	0	0	0	0	0	0	0	0	1	0.289000868797	0.276	0.04	0.0037064783	0.00045804775	9.600114e-05	2.453096e-05	8.8113986e-05	0.378	1.688132	0.016754922	-7.377693e-05	-0.009075786	-0.6950502448227114	-1.8818807131635784	0.6089717338652306	3.149518264406994	-2.9094882735709406	0.4350029511338972	0.0005700424787606	0.0	828.83954	1.4556591168002342e-06	0.96	0	APOB	0.6950502448227114	1.8818807131635784	0.6089717338652306	3.149518264406994	2.9094882735709406	0.4350029511338972	0.0	0.0	0.0	0.0	0.0	7.377693e-05
2:21005330:C:-	0	1	0	0	0	0	0	0	0	0	0	0.0	0.0	1.0	0.0	0.0	0.0	0.0	0.0	0.0	0.0	0.0	0.0	0.0	0.0	0.0	0.0	0.0	0.0	0.0	0.0	0.0	478.53143	4.36697746408754e-06	0.0	1	APOB	0.0	0.0	0.0	0.0	0.0	0.0	0.0	0.0	0.0	0.0	0.0	0.0
2:21005342:T:A	0	0	0	0	0	0	0	0	0	0	0	0.0	0.0	1.0	-0.0030454637	-0.00022512196	0.0018742029	2.374228e-05	-0.0008839298	0.0	-0.287486	-0.0026448844	-5.1374056e-05	-0.09405665	-0.6358286573331304	-0.6763670725612483	-0.7540128545841402	1.5694068212516248	-1.2942250075521091	0.4051114447451179	0.0005700424787606	0.0	828.8383	1.45566332321323e-06	0.0	0	APOB	0.6358286573331304	0.6763670725612483	0.7540128545841402	1.5694068212516248	1.2942250075521091	0.4051114447451179	0.0	0.0008839298	0.0	0.0026448844	0.0030454637	5.1374056e-05
2:21005349:A:G	0	0	0	0	0	0	0	0	0	0	1	0.520775794983	0.993	0.0	-0.0008242467	4.8353795e-05	0.0019369444	-8.302318e-05	-0.00090456463	0.895	4.350435	-0.004919899	-9.0967544e-05	-0.08950021	-0.8824361644166918	-0.2168436346832746	-1.1091301815018793	0.4745320766404396	-0.7030641002871105	0.0268908478750385	0.0005700424787606	0.0	828.83954	1.4556591168002342e-06	1.0	0	APOB	0.8824361644166918	0.2168436346832746	1.1091301815018793	0.4745320766404396	0.7030641002871105	0.0268908478750385	0.0	0.00090456463	8.302318e-05	0.004919899	0.0008242467	9.0967544e-05
2:21005354:C:G	0	0	0	0	0	0	0	0	0	0	1	0.249853253365	0.197	0.16	0.006194519	0.0009356923	0.0024343804	-0.00017345838	0.00041140022	0.078	1.043633	-0.0037321448	0.00017404226	-0.0074978266	0.9380827566478368	2.485406770933131	-0.8209998802939862	-5.400471822574321	5.1529257720743535	-0.719226253802734	0.0005700424787606	0.0	586.0785	2.9113182336004684e-06	0.84	0	APOB	0.9380827566478368	2.485406770933131	0.8209998802939862	5.400471822574321	5.1529257720743535	0.719226253802734	0.0	0.0	0.00017345838	0.0037321448	0.0	0.0
2:21005365:T:G	0	0	0	0	0	0	0	0	0	0	1	0.253677725792	0.01	0.05	-0.0007068545	-9.03896e-05	-0.0167928	8.465213e-07	0.00030150582	0.346	0.888423	-6.1432365e-05	-0.0001060169	-0.020242387	0.3062410305150079	-0.0053827575997715	-0.1113915390255257	-0.1004970221001618	0.4703537474965462	0.2590885062809732	0.0005700424787606	0.0	132.72401	5.67708739254158e-05	0.95	0	APOB	0.3062410305150079	0.0053827575997715	0.1113915390255257	0.1004970221001618	0.4703537474965462	0.2590885062809732	0.0167928	0.0	0.0	6.1432365e-05	0.0007068545	0.0001060169
2:21005370:T:C	0	0	0	0	0	0	0	0	0	0	1	0.257181197405	0.007	0.02	0.005043678	-0.00036895182	-0.00032807142	1.7844584e-05	0.0006901374	0.383	2.136495	0.0010190737	0.00022440095	0.013518663	0.1384369039597243	1.1512634797157673	-1.8274660753819727	-0.7397209363300588	0.5742065406712945	-0.2303881250528516	0.0005700424787606	0.0	414.4207	5.822636467200937e-06	0.98	0	APOB	0.1384369039597243	1.1512634797157673	1.8274660753819727	0.7397209363300588	0.5742065406712945	0.2303881250528516	0.00032807142	0.0	0.0	0.0	0.0	0.0
2:21005371:C:A	0	0	0	0	0	0	0	0	0	0	1	0.276492834091	0.015	0.01	0.0072839186	0.00087975175	-0.0001807157	-0.00011171423	0.0036319487	0.406	1.649942	0.004645222	9.5376934e-05	-0.0061392393	-0.0787060143525356	0.0579097656980799	-0.4744833796858227	0.0821873592849068	-0.0360993908078185	0.1593102244000418	0.0005700424787606	0.0	338.37357	8.73395492817508e-06	0.99	0	APOB	0.0787060143525356	0.0579097656980799	0.4744833796858227	0.0821873592849068	0.0360993908078185	0.1593102244000418	0.0001807157	0.0	0.00011171423	0.0	0.0	0.0
2:21005376:A:T	0	0	0	0	0	0	0	0	0	0	1	0.248243406415	0.502	0.0	-7.26335e-05	-0.00110136	-0.008130818	0.00025900174	0.00028077915	0.612	3.64522	0.014622376	0.00013669675	0.00355942	0.8998558539099654	-2.5422860909471394	5.576645395651541	2.8002731487146986	-3.593994574523805	-0.2557485276853591	0.0005700424787606	0.0	338.37357	8.73395492817508e-06	1.0	0	APOB	0.8998558539099654	2.5422860909471394	5.576645395651541	2.8002731487146986	3.593994574523805	0.2557485276853591	0.008130818	0.0	0.0	0.0	7.26335e-05	0.0
2:21005377:C:T	0	0	0	0	0	0	0	0	0	0	1	0.220063179731	0.003	1.0	0.002917174	0.00048308104	-0.007943094	0.00018063487	0.00067172194	0.0	-0.834873	0.0050706062	0.0001855326	-0.002753947	0.180160483244283	-0.1233427157010261	0.3743630734777078	0.4186419373373347	-0.7705693438495846	0.5263841968003761	0.0005700424787606	0.0	262.1038	1.4556591850123368e-05	0.0	0	APOB	0.180160483244283	0.1233427157010261	0.3743630734777078	0.4186419373373347	0.7705693438495846	0.5263841968003761	0.007943094	0.0	0.0	0.0	0.0	0.0
2:21005389:G:A	0	0	0	0	0	0	0	0	0	0	1	0.371719956398	0.654	0.05	-0.008976018	-0.00051435706	-3.5412144e-05	-0.00031205834	-0.0006997461	0.576	1.820276	-0.012473991	-0.00061898853	-0.00049062213	-0.0334985453841724	-0.0059727422876266	-0.225984053134329	0.2546455488188948	-0.3420679548988389	0.2053874140308245	0.0005700424787606	0.0	828.83716	1.4556675296262256e-06	0.95	0	APOB	0.0334985453841724	0.0059727422876266	0.225984053134329	0.2546455488188948	0.3420679548988389	0.2053874140308245	3.5412144e-05	0.0006997461	0.00031205834	0.012473991	0.008976018	0.00061898853
2:21005390:C:T	0	0	0	0	0	0	0	0	0	0	0	0.0	0.0	1.0	0.023548445	0.0029431246	-0.0010356184	0.00013056578	-0.0038770635	0.0	0.080245	0.00058990903	0.00053847523	-0.0021577955	-1.1458097398410625	-1.6039295786852843	-0.7120105964468514	3.4133474118102685	-2.7367714899497173	0.4358777852672271	0.0005700424787606	0.0	586.07764	2.91132664642646e-06	0.0	0	APOB	1.1458097398410625	1.6039295786852843	0.7120105964468514	3.4133474118102685	2.7367714899497173	0.4358777852672271	0.0010356184	0.0038770635	0.0	0.0	0.0	0.0
2:21005391:G:A	0	0	0	0	0	0	0	0	0	0	1	0.405926704407	0.993	0.0	0.0016623295	0.0001825226	-0.0025164871	0.0011554225	-0.0022179722	0.895	3.352522	-0.008294977	0.00016721615	-0.00061486405	-1.2583250137570312	-1.9921221717702933	-0.5531354176856325	4.215863454974008	-3.6537225985640713	0.573714027788344	0.0005700424787606	0.0	17.244371	0.0033742180094122	1.0	0	APOB	1.2583250137570312	1.9921221717702933	0.5531354176856325	4.215863454974008	3.6537225985640713	0.573714027788344	0.0025164871	0.0022179722	0.0	0.008294977	0.0	0.0
2:21005392:T:A	0	0	0	0	0	0	0	0	0	0	1	0.379555225372	0.91	0.03	-0.0087994505	-4.293918e-05	-0.0031841255	8.011045e-05	0.004441594	0.727	3.012453	-0.00069570635	-0.00014132544	0.00071710197	-0.5235888990807023	-0.7624188365913016	-0.2886913251905473	1.2075221545210133	-0.9224361448205288	-0.2567834687742181	0.0005700424787606	0.0	828.83954	1.4556591168002342e-06	0.97	0	APOB	0.5235888990807023	0.7624188365913016	0.2886913251905473	1.2075221545210133	0.9224361448205288	0.2567834687742181	0.0031841255	0.0	0.0	0.00069570635	0.0087994505	0.00014132544
2:21005393:G:A	0	0	0	0	0	0	0	0	0	0	0	0.0	0.0	1.0	-0.012335502	-0.00035896472	-0.0011973378	0.0010186392	-0.002115739	0.0	0.160727	-0.0022142055	0.00012114018	-3.000442e-05	0.4168713206080485	0.6874266740412529	-0.2023057194380669	-1.2475528248025414	0.9115461227107168	0.0366812346924766	0.0005700424787606	0.0	828.83954	1.4556591168002342e-06	0.0	0	APOB	0.4168713206080485	0.6874266740412529	0.2023057194380669	1.2475528248025414	0.9115461227107168	0.0366812346924766	0.0011973378	0.002115739	0.0	0.0022142055	0.012335502	0.0
2:21005401:A:-	0	1	0	0	0	0	0	0	0	0	0	0.0	0.0	1.0	0.0	0.0	0.0	0.0	0.0	0.0	0.0	0.0	0.0	0.0	0.0	0.0	0.0	0.0	0.0	0.0	0.0	0.0	586.0785	2.9113182336004684e-06	0.0	1	APOB	0.0	0.0	0.0	0.0	0.0	0.0	0.0	0.0	0.0	0.0	0.0	0.0
2:21005402:C:T	0	0	0	0	0	0	0	0	0	0	0	0.0	0.0	1.0	0.007993747	8.780894e-05	-9.873358e-05	0.0016803991	-0.002115387	0.0	0.291794	-0.005922748	-3.444997e-05	0.00056472584	0.1040496476894366	0.5025964866762351	-0.5836150651654194	-1.4908320137217226	0.7177131148900857	0.0654794097693498	0.0005700424787606	0.0	370.66937	7.278295925061684e-06	0.0	0	APOB	0.1040496476894366	0.5025964866762351	0.5836150651654194	1.4908320137217226	0.7177131148900857	0.0654794097693498	9.873358e-05	0.002115387	0.0	0.005922748	0.0	3.444997e-05
2:21005414:A:C	0	0	0	0	0	0	0	0	0	0	0	0.0	0.0	1.0	0.0024114833	0.00015975795	0.0006190091	-0.0006493347	0.0009857565	0.0	0.435167	-0.026474325	-0.0013375091	0.0006915245	0.8904897363083563	1.4847230169973935	-0.2086042589488819	-2.818871015047913	2.403931520924181	-0.4652634126581815	0.0005700424787606	0.0	478.53143	4.36697746408754e-06	0.0	0	APOB	0.8904897363083563	1.4847230169973935	0.2086042589488819	2.818871015047913	2.403931520924181	0.4652634126581815	0.0	0.0	0.0006493347	0.026474325	0.0	0.0013375091
2:21005423:C:G	0	0	0	0	0	0	0	0	0	0	0	0.0	0.0	1.0	0.008343384	5.4175252e-06	0.00024176663	-0.00058394007	0.0040948954	0.0	0.02118	0.082000054	0.00049693533	-0.00081547705	-0.3060322980623425	0.2158942979451225	-0.7692222197626356	-0.5395104776115456	0.2933674979226166	-0.1170103943785269	0.0005700424787606	0.0	828.83954	1.4556591168002342e-06	0.0	0	APOB	0.3060322980623425	0.2158942979451225	0.7692222197626356	0.5395104776115456	0.2933674979226166	0.1170103943785269	0.0	0.0	0.00058394007	0.0	0.0	0.0
2:21005425:C:T	0	0	0	0	0	0	0	0	0	0	1	0.306822478771	0.441	0.09	0.0011645886	3.7862625e-05	-0.00020838855	0.00049587165	-0.009079501	0.441	1.585622	-0.011773834	0.00056594284	0.0019054795	-1.064743706284772	-0.8364264431028952	-1.4090847120424224	1.343337682791077	-1.81783341669866	0.507306245253232	0.0005700424787606	0.0	80.51016	0.0001542998652439	0.91	0	APOB	1.064743706284772	0.8364264431028952	1.4090847120424224	1.343337682791077	1.81783341669866	0.507306245253232	0.00020838855	0.009079501	0.0	0.011773834	0.0	0.0
2:21005426:G:A	0	0	0	0	0	0	0	0	0	0	0	0.0	0.0	1.0	-0.00045838626	-0.00021300041	-4.5215726e-05	3.58658e-05	-0.012201303	0.0	0.493682	-0.026846128	-0.00020373461	-0.00061979983	-1.1296972513205363	-1.0801575455250052	-1.0822941117295564	1.681483167240862	-2.634900187860588	0.2261596991477303	0.0005700424787606	0.0	165.7708	3.639148053480312e-05	0.0	0	APOB	1.1296972513205363	1.0801575455250052	1.0822941117295564	1.681483167240862	2.634900187860588	0.2261596991477303	4.5215726e-05	0.012201303	0.0	0.026846128	0.00045838626	0.00020373461
2:21005426:G:C	0	0	0	0	0	0	0	0	0	0	0	0.0	0.0	1.0	0.0022365616	-0.00012613807	0.00042274597	-0.0006279344	0.010005599	0.0	-0.010386	-0.030539988	-0.0003307002	-7.1927876e-05	-0.2406943546732025	0.2727427386367326	-0.7510008027606303	-0.315493325918971	1.4167230929921415	0.4099048615202136	0.0005700424787606	0.0	207.21216	2.3290545868803747e-05	0.0	0	APOB	0.2406943546732025	0.2727427386367326	0.7510008027606303	0.315493325918971	1.4167230929921415	0.4099048615202136	0.0	0.0	0.0006279344	0.030539988	0.0	0.0003307002
2:21005435:A:C	0	0	0	0	0	0	0	0	0	0	1	0.43681704998	0.405	0.08	1.6775622e-05	-1.0046086e-05	0.0002189307	-3.8163533e-05	-0.012787623	0.43	2.64752	-0.007883312	-0.00039777713	6.8894005e-06	-0.2282871643750172	-0.2282281925580417	-0.2299232243497799	0.6381606469399902	0.0999957620836348	0.6667701744893781	0.0005700424787606	0.0	180.86525	3.057053254451603e-05	0.92	0	APOB	0.2282871643750172	0.2282281925580417	0.2299232243497799	0.6381606469399902	0.0999957620836348	0.6667701744893781	0.0	0.012787623	3.8163533e-05	0.007883312	0.0	0.00039777713
2:21005436:A:G	0	0	0	0	0	0	0	0	0	0	1	0.411427676678	0.918	0.0	0.005595327	0.0004478703	0.0022220076	6.070797e-06	-0.0032359383	0.813	4.56342	-0.011242917	-0.0010534199	0.0009549365	0.0049837687385708	-0.557941400246478	0.635319373357146	1.1740338718865089	-0.1836105161747503	0.5876174767218939	0.0005700424787606	0.0	370.66937	7.278295925061684e-06	1.0	0	APOB	0.0049837687385708	0.557941400246478	0.635319373357146	1.1740338718865089	0.1836105161747503	0.5876174767218939	0.0	0.0032359383	0.0	0.011242917	0.0	0.0010534199
2:21005437:A:T	0	0	0	0	0	0	0	0	0	0	1	0.417830467224	0.632	0.02	-0.00015079114	-2.1400825e-05	0.00030837057	0.00011171642	0.00025908207	0.604	3.351774	-0.0140667185	-0.00059670286	-0.00018184743	0.1620536438983567	-0.6114986626415584	0.4198600793470651	1.906401699750364	-1.7316869844040643	1.0922480914515025	0.0005700424787606	0.0	828.83954	1.4556591168002342e-06	0.98	0	APOB	0.1620536438983567	0.6114986626415584	0.4198600793470651	1.906401699750364	1.7316869844040643	1.0922480914515025	0.0	0.0	0.0	0.0140667185	0.00015079114	0.00059670286
2:21005450:G:C	0	0	0	0	0	0	0	0	0	0	0	0.0	0.0	1.0	0.0004804195	-0.001163837	0.0009022826	-0.0017663962	-0.0028539293	0.0	0.275053	-0.034567773	0.00032513373	0.0003321127	0.551291243396774	0.8637931242629291	-0.2049483350377944	-1.0578122274133943	1.6936122938075024	-0.6370507428947996	0.0005700424787606	0.0	262.1038	1.4556591850123368e-05	0.0	0	APOB	0.551291243396774	0.8637931242629291	0.2049483350377944	1.0578122274133943	1.6936122938075024	0.6370507428947996	0.0	0.0028539293	0.0017663962	0.034567773	0.0	0.0
2:21005450:G:A	0	0	0	0	0	0	0	0	0	0	0	0.0	0.0	1.0	-0.0021001864	-0.0012842244	0.00091722386	0.00038830406	-0.0014541699	0.0	0.325852	-0.017460816	-0.00015700946	5.8258884e-05	-0.6769911041113743	-1.5078438123654654	-0.245199485171819	3.980821523725464	-2.947387960898311	0.1420103006643416	0.0005700424787606	0.0	414.4207	5.822636467200937e-06	0.0	0	APOB	0.6769911041113743	1.5078438123654654	0.245199485171819	3.980821523725464	2.947387960898311	0.1420103006643416	0.0	0.0014541699	0.0	0.017460816	0.0021001864	0.00015700946
2:21005453:G:A	0	0	0	0	0	0	0	0	0	0	0	0.0	0.0	1.0	-0.0023513087	-0.0021479554	0.00057508354	-0.0012563865	-0.0030561578	0.0	-0.191195	-0.024832428	-0.00015785621	0.00013133006	0.0074506303691316	-0.3711389417808162	0.5787495857011589	0.7370062760196693	-0.9852657151176064	0.8583162028281819	0.0005700424787606	0.0	586.0768	2.911335059252451e-06	0.0	0	APOB	0.0074506303691316	0.3711389417808162	0.5787495857011589	0.7370062760196693	0.9852657151176064	0.8583162028281819	0.0	0.0030561578	0.0012563865	0.024832428	0.0023513087	0.00015785621
2:21005459:T:C	0	0	0	0	0	0	0	0	0	0	0	0.0	0.0	1.0	-5.099876e-05	-0.0037631406	0.00021287394	-0.0016564215	0.004208848	0.0	0.285336	-0.03486811	-0.0020258662	0.00056647486	4.859172134708805	1.5218015114480938	6.137931695014565	-4.774822997773391	5.207345556322147	-1.8851013951681592	0.0005700424787606	0.0	586.0785	2.9113182336004684e-06	0.0	0	APOB	4.859172134708805	1.5218015114480938	6.137931695014565	4.774822997773391	5.207345556322147	1.8851013951681592	0.0	0.0	0.0016564215	0.03486811	5.099876e-05	0.0020258662
2:21005460:G:T	0	0	0	0	0	0	0	0	0	0	1	0.253902345896	0.617	0.43	-0.0019110888	-0.0034872487	0.0005929575	0.0016546577	-0.011563117	0.228	1.984272	-0.04338202	-0.00047426927	0.0004895795	-0.2303558265496578	-0.1880136103695407	-0.5277548242356367	0.3725511082426419	-0.7949311209861131	0.3018065374007312	0.0005700424787606	0.0	828.83954	1.4556591168002342e-06	0.5700000000000001	0	APOB	0.2303558265496578	0.1880136103695407	0.5277548242356367	0.3725511082426419	0.7949311209861131	0.3018065374007312	0.0	0.011563117	0.0	0.04338202	0.0019110888	0.00047426927
2:21005467:A:T	0	0	0	0	0	0	0	0	0	0	1	0.310667157173	0.554	0.59	0.0023146751	-5.135007e-05	-0.00030052912	0.0015216847	0.00087086903	0.194	2.166479	-0.015304236	0.011949931	0.0002858119	0.5369575904339918	1.037212496671851	-0.6853515871909053	-1.72814149288233	1.767564558691338	0.1302962628167648	0.0005700424787606	0.0	21.185703	0.0022329811472445	0.41	0	APOB	0.5369575904339918	1.037212496671851	0.6853515871909053	1.72814149288233	1.767564558691338	0.1302962628167648	0.00030052912	0.0	0.0	0.015304236	0.0	0.0
2:21005477:T:C	0	0	0	0	0	0	0	0	0	0	0	0.0	0.0	1.0	-0.0033916524	-0.00028226324	-0.0014718658	-0.0042548194	-0.020564571	0.0	0.322971	-0.056773566	-0.007330346	-0.0006619423	-0.4437532992298342	-1.0477259005154005	0.0170468583435367	3.2810689503245927	-2.0144008410786465	0.3093497573189563	0.0005700424787606	0.0	165.77055	3.639158603618853e-05	0.0	0	APOB	0.4437532992298342	1.0477259005154005	0.0170468583435367	3.2810689503245927	2.0144008410786465	0.3093497573189563	0.0014718658	0.020564571	0.0042548194	0.056773566	0.0033916524	0.007330346
2:21005485:C:T	0	0	0	0	0	0	0	0	0	0	1	0.349339842796	0.07	0.08	0.00527211	0.002591346	0.0068837283	0.052973285	0.23801687	0.305	2.438561	0.07678102	0.009272518	0.0034848372	0.2953510331226985	0.5680962118064716	-0.2190925952001576	-1.5099594029230368	0.920629821220634	0.2789595568349341	0.0005444068767985	0.01	185.33646	2.91132673737593e-05	0.92	0	APOB	0.2953510331226985	0.5680962118064716	0.2190925952001576	1.5099594029230368	0.920629821220634	0.2789595568349341	0.0	0.0	0.0	0.0	0.0	0.0
2:21005490:T:A	0	0	0	0	0	0	0	0	0	0	1	0.168752342463	0.054	0.02	-0.000614663	0.0018527405	0.00027241738	0.0020028353	0.08269871	0.387	2.113006	-0.023739599	-0.005034717	-0.00048120547	0.4142366442934696	0.4904846784015416	-0.245019548800517	-1.192293519952793	0.422256282695814	0.3083730147035164	0.0005444068767985	0.01	828.83954	1.4556591168002342e-06	0.98	0	APOB	0.4142366442934696	0.4904846784015416	0.245019548800517	1.192293519952793	0.422256282695814	0.3083730147035164	0.0	0.0	0.0	0.023739599	0.000614663	0.005034717
2:21005494:G:A	0	0	0	0	0	0	0	0	0	0	1	0.398373305798	0.98	0.03	-0.00046330178	0.00049761485	-0.00013670142	0.0035655014	-0.05819047	0.788	3.909969	-0.056728255	-0.004589013	0.0011355308	-0.7127983403004072	0.1568038177745672	-1.382771063895709	-0.8691270992769093	0.1492467480730804	0.8245605454116915	0.0005444068767985	0.01	138.14323	5.240388054517098e-05	0.97	0	APOB	0.7127983403004072	0.1568038177745672	1.382771063895709	0.8691270992769093	0.1492467480730804	0.8245605454116915	0.00013670142	0.05819047	0.0	0.056728255	0.00046330178	0.004589013
2:21005496:A:-	0	1	0	0	0	0	0	0	0	0	0	0.0	0.0	1.0	0.0	0.0	0.0	0.0	0.0	0.0	0.0	0.0	0.0	0.0	0.0	0.0	0.0	0.0	0.0	0.0	0.0	0.0	478.53143	4.36697746408754e-06	0.0	1	APOB	0.0	0.0	0.0	0.0	0.0	0.0	0.0	0.0	0.0	0.0	0.0	0.0
2:21005497:A:C	0	0	0	0	0	0	0	0	0	0	1	0.45917403698	0.175	0.03	-0.005228165	-0.00032659026	-0.00035151985	-0.0026341872	-0.0444164	0.381	2.795197	0.011622205	-0.0076244567	-8.949451e-05	0.1442861131894461	0.8429290005467656	-1.816229959960732	-1.3027705599383783	1.2694352976414882	-1.384921446754927	0.0005700424787606	0.0	828.83466	1.4556761698258924e-06	0.97	0	APOB	0.1442861131894461	0.8429290005467656	1.816229959960732	1.3027705599383783	1.2694352976414882	1.384921446754927	0.00035151985	0.0444164	0.0026341872	0.0	0.005228165	0.0076244567
2:21005506:C:T	0	0	0	0	0	0	0	0	0	0	1	0.242565661669	0.0	1.0	0.005192334	-0.00082368514	-0.001167155	5.2521937e-05	0.008112602	0.0	0.601087	-0.021955036	0.0009665592	-0.00035643388	-1.2239085000627794	-0.0028629679033168	-2.461768808167345	0.1765130268000393	-0.8853689775052189	0.1322234851842029	0.0004767100289552	0.03	414.4201	5.82265329285292e-06	0.0	0	APOB	1.2239085000627794	0.0028629679033168	2.461768808167345	0.1765130268000393	0.8853689775052189	0.1322234851842029	0.001167155	0.0	0.0	0.021955036	0.0	0.0
2:21005507:G:A	0	0	0	0	0	0	0	0	0	0	0	0.0	0.0	1.0	-0.0012207562	-0.0008989762	-0.0011286156	-0.0007817105	-0.020991072	0.0	0.775873	-0.05159886	0.0007828627	-0.00025258836	-0.3493851702624084	-1.1415760300646538	0.9774384147746664	1.9830228412647144	-2.2954801928155426	1.4536158662022545	0.0005444068767985	0.01	586.0785	2.9113182336004684e-06	0.0	0	APOB	0.3493851702624084	1.1415760300646538	0.9774384147746664	1.9830228412647144	2.2954801928155426	1.4536158662022545	0.0011286156	0.020991072	0.0007817105	0.05159886	0.0012207562	0.0
2:21005514:G:A	0	0	0	0	0	0	0	0	0	0	1	0.207481980324	0.05	0.2	-0.036779046	-0.0028451534	-0.00050503935	-0.0008363478	-0.009139679	0.052	0.525888	-0.053049706	0.0004683226	-0.00012049859	-0.6085553128379655	-0.0052820102097513	-1.4702940758582934	-0.114729166365373	-0.4058036654003952	0.3872550247628813	0.0005990031146977	0.0	80.892456	0.0001528446591692	0.8	0	APOB	0.6085553128379655	0.0052820102097513	1.4702940758582934	0.114729166365373	0.4058036654003952	0.3872550247628813	0.00050503935	0.009139679	0.0008363478	0.053049706	0.036779046	0.0
2:21005522:G:A	0	0	0	0	0	0	0	0	0	0	0	0.0	0.0	1.0	-0.004038386	0.0004940248	0.00024002808	-0.0009997722	-0.013575359	0.0	0.403551	-0.20125408	0.00064043375	0.0011564806	-0.7716915615876861	-0.7822982585219935	-0.1307092546649871	0.7204344170968126	-1.0507678943737004	0.835457781429799	0.0005700424787606	0.0	828.8383	1.45566332321323e-06	0.0	0	APOB	0.7716915615876861	0.7822982585219935	0.1307092546649871	0.7204344170968126	1.0507678943737004	0.835457781429799	0.0	0.013575359	0.0009997722	0.20125408	0.004038386	0.0
2:21005522:G:T	0	0	0	0	0	0	0	0	0	0	1	0.313947141171	0.093	0.09	0.034509778	-0.0012315072	0.0001008442	-0.00030480372	-0.019159598	0.303	1.699116	-0.16316207	0.00048328162	3.0931784e-05	-0.4842825096497621	-0.5227646576334932	-0.0459343065973466	0.2822423171062573	-0.5477043521423198	0.2352938171173279	0.0005709617731762	0.0	586.07764	2.91132664642646e-06	0.91	0	APOB	0.4842825096497621	0.5227646576334932	0.0459343065973466	0.2822423171062573	0.5477043521423198	0.2352938171173279	0.0	0.019159598	0.00030480372	0.16316207	0.0	0.0
2:21005533:ATG:-	0	0	0	0	0	1	0	0	0	0	0	0.0	0.0	1.0	0.0	0.0	0.0	0.0	0.0	0.0	0.0	0.0	0.0	0.0	0.0	0.0	0.0	0.0	0.0	0.0	0.0	0.0	586.07764	2.91132664642646e-06	0.0	0	APOB	0.0	0.0	0.0	0.0	0.0	0.0	0.0	0.0	0.0	0.0	0.0	0.0
2:21005536:A:G	0	0	0	0	0	0	0	0	0	0	1	0.296535551548	0.0	1.0	0.0145157175	-0.0007274973	-0.000636366	0.00010313437	0.013273578	0.0	0.97814	0.079912886	0.0004988578	0.012172289	0.3358521556477779	0.4841566451271486	-0.1739912328627522	-0.9471430675976636	0.7713015667428882	-0.2019304689389985	0.0005709617731762	0.0	586.0785	2.9113182336004684e-06	0.0	0	APOB	0.3358521556477779	0.4841566451271486	0.1739912328627522	0.9471430675976636	0.7713015667428882	0.2019304689389985	0.000636366	0.0	0.0	0.0	0.0	0.0
2:21005549:C:T	0	0	0	0	0	0	0	0	0	0	0	0.0	0.0	1.0	0.0084378235	0.00058762403	0.0016187342	0.0003066451	-0.016698051	0.0	0.187734	0.016587187	0.00010379651	-0.03699647	-0.128230722337295	-0.0946445468423367	-0.6882074156851402	0.189787250445072	-0.0272778196297728	-1.1554792462315595	0.0006896336571493	0.0	229.88074	1.892356885946356e-05	0.0	0	APOB	0.128230722337295	0.0946445468423367	0.6882074156851402	0.189787250445072	0.0272778196297728	1.1554792462315595	0.0	0.016698051	0.0	0.0	0.0	0.0
2:21005556:T:C	0	0	0	0	0	0	0	0	0	0	1	0.356029987335	0.961	0.14	-0.030790474	-0.0029592705	0.00077251066	-0.00025784475	0.019447928	0.653	2.957239	-0.0066556428	-0.00031905225	-0.020413486	0.7769473161189234	0.989707720831793	0.3333335962773449	-2.726371049976523	1.6144031265573615	-1.2483628496050918	0.000561036203976	0.01	249.90634	1.6012250853236765e-05	0.86	0	APOB	0.7769473161189234	0.989707720831793	0.3333335962773449	2.726371049976523	1.6144031265573615	1.2483628496050918	0.0	0.0	0.00025784475	0.0066556428	0.030790474	0.00031905225
2:21005559:A:C	0	0	0	0	0	0	0	0	0	0	1	0.475250959396	0.296	0.0	0.016663365	0.0045470526	-0.0011575941	2.2030861e-05	0.007206277	0.536	3.902317	0.00349015	3.846595e-06	0.19968626	-0.0564626888552356	-0.0499336328949956	0.0028372330200012	-0.3503152767264145	0.244121769091513	0.0640227484990627	0.0005169732067008	0.02	107.91012	8.588413766119629e-05	1.0	0	APOB	0.0564626888552356	0.0499336328949956	0.0028372330200012	0.3503152767264145	0.244121769091513	0.0640227484990627	0.0011575941	0.0	0.0	0.0	0.0	0.0
2:21005559:A:G	0	0	0	0	0	0	0	0	0	0	1	0.536772727966	0.334	0.0	0.032706298	-0.0055039907	-0.0013123777	1.1707172e-05	-0.02234781	0.549	3.706247	0.0011740448	-0.0001468946	0.0031531341	0.3158251779924891	0.8435371731321157	-0.4527013579931443	-2.088537682752329	1.476406698260714	-0.0403113305433385	0.0004904814689582	0.02	828.8383	1.45566332321323e-06	1.0	0	APOB	0.3158251779924891	0.8435371731321157	0.4527013579931443	2.088537682752329	1.476406698260714	0.0403113305433385	0.0013123777	0.02234781	0.0	0.0	0.0	0.0001468946
2:21005561:T:C	0	0	0	0	0	0	0	0	0	0	0	0.0	0.0	1.0	-0.07139461	0.0017881556	0.00035565067	-9.08911e-05	0.007376291	0.0	0.222923	-0.00025317213	-0.00011252731	-0.0023882324	0.0079058928911063	0.1449924064388983	-0.2965193615415021	-0.3136411437906247	0.2274147971001813	0.0429775393914894	0.0005913364683094	0.01	828.83954	1.4556591168002342e-06	0.0	0	APOB	0.0079058928911063	0.1449924064388983	0.2965193615415021	0.3136411437906247	0.2274147971001813	0.0429775393914894	0.0	0.0	9.08911e-05	0.00025317213	0.07139461	0.00011252731
2:21005570:T:C	0	0	0	0	0	0	0	0	0	0	0	0.0	0.0	1.0	-0.004699828	-0.011057694	0.0007554418	-2.1130994e-05	-0.00695122	0.0	0.535012	0.00040445616	4.6545465e-05	-0.0009790557	0.2790595519300247	0.1578245026572744	0.6617341518259487	-0.2258782596555631	0.1893700630928427	0.3772695092121071	0.0005700424787606	0.0	828.83954	1.4556591168002342e-06	0.0	0	APOB	0.2790595519300247	0.1578245026572744	0.6617341518259487	0.2258782596555631	0.1893700630928427	0.3772695092121071	0.0	0.00695122	2.1130994e-05	0.0	0.004699828	0.0
2:21005571:C:G	0	0	0	0	0	0	0	0	0	0	1	0.203599154949	0.039	0.12	0.015165683	0.029675806	0.0013620856	-4.2697007e-05	0.0026555066	0.263	1.086595	-0.0012839613	-0.00010122948	0.009920896	0.1824442228151397	0.5751044439044768	-0.1009651190691409	-1.6556796480165732	1.1513813433185462	-0.2869190698193583	0.0005700424787606	0.0	586.0785	2.9113182336004684e-06	0.88	0	APOB	0.1824442228151397	0.5751044439044768	0.1009651190691409	1.6556796480165732	1.1513813433185462	0.2869190698193583	0.0	0.0	4.2697007e-05	0.0012839613	0.0	0.00010122948
2:21005577:T:A	0	0	0	0	0	0	0	0	0	0	1	0.376000583172	0.883	0.02	-0.006413008	0.008854786	-0.00080572686	-9.000533e-05	-0.00013349543	0.728	3.789305	-0.0042214775	-0.00033061812	-0.0058189924	0.3266731210282956	0.2682496232650435	0.155008337154445	-0.8876459884088957	0.3667228165641409	-0.0541620222992324	0.0005709617731762	0.0	828.83954	1.4556591168002342e-06	0.98	0	APOB	0.3266731210282956	0.2682496232650435	0.155008337154445	0.8876459884088957	0.3667228165641409	0.0541620222992324	0.00080572686	0.00013349543	9.000533e-05	0.0042214775	0.006413008	0.00033061812
2:21005588:C:T	0	0	0	0	0	0	0	0	0	0	0	0.0	0.0	1.0	0.050756242	0.04488399	0.00056806684	0.00080862234	-0.001014601	0.0	0.924888	-0.0052621625	0.00068887084	0.0009555697	-0.8230973325765479	-1.230420747668418	-0.7237568916358997	2.315739662812156	-2.236986993144628	0.1565213719609062	0.0005709617731762	0.0	276.28107	1.3100970136292744e-05	0.0	0	APOB	0.8230973325765479	1.230420747668418	0.7237568916358997	2.315739662812156	2.236986993144628	0.1565213719609062	0.0	0.001014601	0.0	0.0052621625	0.0	0.0
2:21005589:G:A	0	0	0	0	0	0	0	0	0	0	1	0.35967233777	0.131	0.02	-0.012798913	-0.009944863	0.00048652053	0.00028994173	0.0011105901	0.394	3.452508	-0.008576505	-0.00014232236	0.00026816895	-0.6302377616587892	-2.303997673592285	0.7548864780048333	5.285928889766555	-4.696816144078804	1.198140631079759	0.0006896336571493	0.0	119.636604	6.987184315221384e-05	0.98	0	APOB	0.6302377616587892	2.303997673592285	0.7548864780048333	5.285928889766555	4.696816144078804	1.198140631079759	0.0	0.0	0.0	0.008576505	0.012798913	0.00014232236
2:21005596:C:A	0	0	0	0	0	0	0	0	0	0	1	0.288862109184	0.297	0.06	0.005371702	0.0009642653	0.00019380523	0.00021817074	0.00094826554	0.414	0.324852	-0.01372231	0.00023516949	-0.00014727487	0.3590157246614235	0.1536683824913549	0.8634630110710488	-1.3703845247226878	1.0045418302010776	-0.4996468659594454	0.0005709617731762	0.0	828.83954	1.4556591168002342e-06	0.94	0	APOB	0.3590157246614235	0.1536683824913549	0.8634630110710488	1.3703845247226878	1.0045418302010776	0.4996468659594454	0.0	0.0	0.0	0.01372231	0.0	0.0
2:21005597:C:A	0	0	0	0	0	0	0	0	0	0	1	0.27015426755	0.037	0.09	-0.0012405924	0.0064143836	0.0005165632	1.8657054e-05	0.00021331152	0.298	1.612213	-0.016596772	-1.04099745e-05	-0.00045833856	-0.3142644459549429	-0.2917837264133267	-0.1312814155811896	0.1240235976482446	-0.574797862093329	0.3980520226352221	0.0004759424151679	0.04	478.53143	4.36697746408754e-06	0.91	0	APOB	0.3142644459549429	0.2917837264133267	0.1312814155811896	0.1240235976482446	0.574797862093329	0.3980520226352221	0.0	0.0	0.0	0.016596772	0.0012405924	1.04099745e-05
2:21005607:G:A	0	0	0	0	0	0	0	0	0	0	1	0.446656405926	0.337	0.0	-0.015162697	0.006730239	-0.0013859518	1.2233237e-05	-0.0035465364	0.55	3.028039	-0.0064647896	-0.00015944146	-0.002286438	-0.5208090568835347	-1.1150009503654794	-0.3576384758098899	2.653060243059513	-2.3359113154723667	0.4463726448004516	0.0020345196545482	0.0	221.51813	2.0379347915877588e-05	1.0	0	APOB	0.5208090568835347	1.1150009503654794	0.3576384758098899	2.653060243059513	2.3359113154723667	0.4463726448004516	0.0013859518	0.0035465364	0.0	0.0064647896	0.015162697	0.00015944146
2:21005612:T:C	0	0	0	0	0	0	0	0	0	0	0	0.0	0.0	1.0	-0.0025783728	-0.007716949	-0.0017371819	-3.4088596e-05	-0.002277228	0.0	0.227461	-0.005728271	-0.00038137837	-0.0012886007	0.6692399625542077	0.6960990899472607	0.5837671407620613	-1.2597644734294908	1.4659556791099329	-0.1925254141738694	0.0005616121917285	0.01	828.83716	1.4556675296262256e-06	0.0	0	APOB	0.6692399625542077	0.6960990899472607	0.5837671407620613	1.2597644734294908	1.4659556791099329	0.1925254141738694	0.0017371819	0.002277228	3.4088596e-05	0.005728271	0.0025783728	0.00038137837
2:21005624:C:T	0	0	0	0	0	0	0	0	0	0	0	0.0	0.0	1.0	0.019048296	0.021252558	0.00034698332	3.9286337e-05	0.0020131678	0.0	-0.735532	-0.0009626383	0.00031742454	-6.029062e-06	0.3016959360515998	-1.0205547578679597	1.6613907036331934	1.7474833550049118	-2.3497395264261973	1.2026549498627788	0.0005700424787606	0.0	221.51813	2.0379347915877588e-05	0.0	0	APOB	0.3016959360515998	1.0205547578679597	1.6613907036331934	1.7474833550049118	2.3497395264261973	1.2026549498627788	0.0	0.0	0.0	0.0009626383	0.0	0.0
2:21005625:G:A	0	0	0	0	0	0	0	0	0	0	1	0.211868077517	0.075	0.06	-0.00569817	-0.0222709	-0.0009971603	0.00010814486	0.0002645203	0.328	1.303839	-0.0069142757	7.837814e-06	-0.0006365337	-0.7093430013175771	-1.1247561799135932	-0.7412830907654058	2.106478978191655	-2.284226646198872	0.7240680685027621	0.0005169732067008	0.06	828.8348	1.455675942452217e-06	0.94	0	APOB	0.7093430013175771	1.1247561799135932	0.7412830907654058	2.106478978191655	2.284226646198872	0.7240680685027621	0.0009971603	0.0	0.0	0.0069142757	0.00569817	0.0
2:21005635:C:T	0	0	0	0	0	0	0	0	0	0	1	0.28215098381	0.013	0.29	0.013652582	0.0085683325	0.0027036148	0.0003827957	0.0040196553	0.03	0.652031	-0.0129754525	0.0013214068	0.0012231036	-0.218860705796762	-0.5058190508066782	0.297660986255284	0.4836038829754431	-0.0885756769806631	0.9061246702978984	0.0004909850572848	0.02	53.622463	0.0003479025326669	0.71	0	APOB	0.218860705796762	0.5058190508066782	0.297660986255284	0.4836038829754431	0.0885756769806631	0.9061246702978984	0.0	0.0	0.0	0.0129754525	0.0	0.0
2:21005652:T:A	0	0	0	0	0	0	0	0	0	0	1	0.223160803318	0.244	0.36	0.0047333227	0.00088294165	0.0013761807	-0.00027578408	0.00082435296	0.044	1.243826	-0.0016209166	3.343972e-06	-0.00011823216	0.0132110694200991	0.1989774761276714	-0.3038585679513094	-0.4049601788236516	0.3540984640409139	-0.0606497459581484	0.0006966827266784	0.04	828.83954	1.4556591168002342e-06	0.64	0	APOB	0.0132110694200991	0.1989774761276714	0.3038585679513094	0.4049601788236516	0.3540984640409139	0.0606497459581484	0.0	0.0	0.00027578408	0.0016209166	0.0	0.0
2:21005654:ATTT:-	0	1	0	0	0	0	0	0	0	0	0	0.0	0.0	1.0	0.0	0.0	0.0	0.0	0.0	0.0	0.0	0.0	0.0	0.0	0.0	0.0	0.0	0.0	0.0	0.0	0.0	0.0	338.3726	8.73400585987838e-06	0.0	1	APOB	0.0	0.0	0.0	0.0	0.0	0.0	0.0	0.0	0.0	0.0	0.0	0.0
2:21005677:T:G	0	0	0	0	0	0	0	0	0	0	1	0.31047937274	0.028	0.11	-0.0028695585	-9.942584e-05	-0.00033553492	-0.00044198317	0.0010537722	0.273	1.46368	0.017436566	-5.7067256e-05	-0.0020353415	0.342141137752123	-0.0820332738614098	0.6414497656297373	-0.4895920902531374	0.2195342991211054	0.4384057324430924	0.0005700424787606	0.0	828.83954	1.4556591168002342e-06	0.89	0	APOB	0.342141137752123	0.0820332738614098	0.6414497656297373	0.4895920902531374	0.2195342991211054	0.4384057324430924	0.00033553492	0.0	0.00044198317	0.0	0.0028695585	5.7067256e-05
2:21005680:A:G	0	0	0	0	0	0	0	0	0	0	1	0.466007351875	0.233	0.0	0.0085418075	-0.00044764817	-2.6930356e-06	-5.5263736e-06	0.0004716401	0.468	3.47746	0.01898045	0.0018298152	-8.34933e-05	0.521918648863303	0.7150494243197552	0.6338803438384998	-2.605793211309442	2.4419113980653044	-0.3487960396200717	0.0005700424787606	0.0	586.0785	2.9113182336004684e-06	1.0	0	APOB	0.521918648863303	0.7150494243197552	0.6338803438384998	2.605793211309442	2.4419113980653044	0.3487960396200717	2.6930356e-06	0.0	5.5263736e-06	0.0	0.0	0.0
2:21005694:A:T	0	0	0	0	0	0	0	0	0	0	1	0.292648911476	0.018	0.02	0.0033911238	0.0008371959	-4.329761e-05	-0.00011989626	-0.000728576	0.384	2.969132	0.03365757	0.00038434938	0.00011821999	-0.2203807941717551	-0.6673535874221905	0.2013740069717431	1.326641138643649	-1.1513739151086118	0.509756718399012	0.0005700424787606	0.0	478.53143	4.36697746408754e-06	0.98	0	APOB	0.2203807941717551	0.6673535874221905	0.2013740069717431	1.326641138643649	1.1513739151086118	0.509756718399012	4.329761e-05	0.000728576	0.00011989626	0.0	0.0	0.0
2:21005701:C:T	0	0	0	0	0	0	0	0	0	0	1	0.260999262333	0.325	0.12	0.020626063	0.0012525644	0.00017669884	0.0012583891	-6.649227e-05	0.362	0.933964	0.054520305	0.00230078	0.0006128251	-0.3622293789791941	-0.0851529870220681	-1.3471817731808449	0.5916692108223461	-0.7703705856041899	0.5506978405220858	0.0005700424787606	0.0	586.07764	2.91132664642646e-06	0.88	0	APOB	0.3622293789791941	0.0851529870220681	1.3471817731808449	0.5916692108223461	0.7703705856041899	0.5506978405220858	0.0	6.649227e-05	0.0	0.0	0.0	0.0
2:21005714:T:C	0	0	0	0	0	0	0	0	0	0	0	0.0	0.0	1.0	-0.017662063	-0.008696287	0.0001762592	-0.0012044244	-0.001275956	0.0	0.219495	0.010870341	-0.0010584303	0.0007168958	0.0441950091781613	0.989909191094055	-0.6030366624443364	-1.865082782290357	1.931931650275772	0.1527872604196744	0.0005700424787606	0.0	828.83954	1.4556591168002342e-06	0.0	0	APOB	0.0441950091781613	0.989909191094055	0.6030366624443364	1.865082782290357	1.931931650275772	0.1527872604196744	0.0	0.001275956	0.0012044244	0.0	0.017662063	0.0010584303
2:21005715:G:C	0	0	0	0	0	0	1	0	0	0	0	0.0	0.0	1.0	-0.039258573	-0.00964272	0.00027867453	-0.0007708958	-0.00066168327	0.0	6.888482	0.021859473	-0.00068037474	-0.00025695824	-0.9903127169307752	-1.4125202252849456	-1.3743533688569234	4.995844217074948	-3.6950255006873336	1.7599814466365782	0.0005700424787606	0.0	276.28143	1.3100932847009972e-05	0.0	1	APOB	0.9903127169307752	1.4125202252849456	1.3743533688569234	4.995844217074948	3.6950255006873336	1.7599814466365782	0.0	0.00066168327	0.0007708958	0.0	0.039258573	0.00068037474
2:21005720:G:A	0	0	0	0	0	0	0	0	0	0	0	0.0	0.0	1.0	-0.039714105	-0.001366916	0.0013990765	-8.69931e-06	0.0034775413	0.0	0.200792	-0.018417535	-0.00034916983	-0.0010746026	1.0246994857089076	-1.342318073793083	2.634042463429152	1.56981365175795	-2.268707603382061	-0.7677200503152597	0.0005700424787606	0.0	586.0768	2.911335059252451e-06	0.0	0	APOB	1.0246994857089076	1.342318073793083	2.634042463429152	1.56981365175795	2.268707603382061	0.7677200503152597	0.0	0.0	8.69931e-06	0.018417535	0.039714105	0.00034916983
2:21005725:T:C	0	0	0	0	0	0	0	0	0	0	1	0.236969515681	0.013	1.0	-0.012107683	-0.0015235946	0.0034908447	-0.0007190496	-0.0007163535	0.001	1.082972	-0.018894885	-0.00067686156	0.00078296167	-0.1832739674427232	-0.1747614339709123	-0.1270338042204455	0.7842395261164243	-0.4929282716502212	0.6493781235106255	0.0005700424787606	0.0	828.8383	1.45566332321323e-06	0.0	0	APOB	0.1832739674427232	0.1747614339709123	0.1270338042204455	0.7842395261164243	0.4929282716502212	0.6493781235106255	0.0	0.0007163535	0.0007190496	0.018894885	0.012107683	0.00067686156
2:21005733:T:C	0	0	0	0	0	0	0	0	0	0	1	0.479239940643	0.986	0.0	-0.018949466	0.00040123612	0.0006596136	-0.0006865468	-0.00033329485	0.879	4.425014	-0.013585089	2.2802415e-05	0.000727722	0.0495163569038926	-0.9413646075331136	0.088450633947426	2.1474363979904267	-1.675090144116159	0.0412975262339654	0.0005700424787606	0.0	338.37357	8.73395492817508e-06	1.0	0	APOB	0.0495163569038926	0.9413646075331136	0.088450633947426	2.1474363979904267	1.675090144116159	0.0412975262339654	0.0	0.00033329485	0.0006865468	0.013585089	0.018949466	0.0
2:21005744:A:-	0	1	0	0	0	0	0	0	0	0	0	0.0	0.0	1.0	0.0	0.0	0.0	0.0	0.0	0.0	0.0	0.0	0.0	0.0	0.0	0.0	0.0	0.0	0.0	0.0	0.0	0.0	239.26694	1.746796078805346e-05	0.0	1	APOB	0.0	0.0	0.0	0.0	0.0	0.0	0.0	0.0	0.0	0.0	0.0	0.0
2:21005743:C:A	0	0	0	0	0	0	0	0	0	0	1	0.35522967577	0.244	0.04	0.00059988536	-0.0015033609	-0.0007974813	0.00044950467	-0.000722592	0.373	2.080354	-0.0036462843	-0.00014699639	-0.00024160219	-0.1266372330611344	0.2279454332143719	-0.8109454129678413	-0.3787274668956529	0.4963422790430757	-0.5248729578576418	0.0005700424787606	0.0	828.8383	1.45566332321323e-06	0.96	0	APOB	0.1266372330611344	0.2279454332143719	0.8109454129678413	0.3787274668956529	0.4963422790430757	0.5248729578576418	0.0007974813	0.000722592	0.0	0.0036462843	0.0	0.00014699639
2:21005743:C:T	0	0	0	0	0	0	0	0	0	0	1	0.370771467686	0.95	0.05	0.0048350543	-0.0062129404	-0.0016259856	0.00064193935	0.00011704583	0.739	2.455826	0.0033312365	-2.1120548e-05	-0.00048041332	-0.1040083873588761	0.3950135334216912	-0.5759475732141771	-1.5628043483563	1.006311102674435	-0.0761404526452366	0.0005700424787606	0.0	828.8383	1.45566332321323e-06	0.95	0	APOB	0.1040083873588761	0.3950135334216912	0.5759475732141771	1.5628043483563	1.006311102674435	0.0761404526452366	0.0016259856	0.0	0.0	0.0	0.0	2.1120548e-05
2:21005750:A:G	0	0	0	0	0	0	0	0	0	0	0	0.0	0.0	1.0	0.024234995	0.0004465382	0.0006025849	-0.00017340269	-4.375598e-05	0.0	-0.149112	-0.0033396585	-9.281383e-05	0.00068539125	0.0873742210928678	0.7465551627448861	-0.7599740541772719	-0.4628671240119946	1.1962491319790098	-0.4817991140016583	0.0005700424787606	0.0	586.0785	2.9113182336004684e-06	0.0	0	APOB	0.0873742210928678	0.7465551627448861	0.7599740541772719	0.4628671240119946	1.1962491319790098	0.4817991140016583	0.0	4.375598e-05	0.00017340269	0.0033396585	0.0	9.281383e-05
2:21005752:T:C	0	0	0	0	0	0	0	0	0	0	1	0.310245156288	0.431	0.36	-0.011389727	-0.0008995971	0.0022998492	-0.0002854707	-0.0015136391	0.161	1.247098	0.003500118	-0.00046584368	0.000651891	-0.2490196969668053	-0.7690858532067538	-0.4660430947134688	2.152447954639663	-1.7111692960837308	0.2490099870014344	0.0005700424787606	0.0	370.66937	7.278295925061684e-06	0.64	0	APOB	0.2490196969668053	0.7690858532067538	0.4660430947134688	2.152447954639663	1.7111692960837308	0.2490099870014344	0.0	0.0015136391	0.0002854707	0.0	0.011389727	0.00046584368
2:21005753:T:C	0	0	0	0	0	0	0	0	0	0	0	0.0	0.0	1.0	0.0007684729	-0.0029230944	0.0015593062	-0.00024259085	-0.0033800444	0.0	0.007666	-0.0030808095	-0.00012840633	0.0017669834	0.0022271527138318	1.0794023932549408	-1.208478573091709	-1.0071099212792314	1.6786540599809894	-0.3844939630991184	0.0005700424787606	0.0	165.7708	3.639148053480312e-05	0.0	0	APOB	0.0022271527138318	1.0794023932549408	1.208478573091709	1.0071099212792314	1.6786540599809894	0.3844939630991184	0.0	0.0033800444	0.00024259085	0.0030808095	0.0	0.00012840633
2:21005754:G:T	0	0	0	0	0	0	1	0	0	0	0	0.0	0.0	1.0	-0.004146935	-0.005582117	-0.0046246555	0.00050490245	0.004165135	0.0	9.474796	0.020363508	0.00046000638	0.00041684316	-0.2312723712834584	0.0653538796459609	-0.0653119386955802	0.0966081371202791	-0.2649505914363525	0.7614904781541614	0.0005444068767985	0.01	828.8383	1.45566332321323e-06	0.0	1	APOB	0.2312723712834584	0.0653538796459609	0.0653119386955802	0.0966081371202791	0.2649505914363525	0.7614904781541614	0.0046246555	0.0	0.0	0.0	0.004146935	0.0
2:21005760:C:T	0	0	0	0	0	0	0	0	0	0	1	0.194044977427	0.007	0.44	-0.004832124	0.00437778	-0.0031497267	5.7126133e-05	-0.0007703423	0.013	0.28766	-0.0008990476	0.000113619084	-0.00017201924	-0.7444823641270417	-0.8019515268751335	-1.0185155649572175	1.5121409040903542	-1.5367320808079727	0.649449597068706	0.0005700424787606	0.0	414.4207	5.822636467200937e-06	0.56	0	APOB	0.7444823641270417	0.8019515268751335	1.0185155649572175	1.5121409040903542	1.5367320808079727	0.649449597068706	0.0031497267	0.0007703423	0.0	0.0008990476	0.004832124	0.0
2:21005766:T:C	0	0	0	0	0	0	0	0	0	0	1	0.301361083984	0.006	0.0	-0.0056658476	-0.014755181	0.0017146235	4.4520653e-05	0.0012883168	0.445	1.741408	-0.0030487021	-0.00025880872	0.00080431707	1.6988937248116758	0.5855612039714257	1.135825523056088	-1.5725553266801793	1.544391989948315	-0.8084173835068788	0.0005700424787606	0.0	478.53143	4.36697746408754e-06	1.0	0	APOB	1.6988937248116758	0.5855612039714257	1.135825523056088	1.5725553266801793	1.544391989948315	0.8084173835068788	0.0	0.0	0.0	0.0030487021	0.0056658476	0.00025880872
2:21005768:C:T	0	0	0	0	0	0	0	0	0	0	0	0.0	0.0	1.0	0.0041233483	-0.0021759984	-0.0034479268	0.00021085887	0.00069833006	0.0	0.025801	-0.009243134	0.00023604499	-0.0048343157	0.3895731814968685	0.505811139104701	0.4522269536156568	-1.6978466354015576	1.5459051602729263	-0.1456771153289349	0.0005700424787606	0.0	478.53143	4.36697746408754e-06	0.0	0	APOB	0.3895731814968685	0.505811139104701	0.4522269536156568	1.6978466354015576	1.5459051602729263	0.1456771153289349	0.0034479268	0.0	0.0	0.009243134	0.0	0.0
2:21005772:C:T	0	0	0	0	0	0	0	0	0	0	1	0.258376657963	0.003	1.0	-0.00048557762	-0.0046771057	-0.002180511	0.00012804521	-3.8909464e-05	0.0	0.424361	-0.005375554	0.0002734146	0.0016765101	1.278720639493248	-0.4305370218442468	2.61934380410905	-1.844302502030203	0.3630223581767323	-1.3953833087034482	0.0005444068767985	0.01	828.8383	1.45566332321323e-06	0.0	0	APOB	1.278720639493248	0.4305370218442468	2.61934380410905	1.844302502030203	0.3630223581767323	1.3953833087034482	0.002180511	3.8909464e-05	0.0	0.005375554	0.00048557762	0.0
2:21005775:C:T	0	0	0	0	0	0	0	0	0	0	1	0.258192390203	0.009	0.6	-0.0044022147	0.007518897	-0.0015806707	1.0007016e-05	0.00032578278	0.005	0.225643	0.001285959	0.00024262641	0.002253369	0.3334615642503614	0.018455994252533	0.3937675697269036	-0.5113358925410402	0.257485878645889	-0.9485299228417868	0.0004894620023544	0.09	828.83954	1.4556591168002342e-06	0.4	0	APOB	0.3334615642503614	0.018455994252533	0.3937675697269036	0.5113358925410402	0.257485878645889	0.9485299228417868	0.0015806707	0.0	0.0	0.0	0.0044022147	0.0
2:21005777:A:G	0	0	0	0	0	0	0	0	0	0	0	0.0	0.0	1.0	0.015178442	-0.005050942	-0.001058413	-1.3059789e-05	-0.00010904542	0.0	-0.223962	0.0018722909	-0.00090350455	0.0061088162	2.436009787084481	-1.5102771578853738	5.6351307498960885	-0.7198369736301051	-1.6517923822829592	0.0100569492005563	0.0005700424787606	0.0	338.37357	8.73395492817508e-06	0.0	0	APOB	2.436009787084481	1.5102771578853738	5.6351307498960885	0.7198369736301051	1.6517923822829592	0.0100569492005563	0.001058413	0.00010904542	1.3059789e-05	0.0	0.0	0.00090350455
2:21005781:A:G	0	0	0	0	0	0	0	0	0	0	1	0.216173291206	0.001	0.6	0.020669289	0.029011007	0.00023780955	8.7891756e-05	-8.8944216e-05	0.004	-0.468128	0.026803631	-0.00094525004	-0.0033895317	0.8420061110700798	0.6932473357796014	1.10668171187114	-4.440244584588167	2.79335140632832	-0.6214508269184638	0.0005700424787606	0.0	169.189	3.493581971270032e-05	0.4	0	APOB	0.8420061110700798	0.6932473357796014	1.10668171187114	4.440244584588167	2.79335140632832	0.6214508269184638	0.0	8.8944216e-05	0.0	0.0	0.0	0.00094525004
2:21005782:T:C	0	0	0	0	0	0	0	0	0	0	1	0.192616075277	0.007	0.33	-0.0013858282	-0.026734995	0.0017702472	-2.9449857e-06	2.9824485e-05	0.024	-0.340391	0.008940712	0.00052079326	0.009034662	1.4388539368091822	1.1678674742771191	1.412027316668714	-3.900655412239564	2.9184097025935314	-1.276842993730532	0.0005700424787606	0.0	828.83954	1.4556591168002342e-06	0.6699999999999999	0	APOB	1.4388539368091822	1.1678674742771191	1.412027316668714	3.900655412239564	2.9184097025935314	1.276842993730532	0.0	0.0	2.9449857e-06	0.0	0.0013858282	0.0
2:21005787:G:T	0	0	0	0	0	0	0	0	0	0	1	0.396341949701	0.624	0.0	0.003453284	0.019974215	3.3433185e-05	6.043912e-05	0.00062378065	0.662	2.914402	-0.013095237	0.0001449245	0.074643984	-0.1399403521961269	-0.0156376013506798	0.1138967540166246	-0.9573084308459712	0.1251512999753418	1.0647121000480373	0.0005700424787606	0.0	828.83954	1.4556591168002342e-06	1.0	0	APOB	0.1399403521961269	0.0156376013506798	0.1138967540166246	0.9573084308459712	0.1251512999753418	1.0647121000480373	0.0	0.0	0.0	0.013095237	0.0	0.0
2:21005787:G:A	0	0	0	0	0	0	0	0	0	0	1	0.429272323847	0.944	0.0	-0.0036404692	-0.0054087862	0.0011960011	-8.545863e-06	6.0225633e-05	0.833	3.162649	-0.0151799135	-0.0004426405	0.033204004	-1.1080778378888414	-0.7247857940499755	-1.7953285797082392	2.5154703374998704	-2.1099674103262096	1.6128707228042205	0.0005700424787606	0.0	828.83954	1.4556591168002342e-06	1.0	0	APOB	1.1080778378888414	0.7247857940499755	1.7953285797082392	2.5154703374998704	2.1099674103262096	1.6128707228042205	0.0	0.0	8.545863e-06	0.0151799135	0.0036404692	0.0004426405
2:21005790:G:T	0	0	0	0	0	0	0	0	0	0	1	0.403778851032	0.926	0.0	-0.0010716349	-0.0067910627	-0.00047859107	3.5297482e-05	0.00024906924	0.819	3.320846	-0.010716323	-0.00035160553	0.16073757	0.8015912128318832	-1.2402481719639118	1.996677708102776	2.6758035675780807	-3.2208576207915645	2.484006803452325	0.0005700424787606	0.0	162.55153	3.7847250496270135e-05	1.0	0	APOB	0.8015912128318832	1.2402481719639118	1.996677708102776	2.6758035675780807	3.2208576207915645	2.484006803452325	0.00047859107	0.0	0.0	0.010716323	0.0010716349	0.00035160553
2:21005795:ATCCAGCTTTAGGAA:-	0	0	0	0	0	1	0	0	0	0	0	0.0	0.0	1.0	0.0	0.0	0.0	0.0	0.0	0.0	0.0	0.0	0.0	0.0	0.0	0.0	0.0	0.0	0.0	0.0	0.0	0.0	828.8335	1.455680376238888e-06	0.0	0	APOB	0.0	0.0	0.0	0.0	0.0	0.0	0.0	0.0	0.0	0.0	0.0	0.0
2:21005803:T:G	0	0	0	0	0	0	0	0	0	0	1	0.366919100285	0.624	0.03	-0.0014472033	0.012137005	0.0049209706	-9.953152e-05	-6.707099e-05	0.582	3.161869	0.0041462714	-0.0010537083	-0.03521553	0.4675496140521116	-0.3579252526449125	-0.0106186657781863	0.2108504807391192	-0.0052742856438756	-0.6562304216736797	0.0005700424787606	0.0	201.02399	2.474656685080845e-05	0.97	0	APOB	0.4675496140521116	0.3579252526449125	0.0106186657781863	0.2108504807391192	0.0052742856438756	0.6562304216736797	0.0	6.707099e-05	9.953152e-05	0.0	0.0014472033	0.0010537083
2:21005811:T:A	0	0	0	0	0	0	0	0	0	0	1	0.344547986984	0.911	0.0	-0.0073389485	-0.008418325	0.001022646	0.000103063765	0.00014177861	0.807	4.075332	-0.0044732606	-0.0009350327	0.029431742	-1.3691951210621436	0.8964509885488071	-2.739134108160465	-0.7557060236860714	1.3327212905524295	1.3591493124173193	0.0005700424787606	0.0	478.53143	4.36697746408754e-06	1.0	0	APOB	1.3691951210621436	0.8964509885488071	2.739134108160465	0.7557060236860714	1.3327212905524295	1.3591493124173193	0.0	0.0	0.0	0.0044732606	0.0073389485	0.0009350327
2:21005816:T:C	0	0	0	0	0	0	0	0	0	0	0	0.0	0.0	1.0	-0.004954348	-0.0066776816	-0.0006644892	-0.00012868742	-3.8955033e-05	0.0	0.087643	-0.0044259196	-0.000117150485	0.045424312	0.1129225511370031	0.221472590943909	-0.0739274799121971	-0.203792807972979	0.3900176965178304	-0.4289361651427782	0.0005700424787606	0.0	586.0785	2.9113182336004684e-06	0.0	0	APOB	0.1129225511370031	0.221472590943909	0.0739274799121971	0.203792807972979	0.3900176965178304	0.4289361651427782	0.0006644892	3.8955033e-05	0.00012868742	0.0044259196	0.004954348	0.000117150485
2:21005819:G:T	0	0	0	0	0	0	0	0	0	0	1	0.421927750111	0.976	0.0	-0.008491656	-0.003693186	-0.001680799	0.00030320926	0.00018862216	0.863	1.617287	-0.00049267616	0.002177908	-0.023396421	-0.6070477740071798	-0.2632657923572212	-0.7493113642375865	1.7847108854938625	-0.4492741780180552	0.7728995486568134	0.0005700424787606	0.0	828.83954	1.4556591168002342e-06	1.0	0	APOB	0.6070477740071798	0.2632657923572212	0.7493113642375865	1.7847108854938625	0.4492741780180552	0.7728995486568134	0.001680799	0.0	0.0	0.00049267616	0.008491656	0.0
2:21005820:C:A	0	0	0	0	0	0	0	0	0	0	1	0.413614749908	0.893	0.0	-0.014966432	0.0039637955	-0.0016106608	1.34726e-05	-4.5404733e-05	0.796	2.70809	-0.003374881	-0.0007886939	-0.032584988	-0.4830416602165223	-0.5303785273481605	-0.9901183711751872	2.344248516177632	-1.3097658353125354	0.9687753683304255	0.0005700424787606	0.0	414.4207	5.822636467200937e-06	1.0	0	APOB	0.4830416602165223	0.5303785273481605	0.9901183711751872	2.344248516177632	1.3097658353125354	0.9687753683304255	0.0016106608	4.5404733e-05	0.0	0.003374881	0.014966432	0.0007886939
2:21005839:G:A	0	0	0	0	0	0	0	0	0	0	0	0.0	0.0	1.0	-0.021425478	0.0008557905	0.0005199864	0.00017618839	-0.00072266243	0.0	0.045589	-0.063402265	-0.002219641	-0.0008220865	0.3699300296362998	-0.1609971613844414	0.2073712972185144	0.6618913050767989	-0.455602541209979	0.0773031263737506	0.0005700424787606	0.0	828.8383	1.45566332321323e-06	0.0	0	APOB	0.3699300296362998	0.1609971613844414	0.2073712972185144	0.6618913050767989	0.455602541209979	0.0773031263737506	0.0	0.00072266243	0.0	0.063402265	0.021425478	0.002219641
2:21005850:T:C	0	0	0	0	0	0	0	0	0	0	1	0.304835110903	0.176	0.15	-0.002860386	0.0019721857	-0.0005279002	-0.0005165255	0.0001769494	0.257	1.939117	-0.045306627	-0.0010001108	-0.00083142886	-0.1199250501916511	-0.6776098881510471	0.0995809778010854	1.126693447542397	-1.3815868676403489	0.5350410731698786	0.0005700424787606	0.0	72.148	0.0001921475632116	0.85	0	APOB	0.1199250501916511	0.6776098881510471	0.0995809778010854	1.126693447542397	1.3815868676403489	0.5350410731698786	0.0005279002	0.0	0.0005165255	0.045306627	0.002860386	0.0010001108
2:21005858:C:A	0	0	0	0	0	0	0	0	0	0	1	0.194667994976	0.006	0.93	0.0040533035	0.00037176884	-0.00093341316	0.00043169598	-0.00020996963	0.0	-0.168116	-0.003986655	0.0005303389	-0.00042339368	-0.4924861162567391	-0.5460158326005794	-0.0090146673053614	1.5061294247826522	-1.2861534480516543	0.7249681913495456	0.0005700424787606	0.0	214.00732	2.1834950530319475e-05	0.0699999999999999	0	APOB	0.4924861162567391	0.5460158326005794	0.0090146673053614	1.5061294247826522	1.2861534480516543	0.7249681913495456	0.00093341316	0.00020996963	0.0	0.003986655	0.0	0.0
2:21005858:C:G	0	0	0	0	0	0	0	0	0	0	1	0.194667994976	0.006	0.93	0.006833528	-0.00073747674	-0.0024055892	0.00031485944	-0.000625682	0.0	-0.214266	0.032915726	0.00038420572	0.00017033238	-0.2562475738148226	-0.3592089723315537	0.1378527871482321	0.27356802564178	-0.4463946108250809	0.3053521014999663	0.0005700424787606	0.0	478.53073	4.366990197013365e-06	0.0699999999999999	0	APOB	0.2562475738148226	0.3592089723315537	0.1378527871482321	0.27356802564178	0.4463946108250809	0.3053521014999663	0.0024055892	0.000625682	0.0	0.0	0.0	0.0
2:21005874:A:G	0	0	0	0	0	0	0	0	0	0	1	0.325666099787	0.841	0.01	0.004824551	-0.00053751445	-0.0008974355	-7.846673e-05	-0.0001418229	0.727	3.917468	0.017585216	-0.0007959814	-0.00021555024	-0.208933610576976	0.5555639752269705	-0.8037730222046515	-1.5548555888466788	1.3488725048112695	-0.4823709106813968	0.0005700424787606	0.0	148.86722	4.51254345534835e-05	0.99	0	APOB	0.208933610576976	0.5555639752269705	0.8037730222046515	1.5548555888466788	1.3488725048112695	0.4823709106813968	0.0008974355	0.0001418229	7.846673e-05	0.0	0.0	0.0007959814
2:21005880:C:A	0	0	0	0	0	0	0	0	0	0	1	0.242123350501	0.423	0.02	0.00016795192	0.00058229145	-0.00038430013	1.0195989e-05	-6.568445e-05	0.52	2.98397	-0.00075122016	6.810544e-05	0.00024283753	-0.0393421310343872	0.2533992815671139	-0.1909861168456309	-1.1890080356460833	0.6293729964846682	-0.0627070091723175	0.0005700424787606	0.0	190.15134	2.765752469713334e-05	0.98	0	APOB	0.0393421310343872	0.2533992815671139	0.1909861168456309	1.1890080356460833	0.6293729964846682	0.0627070091723175	0.00038430013	6.568445e-05	0.0	0.00075122016	0.0	0.0
2:21005884:C:G	0	0	0	0	0	0	0	0	0	0	1	0.267241001129	0.965	0.01	0.002244282	0.002544647	-1.035165e-05	-3.9478935e-05	3.8216443e-05	0.812	1.92349	0.0068662865	0.0003254453	-0.00125695	1.2637508592074804	-0.1601526812576213	3.2501877351474	-0.6274204108832049	-0.9244584417146235	0.7652512713911672	0.0005700424787606	0.0	478.53143	4.36697746408754e-06	0.99	0	APOB	1.2637508592074804	0.1601526812576213	3.2501877351474	0.6274204108832049	0.9244584417146235	0.7652512713911672	1.035165e-05	0.0	3.9478935e-05	0.0	0.0	0.0
2:21005886:A:G	0	0	0	0	0	0	0	0	0	0	1	0.320737242699	0.135	0.03	0.005170469	0.00023231283	0.0020481052	7.437538e-05	-0.00013827832	0.376	2.478931	0.00469355	-7.034396e-08	-0.000974221	0.4855115104932221	1.586928722839118	0.1020214272251401	-5.354885024860863	3.878199007938045	-0.7781237892872509	0.0005700424787606	0.0	221.5178	2.0379407942527905e-05	0.97	0	APOB	0.4855115104932221	1.586928722839118	0.1020214272251401	5.354885024860863	3.878199007938045	0.7781237892872509	0.0	0.00013827832	0.0	0.0	0.0	7.034396e-08
2:21005887:T:C	0	0	0	0	0	0	0	0	0	0	1	0.241395682096	0.012	0.29	-0.0014972962	-0.00018712354	0.00014704326	-5.0963397e-05	-8.623358e-05	0.03	-0.242227	0.0017796946	-0.00036150336	-0.0010703404	0.8802146475325756	1.7552906974712668	0.0033285277284226	-4.362985025005365	3.411201337787699	-0.6281231795389568	0.0005700424787606	0.0	293.0401	1.164530658570584e-05	0.71	0	APOB	0.8802146475325756	1.7552906974712668	0.0033285277284226	4.362985025005365	3.411201337787699	0.6281231795389568	0.0	8.623358e-05	5.0963397e-05	0.0	0.0014972962	0.00036150336
2:21005893:G:C	0	0	0	0	0	0	0	0	0	0	1	0.259986937046	0.09	0.18	0.0029295473	0.00070808677	0.0029798711	9.097235e-05	-0.00019127107	0.062	0.827168	-0.0053923214	-7.115843e-05	0.0022881986	1.0192094113434669	0.642978083128047	1.4009794569503664	-1.775583292701369	1.1180410659688933	-0.0312227371551593	0.0005700424787606	0.0	828.83716	1.4556675296262256e-06	0.8200000000000001	0	APOB	1.0192094113434669	0.642978083128047	1.4009794569503664	1.775583292701369	1.1180410659688933	0.0312227371551593	0.0	0.00019127107	0.0	0.0053923214	0.0	7.115843e-05
2:21005894:G:T	0	0	0	0	0	0	0	0	0	0	1	0.203429296613	0.001	0.29	0.00088375364	-0.00024974113	0.001546886	9.146207e-05	1.0499789e-05	0.029	0.746214	-0.0015758632	0.00022162136	0.0027910382	0.269870050216966	0.4788660426952405	0.2353672195086154	-1.800488488849492	1.396518539156415	-0.7113313746218899	0.0005700424787606	0.0	414.4201	5.82265329285292e-06	0.71	0	APOB	0.269870050216966	0.4788660426952405	0.2353672195086154	1.800488488849492	1.396518539156415	0.7113313746218899	0.0	0.0	0.0	0.0015758632	0.0	0.0
2:21005912:A:G	0	0	0	0	0	0	0	0	0	0	0	0.0	0.0	1.0	0.020825896	0.00016723125	0.00054573687	7.712582e-05	-2.9330142e-05	0.0	0.441889	0.0010772492	0.000116801006	5.120202e-05	0.2754302307913143	1.1725847009336066	-0.7519026796471956	-3.2816815223183267	2.9915713290397683	-0.4299749888925143	0.0005700424787606	0.0	586.0785	2.9113182336004684e-06	0.0	0	APOB	0.2754302307913143	1.1725847009336066	0.7519026796471956	3.2816815223183267	2.9915713290397683	0.4299749888925143	0.0	2.9330142e-05	0.0	0.0	0.0	0.0
2:21005913:T:C	0	0	0	0	0	0	0	0	0	0	1	0.319394052029	0.957	0.02	-0.0014113295	0.0003955583	-0.0012191639	-8.1099e-05	0.0006161508	0.784	3.143517	0.0059288787	-2.1928572e-06	0.0024213197	0.0575606466928441	-0.5785235623210656	0.1561772684017808	1.766831847650396	-1.396582321257763	0.4299417921633821	0.0005700424787606	0.0	828.83954	1.4556591168002342e-06	0.98	0	APOB	0.0575606466928441	0.5785235623210656	0.1561772684017808	1.766831847650396	1.396582321257763	0.4299417921633821	0.0012191639	0.0	8.1099e-05	0.0	0.0014113295	2.1928572e-06
2:21005917:A:G	0	0	0	0	0	0	0	0	0	0	1	0.367482274771	0.841	0.0	-0.0021721674	-0.00029324516	-0.0012551108	0.00019418559	-4.677956e-05	0.766	4.388587	0.014900602	2.0997846e-05	-0.0013282888	-0.3233543076319483	0.1689323383013411	-0.5921302985462809	-0.8406816083035744	0.6408302268145176	-0.1249793130393453	0.0005700424787606	0.0	828.83954	1.4556591168002342e-06	1.0	0	APOB	0.3233543076319483	0.1689323383013411	0.5921302985462809	0.8406816083035744	0.6408302268145176	0.1249793130393453	0.0012551108	4.677956e-05	0.0	0.0	0.0021721674	0.0
2:21005919:A:T	0	0	0	0	0	0	0	0	0	0	1	0.405421733856	0.983	0.0	0.006746349	0.0023294394	0.00042138947	1.6196209e-05	-0.00010875022	0.873	4.514679	-0.00076978747	3.400117e-05	-0.000220082	0.307278585135451	-0.2023652097654791	1.357812130701779	0.7650272833879335	-1.497164219228987	1.02038532592794	0.0005700424787606	0.0	828.83954	1.4556591168002342e-06	1.0	0	APOB	0.307278585135451	0.2023652097654791	1.357812130701779	0.7650272833879335	1.497164219228987	1.02038532592794	0.0	0.00010875022	0.0	0.00076978747	0.0	0.0
2:21005919:A:G	0	0	0	0	0	0	0	0	0	0	1	0.431022644043	0.983	0.0	-0.0018632978	0.00014731096	0.00016712956	8.884427e-05	0.0005606257	0.873	4.646397	0.005963905	6.288423e-05	0.002915119	-0.5817776014721465	0.0022274280341169	-1.2484381162845493	0.0071960528193436	0.0161703385898405	0.1420173486630279	0.0005700424787606	0.0	828.83954	1.4556591168002342e-06	1.0	0	APOB	0.5817776014721465	0.0022274280341169	1.2484381162845493	0.0071960528193436	0.0161703385898405	0.1420173486630279	0.0	0.0	0.0	0.0	0.0018632978	0.0
2:21005924:G:A	0	0	0	0	0	0	0	0	0	0	0	0.0	0.0	1.0	-0.0024436032	-0.0005078926	-0.00039783795	0.0001435277	-0.00030948507	0.0	-0.081031	-0.0025969734	6.316259e-07	0.0004814146	-1.0910502773642878	-1.4334507248665578	-1.5849507936829808	4.477258895000458	-3.334608047982663	0.6103446180954332	0.0005700424787606	0.0	414.4207	5.822636467200937e-06	0.0	0	APOB	1.0910502773642878	1.4334507248665578	1.5849507936829808	4.477258895000458	3.334608047982663	0.6103446180954332	0.00039783795	0.00030948507	0.0	0.0025969734	0.0024436032	0.0
2:21005925:A:G	0	0	0	0	0	0	0	0	0	0	1	0.266380012035	0.021	0.05	0.0006249299	-0.0005511766	-0.002102185	4.971915e-05	0.0006176824	0.346	1.764044	0.015040605	0.00010867629	-8.075056e-05	0.7355929060528693	-0.2024170948595555	1.6160112645072895	-1.388569652021434	-0.1413198154615356	-0.0558704182357005	0.0005700424787606	0.0	414.4207	5.822636467200937e-06	0.95	0	APOB	0.7355929060528693	0.2024170948595555	1.6160112645072895	1.388569652021434	0.1413198154615356	0.0558704182357005	0.002102185	0.0	0.0	0.0	0.0	0.0
2:21005928:T:C	0	0	0	0	0	0	0	0	0	0	1	0.222863554955	0.003	0.0	-0.0011207673	-0.00031781144	0.0027328634	-2.6443086e-05	0.00050341844	0.445	0.454345	-0.0049538356	-0.00010979176	-0.0026247988	1.658287936304959	1.0920285334522546	1.438232623599164	-3.154060011051387	2.4271853776719365	-0.6609447506311257	0.0005700424787606	0.0	828.83954	1.4556591168002342e-06	1.0	0	APOB	1.658287936304959	1.0920285334522546	1.438232623599164	3.154060011051387	2.4271853776719365	0.6609447506311257	0.0	0.0	2.6443086e-05	0.0049538356	0.0011207673	0.00010979176
2:21005930:G:T	0	0	0	0	0	0	0	0	0	0	1	0.347641021013	0.054	0.0	0.00039302697	0.0006098261	0.004496861	-3.9587838e-05	-0.0001065246	0.448	1.703013	-0.012122879	-0.00015344372	-0.005276074	0.200484259161978	0.1392425145084878	0.062844695368528	-0.3268967835863636	0.303805949836301	-0.0419918450628726	0.0005700424787606	0.0	586.0785	2.9113182336004684e-06	1.0	0	APOB	0.200484259161978	0.1392425145084878	0.062844695368528	0.3268967835863636	0.303805949836301	0.0419918450628726	0.0	0.0001065246	3.9587838e-05	0.012122879	0.0	0.00015344372
2:21005932:T:G	0	0	0	0	0	0	0	0	0	0	1	0.347641021013	0.054	0.0	-0.00023373077	-0.00043960527	-0.0012306941	-6.477603e-06	7.366383e-05	0.448	2.455529	-0.0026468388	-0.00018607487	-0.0026350056	1.027108807905411	1.416720326806701	-0.0760650518288552	-3.119028941841529	2.823904703954529	-0.2333817974952234	0.0005700424787606	0.0	828.83954	1.4556591168002342e-06	1.0	0	APOB	1.027108807905411	1.416720326806701	0.0760650518288552	3.119028941841529	2.823904703954529	0.2333817974952234	0.0012306941	0.0	6.477603e-06	0.0026468388	0.00023373077	0.00018607487
2:21005934:T:G	0	0	0	0	0	0	0	0	0	0	1	0.257656931877	0.281	0.15	2.4553156e-05	-0.0001427588	-0.0005861834	0.00012110096	-0.00021706965	0.327	1.794908	0.00782028	-3.8088343e-05	-0.0019432304	1.7649097050306752	1.28754952653084	1.2955034554037446	-3.4540495387952954	2.5847000588327744	-0.751546697974953	0.0005700424787606	0.0	338.37357	8.73395492817508e-06	0.85	0	APOB	1.7649097050306752	1.28754952653084	1.2955034554037446	3.4540495387952954	2.5847000588327744	0.751546697974953	0.0005861834	0.00021706965	0.0	0.0	0.0	3.8088343e-05
2:21005943:C:T	0	0	0	0	0	0	0	0	0	0	1	0.223111242056	0.039	0.31	0.00048706715	0.0004270022	-0.00088713504	0.00013364982	0.00020454667	0.029	0.465484	0.0074625257	0.00021711815	0.0004451112	0.0688454729923646	-0.2023336173879935	1.0790727439144967	-0.8224534278794745	0.0907391966443801	0.2036316315480336	0.0005700424787606	0.0	276.28104	1.3100971045787446e-05	0.69	0	APOB	0.0688454729923646	0.2023336173879935	1.0790727439144967	0.8224534278794745	0.0907391966443801	0.2036316315480336	0.00088713504	0.0	0.0	0.0	0.0	0.0
2:21005943:C:A	0	0	0	0	0	0	0	0	0	0	1	0.209800586104	0.023	0.52	0.0016879318	0.0002989453	3.9765495e-05	0.00013122047	0.0003818954	0.01	0.342785	0.0019722842	0.00028953044	0.00086394185	0.0677944112335916	-0.0654578867403588	1.053596836867498	-0.7650630900394931	0.0374689631722462	0.4681485969565397	0.0004759424151679	0.04	370.66885	7.278316843439825e-06	0.48	0	APOB	0.0677944112335916	0.0654578867403588	1.053596836867498	0.7650630900394931	0.0374689631722462	0.4681485969565397	0.0	0.0	0.0	0.0	0.0	0.0
2:21005946:G:C	0	0	0	0	0	0	0	0	0	0	1	0.319252699614	0.92	0.0	-0.00021686626	-0.00024966084	-0.0005840246	-6.185477e-06	0.00059725	0.816	2.284363	-0.0072192512	-2.9132098e-05	-0.0059312377	-0.6429307238076466	-0.6956787262887434	-1.365638584193914	2.5670046583556645	-1.7711894222458615	0.543273492111211	0.0005700424787606	0.0	828.8383	1.45566332321323e-06	1.0	0	APOB	0.6429307238076466	0.6956787262887434	1.365638584193914	2.5670046583556645	1.7711894222458615	0.543273492111211	0.0005840246	0.0	6.185477e-06	0.0072192512	0.00021686626	2.9132098e-05
2:21005956:G:T	0	0	0	0	0	0	0	0	0	0	0	0.0	0.0	1.0	0.0004037397	0.0009254994	0.0022001052	0.00025862796	0.00035262754	0.0	-0.101926	-0.009895197	6.0741368e-05	0.015304096	0.2537586937837486	-1.3283591611383645	1.8069296002675808	2.0369979348267067	-2.4126017015510497	0.122650322519647	0.0005700424787606	0.0	151.3279	4.36697737313807e-05	0.0	0	APOB	0.2537586937837486	1.3283591611383645	1.8069296002675808	2.0369979348267067	2.4126017015510497	0.122650322519647	0.0	0.0	0.0	0.009895197	0.0	0.0
2:21005956:G:A	0	0	0	0	0	0	0	0	0	0	1	0.18413233757	0.824	0.0	0.00014623674	2.4688787e-05	3.6084966e-05	0.00017614073	9.0481204e-05	0.756	3.312184	0.02688431	2.0299165e-05	0.0041047065	-0.6971387149993358	-1.682470831650006	0.1779189754743677	3.7114986947099786	-3.3692329331943185	0.5933182747778087	0.0005700424787606	0.0	478.53143	4.36697746408754e-06	1.0	0	APOB	0.6971387149993358	1.682470831650006	0.1779189754743677	3.7114986947099786	3.3692329331943185	0.5933182747778087	0.0	0.0	0.0	0.0	0.0	0.0
2:21005960:T:G	0	0	0	0	0	0	0	0	0	0	1	0.259992003441	0.104	0.02	0.000496778	-7.043132e-05	0.0021848003	-0.00014281367	0.0007053728	0.391	1.18836	-0.00983924	0.00035546575	-0.0036437355	3.002784232799683	0.553634162579402	3.407949325525645	-2.646110689279712	1.4611349360044914	-0.0737008640042852	0.0005700424787606	0.0	478.53073	4.366990197013365e-06	0.98	0	APOB	3.002784232799683	0.553634162579402	3.407949325525645	2.646110689279712	1.4611349360044914	0.0737008640042852	0.0	0.0	0.00014281367	0.00983924	0.0	0.0
2:21005966:T:G	0	0	0	0	0	0	0	0	0	0	1	0.368079394102	0.207	0.17	0.0055163223	2.3829212e-05	0.009019919	-0.0001537559	-6.884417e-05	0.079	1.482211	-0.015251961	0.0005679528	-0.0045061707	0.4301534103803647	0.2652614819482006	-0.4607170031932577	-0.4567586439246088	0.3002340693767706	0.4866188669303858	0.0005700424787606	0.0	828.83954	1.4556591168002342e-06	0.83	0	APOB	0.4301534103803647	0.2652614819482006	0.4607170031932577	0.4567586439246088	0.3002340693767706	0.4866188669303858	0.0	6.884417e-05	0.0001537559	0.015251961	0.0	0.0
2:21005973:C:T	0	0	0	0	0	0	0	0	0	0	1	0.204546630383	0.003	0.35	-0.00030950402	-0.00026963092	-0.0009764957	-0.00018245107	0.0004863289	0.021	0.29814	0.009397815	-0.00013018127	-0.00078133	0.129145563051043	0.4041820673138021	-0.2546666001541549	-0.5327779361512484	0.2194743425922142	0.0465134843115673	0.0005700424787606	0.0	478.53143	4.36697746408754e-06	0.65	0	APOB	0.129145563051043	0.4041820673138021	0.2546666001541549	0.5327779361512484	0.2194743425922142	0.0465134843115673	0.0009764957	0.0	0.00018245107	0.0	0.00030950402	0.00013018127
2:21005976:A:G	0	0	0	0	0	0	0	0	0	0	1	0.313367903233	0.088	0.01	0.0014657613	7.440681e-05	-0.0026152954	-0.0003150482	2.6968308e-05	0.412	2.361664	0.005701258	0.0003091371	-0.00050294586	0.9868347732887168	0.2353417599971434	1.5901030588381675	-2.995787111613922	1.2116877812759843	-0.6473352646386424	0.0005700424787606	0.0	828.83954	1.4556591168002342e-06	0.99	0	APOB	0.9868347732887168	0.2353417599971434	1.5901030588381675	2.995787111613922	1.2116877812759843	0.6473352646386424	0.0026152954	0.0	0.0003150482	0.0	0.0	0.0
2:21006010:C:T	0	0	0	0	0	0	0	0	0	0	1	0.316712856293	0.297	0.09	-0.0042970963	-5.5625642e-05	-0.001211859	-2.764235e-06	4.4182736e-05	0.388	1.023709	0.011224273	-7.370283e-05	-0.00020644447	-1.1331241015733355	0.1827667668653309	-1.380105278992554	1.5788446804118883	-1.1817194123315389	0.5942580664109556	0.0005700424787606	0.0	828.83954	1.4556591168002342e-06	0.91	0	APOB	1.1331241015733355	0.1827667668653309	1.380105278992554	1.5788446804118883	1.1817194123315389	0.5942580664109556	0.001211859	0.0	2.764235e-06	0.0	0.0042970963	7.370283e-05
2:21006016:G:-	0	1	0	0	0	0	0	0	0	0	0	0.0	0.0	1.0	0.0	0.0	0.0	0.0	0.0	0.0	5.024398	0.0	0.0	0.0	0.0	0.0	0.0	0.0	0.0	0.0	0.0	0.0	828.83954	1.4556591168002342e-06	0.0	1	APOB	0.0	0.0	0.0	0.0	0.0	0.0	0.0	0.0	0.0	0.0	0.0	0.0
2:21006018:C:T	0	0	0	0	0	0	0	0	0	0	1	0.268219172955	0.007	0.28	0.00026003644	0.000103705795	0.0004760982	6.0610746e-06	-0.0006898957	0.032	0.013354	-0.008395011	-0.00017986876	-0.0005202286	-0.3420477465712584	0.5406852757653078	-1.7437904339723878	1.7022530103286888	0.0598717285138521	0.1735679050386622	0.0005700424787606	0.0	586.0785	2.9113182336004684e-06	0.72	0	APOB	0.3420477465712584	0.5406852757653078	1.7437904339723878	1.7022530103286888	0.0598717285138521	0.1735679050386622	0.0	0.0006898957	0.0	0.008395011	0.0	0.00017986876
2:21006020:A:-	0	1	0	0	0	0	0	0	0	0	0	0.0	0.0	1.0	0.0	0.0	0.0	0.0	0.0	0.0	3.625585	0.0	0.0	0.0	0.0	0.0	0.0	0.0	0.0	0.0	0.0	0.0	106.12666	8.879521192284301e-05	0.0	1	APOB	0.0	0.0	0.0	0.0	0.0	0.0	0.0	0.0	0.0	0.0	0.0	0.0
2:21006029:G:A	0	0	0	0	0	0	0	0	0	0	0	0.0	0.0	1.0	0.00020549016	-0.00016707543	-0.0011133137	8.350344e-06	-0.00074513047	0.0	-0.19206	-0.008356492	-0.00014846516	-0.000624656	0.1805635657514919	-0.7453186451489832	-0.0535303380610353	0.7696553090532645	-0.9668506350041384	0.1547078024269205	0.0005700424787606	0.0	478.53143	4.36697746408754e-06	0.0	0	APOB	0.1805635657514919	0.7453186451489832	0.0535303380610353	0.7696553090532645	0.9668506350041384	0.1547078024269205	0.0011133137	0.00074513047	0.0	0.008356492	0.0	0.00014846516
2:21006032:A:G	0	0	0	0	0	0	0	0	0	0	0	0.0	0.0	1.0	0.003325216	-0.00036757154	-1.8788851e-06	-2.1162323e-06	-0.00053122325	0.0	-0.582947	0.004292858	4.7676585e-05	0.0006215296	0.8100777748050643	0.2808350816293936	0.8988027144256905	-1.8873556546549315	1.5660891900592742	-0.7938463754384998	0.0005700424787606	0.0	586.0785	2.9113182336004684e-06	0.0	0	APOB	0.8100777748050643	0.2808350816293936	0.8988027144256905	1.8873556546549315	1.5660891900592742	0.7938463754384998	1.8788851e-06	0.00053122325	2.1162323e-06	0.0	0.0	0.0
2:21006033:T:-	0	1	0	0	0	0	0	0	0	0	0	0.0	0.0	1.0	0.0	0.0	0.0	0.0	0.0	0.0	0.0	0.0	0.0	0.0	0.0	0.0	0.0	0.0	0.0	0.0	0.0	0.0	586.0785	2.9113182336004684e-06	0.0	1	APOB	0.0	0.0	0.0	0.0	0.0	0.0	0.0	0.0	0.0	0.0	0.0	0.0
2:21006043:A:T	0	0	0	0	0	0	0	0	0	0	1	0.311198502779	0.29	0.05	0.0038442002	-0.0012166846	0.0010384226	-1.7041166e-06	0.0019616317	0.435	0.762266	0.009875789	-2.4147535e-05	0.0009998655	-5.21443138608912	2.60572089680897	-9.523834495828108	2.195458952994044	1.5056389114052189	1.0537378086229363	0.0005700424787606	0.0	338.37357	8.73395492817508e-06	0.95	0	APOB	5.21443138608912	2.60572089680897	9.523834495828108	2.195458952994044	1.5056389114052189	1.0537378086229363	0.0	0.0	1.7041166e-06	0.0	0.0	2.4147535e-05
2:21006045:C:A	0	0	0	0	0	0	0	0	0	0	1	0.251029074192	0.155	0.04	0.008707145	0.0007871698	8.9822046e-05	4.00757e-05	0.00062231545	0.362	-1.024295	-0.006863538	0.00026547618	-1.5236787e-05	6.30711210655999	-2.183236660663062	9.29431482733545	-1.8702325478773472	-1.3962324738972909	-0.7416115113732872	0.0005700424787606	0.0	828.83954	1.4556591168002342e-06	0.96	0	APOB	6.30711210655999	2.183236660663062	9.29431482733545	1.8702325478773472	1.3962324738972909	0.7416115113732872	0.0	0.0	0.0	0.006863538	0.0	0.0
2:21006051:T:C	0	0	0	0	0	0	0	0	0	0	1	0.352949470282	0.829	0.0	-0.0027886783	-0.0013790943	0.00010529568	-0.00021545753	-0.0006892871	0.759	3.85447	-0.006505131	4.076636e-05	-0.00063331623	-1.1170044474858425	1.957533979162596	-2.636322415781291	-1.0715008690399486	1.3271284389869131	0.455580180178781	0.0005700424787606	0.0	828.83954	1.4556591168002342e-06	1.0	0	APOB	1.1170044474858425	1.957533979162596	2.636322415781291	1.0715008690399486	1.3271284389869131	0.455580180178781	0.0	0.0006892871	0.00021545753	0.006505131	0.0027886783	0.0
2:21006058:C:A	0	0	0	0	0	0	0	0	0	0	1	0.272087901831	0.315	0.06	0.028584354	0.003111086	0.000914178	-0.0004556445	-0.0011863197	0.421	1.087934	-0.0065248217	0.0001059924	-0.0022710832	-0.6728977735261922	-0.4262395650417768	-2.4818818527164623	0.9571979170728032	-0.1097238498252473	0.3566247268044438	0.0005700424787606	0.0	828.83954	1.4556591168002342e-06	0.94	0	APOB	0.6728977735261922	0.4262395650417768	2.4818818527164623	0.9571979170728032	0.1097238498252473	0.3566247268044438	0.0	0.0011863197	0.0004556445	0.0065248217	0.0	0.0
2:21006059:A:C	0	0	0	0	0	0	0	0	0	0	1	0.227625280619	0.001	1.0	-0.003960763	-0.00033263117	-0.00041672227	-0.00025148864	0.0014065389	0.0	-0.541166	0.0008108299	-6.418041e-05	0.0001315896	15.89939317712565	-5.032223494539995	21.615475194092408	-8.561237440495711	-1.7212177439544938	-0.931186800247488	0.0005700424787606	0.0	172.82776	3.348016252857633e-05	0.0	0	APOB	15.89939317712565	5.032223494539995	21.615475194092408	8.561237440495711	1.7212177439544938	0.931186800247488	0.00041672227	0.0	0.00025148864	0.0	0.003960763	6.418041e-05
2:21006064:C:T	0	0	0	0	0	0	0	0	0	0	1	0.277907848358	0.051	0.72	-0.003426014	0.0013353908	0.00078078563	0.00021199914	0.004726195	0.005	0.930685	0.0011671935	3.9261093e-05	0.00094919524	3.6797910667647145	-3.195336936242173	4.989956719213185	-0.9688313176325082	-1.410422405489088	-0.5837660407932465	0.0005700424787606	0.0	478.53143	4.36697746408754e-06	0.28	0	APOB	3.6797910667647145	3.195336936242173	4.989956719213185	0.9688313176325082	1.410422405489088	0.5837660407932465	0.0	0.0	0.0	0.0	0.003426014	0.0
2:21006070:C:A	0	0	0	0	0	0	0	0	0	0	1	0.273633897305	0.335	0.04	0.014282032	0.0013676991	0.00045959122	1.7000279e-05	0.0038769552	0.454	1.688516	-0.000681289	5.1325493e-05	-9.194098e-05	0.3085957385725152	-0.9994775525581012	-0.360357027314888	-0.3976243221824089	0.3117719178578891	-0.4712960084089916	0.0005444068767985	0.01	828.83954	1.4556591168002342e-06	0.96	0	APOB	0.3085957385725152	0.9994775525581012	0.360357027314888	0.3976243221824089	0.3117719178578891	0.4712960084089916	0.0	0.0	0.0	0.000681289	0.0	0.0
2:21006073:G:A	0	0	0	0	0	0	0	0	0	0	1	0.244005873799	0.35	0.7	-0.00037867716	-0.0003619698	0.0019291425	1.7039856e-05	0.0037701328	0.113	0.815498	-0.0023080301	-8.399889e-06	0.0022345663	1.385997762204668	-0.7251910036284952	1.338302124927603	0.0514540392965432	-0.4751412834157933	0.0486086479010044	0.0005700424787606	0.0	478.53073	4.366990197013365e-06	0.3	0	APOB	1.385997762204668	0.7251910036284952	1.338302124927603	0.0514540392965432	0.4751412834157933	0.0486086479010044	0.0	0.0	0.0	0.0023080301	0.00037867716	8.399889e-06
2:21006087:C:T	0	0	0	0	0	0	1	0	0	0	0	0.0	0.0	1.0	0.016158333	0.0048893224	-0.00024423766	1.4787789e-05	0.000107843865	0.0	9.299354	0.0017847857	7.946417e-05	0.004302783	0.3444694590237558	-0.738109209627505	-1.44091686016039	-1.1102818678716542	1.9499538495668856	-0.4013618406778393	0.0005700424787606	0.0	207.21216	2.3290545868803747e-05	0.0	1	APOB	0.3444694590237558	0.738109209627505	1.44091686016039	1.1102818678716542	1.9499538495668856	0.4013618406778393	0.00024423766	0.0	0.0	0.0	0.0	0.0
2:21006088:A:G	0	0	0	0	0	0	0	0	0	0	1	0.498259156942	0.063	0.01	0.021817127	0.0015273977	0.00024103688	1.48529e-05	0.00015491515	0.41	2.589123	0.003938034	3.778391e-05	0.00043809635	2.947036683729986	-0.4646292058271186	0.6183003305498279	-3.9249614577322247	3.588356230758165	-0.8264926347861046	0.0005700424787606	0.0	478.53143	4.36697746408754e-06	0.99	0	APOB	2.947036683729986	0.4646292058271186	0.6183003305498279	3.9249614577322247	3.588356230758165	0.8264926347861046	0.0	0.0	0.0	0.0	0.0	0.0
2:21006091:G:C	0	0	0	0	0	0	0	0	0	0	1	0.328711211681	0.353	0.05	-0.010664929	-0.004583739	0.00036127836	1.5928632e-05	0.00049159664	0.457	2.401273	-0.0032408051	-1.9524536e-05	0.0028459458	-5.078281154185071	1.7522904474530696	-6.3346938812965154	1.751014747063706	0.8971864414800342	-0.5555658071045567	0.0005700424787606	0.0	126.4007	6.259334622882307e-05	0.95	0	APOB	5.078281154185071	1.7522904474530696	6.3346938812965154	1.751014747063706	0.8971864414800342	0.5555658071045567	0.0	0.0	0.0	0.0032408051	0.010664929	1.9524536e-05
2:21006093:G:A	0	0	0	0	0	0	0	0	0	0	1	0.327860802412	0.047	0.14	-0.009994234	-0.002222369	0.0009765518	-2.9558032e-07	-2.4101224e-05	0.253	2.036012	-0.0030141547	-2.1784574e-05	0.0038359154	3.22447329477661	-1.0026266614633248	5.7458771754740905	-1.6462447657653234	-1.2287542929205424	-0.1637201822188574	0.0005700424787606	0.0	293.04053	1.1645272934401872e-05	0.86	0	APOB	3.22447329477661	1.0026266614633248	5.7458771754740905	1.6462447657653234	1.2287542929205424	0.1637201822188574	0.0	2.4101224e-05	2.9558032e-07	0.0030141547	0.009994234	2.1784574e-05
2:21006101:C:G	0	0	0	0	0	0	0	0	0	0	0	0.0	0.0	1.0	0.066902265	0.006097318	0.0013614555	2.5426816e-05	-4.7465343e-05	0.0	0.168201	0.0033018147	4.3405802e-05	0.0049701463	-3.336054269988195	3.0273603070781183	-5.554491783847206	-1.876268014641025	4.1744216363530064	-1.028280470192537	0.0005700424787606	0.0	828.83954	1.4556591168002342e-06	0.0	0	APOB	3.336054269988195	3.0273603070781183	5.554491783847206	1.876268014641025	4.1744216363530064	1.028280470192537	0.0	4.7465343e-05	0.0	0.0	0.0	0.0
2:21006104:G:A	0	0	0	0	0	0	0	0	0	0	0	0.0	0.0	1.0	-0.0066271573	0.001728286	0.0023809345	2.1990318e-06	-7.974045e-05	0.0	0.158333	-0.011902705	-4.6415993e-05	0.0014405379	-1.0893031468040326	-0.028570168339957	-1.3845884497239291	0.6254486993646241	-0.2733599258498861	0.15471079887838	0.0005700424787606	0.0	414.4201	5.82265329285292e-06	0.0	0	APOB	1.0893031468040326	0.028570168339957	1.3845884497239291	0.6254486993646241	0.2733599258498861	0.15471079887838	0.0	7.974045e-05	0.0	0.011902705	0.0066271573	4.6415993e-05
2:21006112:T:C	0	0	0	0	0	0	0	0	0	0	1	0.340642124414	0.514	0.0	-0.031176645	-0.003911113	0.0012069143	-9.01989e-05	-5.500749e-05	0.617	3.90324	-0.0074164374	-4.700458e-05	-0.008083718	-3.000532596534094	3.143278533257202	-2.7505694447827995	0.6276658142931414	0.7195582036830336	0.4895545120390635	0.0005700424787606	0.0	828.83954	1.4556591168002342e-06	1.0	0	APOB	3.000532596534094	3.143278533257202	2.7505694447827995	0.6276658142931414	0.7195582036830336	0.4895545120390635	0.0	5.500749e-05	9.01989e-05	0.0074164374	0.031176645	4.700458e-05
2:21006118:T:C	0	0	0	0	0	0	0	0	0	0	1	0.215769693255	0.007	0.48	-0.034968283	-0.008240841	-0.0006010898	-0.00010946044	-1.1519904e-05	0.011	-0.320701	-0.0013202634	1.3977005e-05	0.002227827	-0.3635300030002159	-2.42114274872997	-2.698430390928789	2.588614663303318	-1.4690419214033317	0.159275752964705	0.0005700424787606	0.0	478.53143	4.36697746408754e-06	0.52	0	APOB	0.3635300030002159	2.42114274872997	2.698430390928789	2.588614663303318	1.4690419214033317	0.159275752964705	0.0006010898	1.1519904e-05	0.00010946044	0.0013202634	0.034968283	0.0
2:21006119:A:T	0	0	0	0	0	0	0	0	0	0	1	0.319736242294	0.006	1.0	-0.08842678	-0.011506704	-0.00027509505	0.0002323928	4.8515554e-05	0.0	-1.492775	0.028479017	-6.7134584e-05	-0.008371128	6.15862776664293	-0.3044992749002836	7.92664823048417	0.3950957099152929	-2.2188011283608424	1.1635620678550656	0.0005700424787606	0.0	176.71162	3.2024596293922514e-05	0.0	0	APOB	6.15862776664293	0.3044992749002836	7.92664823048417	0.3950957099152929	2.2188011283608424	1.1635620678550656	0.00027509505	0.0	0.0	0.0	0.08842678	6.7134584e-05
2:21006125:T:A	0	0	0	0	0	0	0	0	0	0	0	0.0	0.0	1.0	-0.111080945	0.00043610297	0.0008828208	-0.00010699824	2.5515435e-05	0.0	-0.044795	-0.007684397	0.00010872181	0.0016351673	-1.3077951874199836	2.026232333594195	-0.5490075356631096	-1.400706089595437	1.586665404988264	-0.1533575932317981	0.0005700424787606	0.0	586.0768	2.911335286626126e-06	0.0	0	APOB	1.3077951874199836	2.026232333594195	0.5490075356631096	1.400706089595437	1.586665404988264	0.1533575932317981	0.0	0.0	0.00010699824	0.007684397	0.111080945	0.0
2:21006127:C:T	0	0	0	0	0	0	0	0	0	0	1	0.475581258535	0.961	0.0	0.059290923	0.0126081575	0.0003041306	0.00013259414	2.734879e-05	0.849	3.741878	0.007823351	-9.04593e-05	0.00701748	0.9649276222850188	-4.782120801456536	-2.3499276727431377	2.5598254059755075	-2.390282581746217	0.5229980764317516	0.0005700424787606	0.0	262.1038	1.4556591850123368e-05	1.0	0	APOB	0.9649276222850188	4.782120801456536	2.3499276727431377	2.5598254059755075	2.390282581746217	0.5229980764317516	0.0	0.0	0.0	0.0	0.0	9.04593e-05
2:21006128:G:A	0	0	0	0	0	0	0	0	0	0	0	0.0	0.0	1.0	-0.13382234	-0.020564143	-0.0003518344	-2.1540123e-05	-5.921241e-06	0.0	-0.681781	-0.00031519588	0.00023486915	-0.0019443016	-5.17194360117111	1.244671275262942	-4.53303404877209	5.924065130220491	-3.909456499323733	1.5879305720017536	0.0005700424787606	0.0	36.46602	0.00075257581193	0.0	0	APOB	5.17194360117111	1.244671275262942	4.53303404877209	5.924065130220491	3.909456499323733	1.5879305720017536	0.0003518344	5.921241e-06	2.1540123e-05	0.00031519588	0.13382234	0.0
2:21006129:T:C	0	0	0	0	0	0	0	0	0	0	1	0.223809078336	0.006	0.84	-0.09811199	4.2065978e-05	-0.0004529078	-3.8895858e-05	3.9076294e-06	0.001	-0.578203	0.008011111	0.00014150195	0.005555493	1.877708747188871	-0.6577216714015656	1.308232501114832	0.5183099807971067	-1.34635211338861	0.4087307224946044	0.0005700424787606	0.0	201.02545	2.4746206690906547e-05	0.16	0	APOB	1.877708747188871	0.6577216714015656	1.308232501114832	0.5183099807971067	1.34635211338861	0.4087307224946044	0.0004529078	0.0	3.8895858e-05	0.0	0.09811199	0.0
2:21006131:G:A	0	0	0	0	0	0	0	0	0	0	0	0.0	0.0	1.0	-0.0350527	-0.001516473	-0.00044702186	0.00017704658	7.615873e-05	0.0	-0.420336	0.0025840048	6.1921484e-05	0.007493672	-2.4566604313717804	4.087578418924411	1.6697808889489931	0.4243397134810481	-0.5784717866969412	0.1143077533394761	0.0005700424787606	0.0	97.01342	0.0001062631199602	0.0	0	APOB	2.4566604313717804	4.087578418924411	1.6697808889489931	0.4243397134810481	0.5784717866969412	0.1143077533394761	0.00044702186	0.0	0.0	0.0	0.0350527	0.0
2:21006143:G:C	0	0	0	0	0	0	0	0	0	0	0	0.0	0.0	1.0	0.025976844	0.0048032124	0.000471971	-0.00027148967	7.3971532e-06	0.0	0.264578	-0.0022147791	-1.3893259e-05	0.0026152888	-14.925830532904794	17.86654401696248	-0.5512528452092926	0.6581702519738315	1.190276702248339	0.4522672382399945	0.0005700424787606	0.0	221.51846	2.037928788922727e-05	0.0	0	APOB	14.925830532904794	17.86654401696248	0.5512528452092926	0.6581702519738315	1.190276702248339	0.4522672382399945	0.0	0.0	0.00027148967	0.0022147791	0.0	1.3893259e-05
2:21006146:C:T	0	0	0	0	0	0	0	0	0	0	0	0.0	0.0	1.0	-0.024965908	0.012696689	-0.0043013617	0.00010686138	-5.7603378e-05	0.0	0.149988	0.0044046678	0.00010245679	-0.0034988695	-8.079719960600212	18.29430454078937	7.516562320284112	-9.400658408945304	6.779090856642307	-1.5314235742152853	0.0005700424787606	0.0	828.8383	1.45566332321323e-06	0.0	0	APOB	8.079719960600212	18.29430454078937	7.516562320284112	9.400658408945304	6.779090856642307	1.5314235742152853	0.0043013617	5.7603378e-05	0.0	0.0	0.024965908	0.0
2:21006150:A:G	0	0	0	0	0	0	0	0	0	0	1	0.395974516869	0.044	0.1	0.096597314	0.011685296	-0.0012841842	0.0002963633	0.00028925727	0.289	2.142798	0.011232216	5.3716372e-05	0.0013574227	-5.270646800915586	10.303379231284763	5.245288947072781	-1.1192936141756191	-0.2438834339285032	0.3568323717258055	0.0005700424787606	0.0	586.0785	2.9113182336004684e-06	0.9	0	APOB	5.270646800915586	10.303379231284763	5.245288947072781	1.1192936141756191	0.2438834339285032	0.3568323717258055	0.0012841842	0.0	0.0	0.0	0.0	0.0
2:21006152:C:T	0	0	0	0	0	0	0	0	0	0	0	0.0	0.0	1.0	0.059682403	0.027935902	0.001355276	0.00014846507	0.0010162544	0.0	0.332499	0.0025173076	1.0534328e-05	-0.0011280032	-4.930923420903438	7.418600166418374	0.7558017144125926	-2.109337800289018	1.918953545215196	-0.2048282345803879	0.0005700424787606	0.0	828.8383	1.45566332321323e-06	0.0	0	APOB	4.930923420903438	7.418600166418374	0.7558017144125926	2.109337800289018	1.918953545215196	0.2048282345803879	0.0	0.0	0.0	0.0	0.0	0.0
2:21006160:G:A	0	0	0	0	0	0	0	0	0	0	1	0.268029183149	0.013	1.0	-0.009748997	-0.015682545	0.0004534477	9.359002e-05	-0.00096997037	0.001	-0.398639	0.0057832426	0.00027806536	0.0062469332	0.1710708748431429	0.0677302089063894	-0.4093202768412386	-0.9654230332525204	0.6776805878564481	0.6986795164988713	0.0005700424787606	0.0	124.9558	6.4049381762743e-05	0.0	0	APOB	0.1710708748431429	0.0677302089063894	0.4093202768412386	0.9654230332525204	0.6776805878564481	0.6986795164988713	0.0	0.00096997037	0.0	0.0	0.009748997	0.0
2:21006161:G:A	0	0	0	0	0	0	0	0	0	0	0	0.0	0.0	1.0	0.015368326	-0.001711803	-0.0012677339	5.7794707e-05	0.00011545012	0.0	-0.222048	0.0043523507	-1.5425161e-05	-0.005227424	-1.659089638277258	0.505698133418155	-0.9108252678227036	2.5513642590868995	-1.9519294573873829	1.0044118854350643	0.0005700424787606	0.0	338.37357	8.73395492817508e-06	0.0	0	APOB	1.659089638277258	0.505698133418155	0.9108252678227036	2.5513642590868995	1.9519294573873829	1.0044118854350643	0.0012677339	0.0	0.0	0.0	0.0	1.5425161e-05
2:21006167:C:T	0	0	0	0	0	0	0	0	0	0	0	0.0	0.0	1.0	-0.026335027	-0.0065686246	-0.00030774012	0.0003162271	-0.00013724063	0.0	-0.573931	0.0039170273	5.5867014e-05	-0.0032343343	0.6147484060736632	-1.7406255932225148	1.2375856628830495	1.647408101663161	-2.313910765740141	0.7243403769873202	0.0005700424787606	0.0	97.01342	0.0001062631199602	0.0	0	APOB	0.6147484060736632	1.7406255932225148	1.2375856628830495	1.647408101663161	2.313910765740141	0.7243403769873202	0.00030774012	0.00013724063	0.0	0.0	0.026335027	0.0
2:21006168:G:A	0	0	0	0	0	0	0	0	0	0	1	0.192355960608	0.023	0.25	-0.067369044	-0.004192861	-0.003832054	3.2797005e-05	0.0010703854	0.038	-0.1136	0.0063586906	0.0025901604	-0.011347648	-0.0480052309187282	-3.655858852823688	-1.7748680136559312	4.58124215340395	-3.953508918564444	1.10738205664518	0.0005700424787606	0.0	249.90634	1.6012250853236765e-05	0.75	0	APOB	0.0480052309187282	3.655858852823688	1.7748680136559312	4.58124215340395	3.953508918564444	1.10738205664518	0.003832054	0.0	0.0	0.0	0.067369044	0.0
2:21006178:C:G	0	0	0	0	0	0	0	0	0	0	1	0.377978503704	0.926	0.0	0.045614507	0.016050665	-0.0009059486	3.7658e-05	-0.0014032824	0.819	4.194622	-0.0043872027	-7.359646e-05	0.0065003354	4.38261184430418	-3.3699114519711832	1.012187895459409	-4.34462976974135	2.319019153292378	-0.6849017757412775	0.0005700424787606	0.0	828.83954	1.4556591168002342e-06	1.0	0	APOB	4.38261184430418	3.3699114519711832	1.012187895459409	4.34462976974135	2.319019153292378	0.6849017757412775	0.0009059486	0.0014032824	0.0	0.0043872027	0.0	7.359646e-05
2:21006192:A:G	0	0	0	0	0	0	0	0	0	0	1	0.46649825573	0.58	0.02	0.08849939	0.107775904	0.00065843225	-0.0001135437	-0.0004004587	0.582	3.708444	-0.013547163	-0.00026471005	-0.00017785397	0.4303291584347168	1.2745866876743095	2.1977667159621075	-3.614320270125356	1.750826266941251	-0.3932873302870942	0.0005700424787606	0.0	586.0785	2.9113182336004684e-06	0.98	0	APOB	0.4303291584347168	1.2745866876743095	2.1977667159621075	3.614320270125356	1.750826266941251	0.3932873302870942	0.0	0.0004004587	0.0001135437	0.013547163	0.0	0.00026471005
2:21006195:C:T	0	0	0	0	0	0	0	0	0	0	1	0.261726051569	0.44	0.08	0.07288788	0.14610717	6.2389445e-05	0.00026859136	-0.008733375	0.444	2.526317	0.001957653	-0.00013646216	-0.0014311972	-0.8562805651898792	-0.0894625658162348	0.4337042458724716	1.33768108386088	-1.7859099296692853	0.4927911831590079	0.0005700424787606	0.0	586.0785	2.9113182336004684e-06	0.92	0	APOB	0.8562805651898792	0.0894625658162348	0.4337042458724716	1.33768108386088	1.7859099296692853	0.4927911831590079	0.0	0.008733375	0.0	0.0	0.0	0.00013646216
2:21006196:G:A	0	0	0	0	0	0	0	0	0	0	1	0.289815783501	0.988	0.0	-0.08116429	-0.023353962	6.779918e-05	0.00020060941	-0.0041722306	0.882	4.814302	-0.00398257	-0.00016015442	0.000866493	-1.933629866391405	-1.9802849404629528	-2.558708799195168	4.779892582985504	-3.7225236810083455	0.9195618948722524	0.0005700424787606	0.0	30.062044	0.0011077566305175	1.0	0	APOB	1.933629866391405	1.9802849404629528	2.558708799195168	4.779892582985504	3.7225236810083455	0.9195618948722524	0.0	0.0041722306	0.0	0.00398257	0.08116429	0.00016015442
2:21006199:-:GGA	0	0	1	0	0	0	0	0	0	0	0	0.0	0.0	1.0	0.0	0.0	0.0	0.0	0.0	0.0	0.0	0.0	0.0	0.0	0.0	0.0	0.0	0.0	0.0	0.0	0.0	0.0	828.83954	1.4556591168002342e-06	0.0	0	APOB	0.0	0.0	0.0	0.0	0.0	0.0	0.0	0.0	0.0	0.0	0.0	0.0
2:21006204:G:T	0	0	0	0	0	0	0	0	0	0	1	0.353978633881	0.135	0.0	-0.011579506	-0.046078045	-0.0002032417	3.217617e-05	-0.0015256205	0.456	1.990613	-0.004232377	0.0023554561	0.0024959121	1.1281683321917584	-1.6480506237299388	0.6656495178775488	0.8997609046151432	-1.232007211606566	0.8040749475038981	0.0005700424787606	0.0	195.36179	2.6201865694019943e-05	1.0	0	APOB	1.1281683321917584	1.6480506237299388	0.6656495178775488	0.8997609046151432	1.232007211606566	0.8040749475038981	0.0002032417	0.0015256205	0.0	0.004232377	0.011579506	0.0
2:21006208:C:T	0	0	0	0	0	0	0	0	0	0	1	0.276389300823	0.074	0.05	0.013583705	0.003883315	4.5479173e-06	0.00010998742	-8.1293605e-05	0.35	2.012376	-0.03640148	-0.0018117791	-0.0017375704	3.1415178643433794	-1.2638109569690852	2.0472294482235487	0.3113378107757296	0.1633265285492992	-4.27850987634338	0.0005700424787606	0.0	414.4207	5.822636467200937e-06	0.95	0	APOB	3.1415178643433794	1.2638109569690852	2.0472294482235487	0.3113378107757296	0.1633265285492992	4.27850987634338	0.0	8.1293605e-05	0.0	0.03640148	0.0	0.0018117791
2:21006211:C:T	0	0	0	0	0	0	0	0	0	0	1	0.338068962097	0.889	0.0	0.00061845477	0.0015945144	-1.8774517e-06	-1.7903138e-05	-7.6513505e-05	0.794	4.231995	-0.016247936	0.0028266767	0.00091652235	0.8324725587443946	-0.577278255032048	0.6903122070977497	0.137193813276592	0.1840176882631431	-0.0610443105951036	0.0005700424787606	0.0	586.0785	2.9113182336004684e-06	1.0	0	APOB	0.8324725587443946	0.577278255032048	0.6903122070977497	0.137193813276592	0.1840176882631431	0.0610443105951036	1.8774517e-06	7.6513505e-05	1.7903138e-05	0.016247936	0.0	0.0
2:21006212:T:C	0	0	0	0	0	0	0	0	0	0	0	0.0	0.0	1.0	0.014854405	-0.001017746	4.1073596e-05	-2.423619e-05	0.00031593617	0.0	0.231674	0.02245672	0.001225478	-0.0005937322	0.4072799455905471	0.4686376085479851	0.1071558030103538	-0.8238236617116199	0.8752393986832977	-1.6661643192045084	0.0005700424787606	0.0	414.4207	5.822636467200937e-06	0.0	0	APOB	0.4072799455905471	0.4686376085479851	0.1071558030103538	0.8238236617116199	0.8752393986832977	1.6661643192045084	0.0	0.0	2.423619e-05	0.0	0.0	0.0
2:21006225:T:C	0	0	0	0	0	0	0	0	0	0	1	0.338213354349	0.03	0.01	-0.0009978439	0.0010562595	9.3335955e-05	-0.00017344824	-1.7928804e-05	0.407	3.050685	-0.22122996	0.013140347	-0.003318418	4.026745076474647	0.5280795286666033	6.393764431260733	-4.116569919082807	2.446667767446973	-0.8120503422271245	0.0005700424787606	0.0	828.83954	1.4556591168002342e-06	0.99	0	APOB	4.026745076474647	0.5280795286666033	6.393764431260733	4.116569919082807	2.446667767446973	0.8120503422271245	0.0	1.7928804e-05	0.00017344824	0.22122996	0.0009978439	0.0
2:21006238:G:-	0	1	0	0	0	0	0	0	0	0	0	0.0	0.0	1.0	0.0	0.0	0.0	0.0	0.0	0.0	0.0	0.0	0.0	0.0	0.0	0.0	0.0	0.0	0.0	0.0	0.0	0.0	478.53143	4.36697746408754e-06	0.0	1	APOB	0.0	0.0	0.0	0.0	0.0	0.0	0.0	0.0	0.0	0.0	0.0	0.0
2:21006239:G:C	0	0	0	0	0	0	0	0	0	0	1	0.43701043725	0.449	0.03	-0.00039904594	0.00041626624	-0.00013565682	0.00017724223	3.5358047e-05	0.511	1.344653	-0.040549316	-0.0012570003	0.23100822	0.1641529027737827	-0.6113581481791394	0.5482460441362667	-1.3286061502765767	-0.3191274727656233	0.5215453795159062	0.0005700424787606	0.0	313.27188	1.018970306176925e-05	0.97	0	APOB	0.1641529027737827	0.6113581481791394	0.5482460441362667	1.3286061502765767	0.3191274727656233	0.5215453795159062	0.00013565682	0.0	0.0	0.040549316	0.00039904594	0.0012570003
2:21006242:C:T	0	0	0	0	0	0	1	0	0	0	0	0.0	0.0	1.0	0.00016468152	0.00018143003	1.5929654e-06	7.696701e-05	0.00024537125	0.0	9.074136	0.054571286	0.0022140497	0.00081062084	1.0710386248877943	0.520312222505959	0.1240851105529282	-1.2611742707445142	1.6828713120033896	-1.2293930941230655	0.0005700424787606	0.0	828.83954	1.4556591168002342e-06	0.0	1	APOB	1.0710386248877943	0.520312222505959	0.1240851105529282	1.2611742707445142	1.6828713120033896	1.2293930941230655	0.0	0.0	0.0	0.0	0.0	0.0
2:21006247:T:C	0	0	0	0	0	0	0	0	0	0	1	0.286455452442	0.093	0.17	-0.0006443428	3.2276745e-05	-0.00015661154	-2.4940908e-05	-0.0005198328	0.066	0.36734	-0.04942643	-0.0049805352	-0.0018679558	-0.5048300390209542	0.4457891113508521	1.1253587387083734	-2.000423558019447	-2.0267447938884025	-0.8480146523863503	0.0005700424787606	0.0	828.83954	1.4556591168002342e-06	0.83	0	APOB	0.5048300390209542	0.4457891113508521	1.1253587387083734	2.000423558019447	2.0267447938884025	0.8480146523863503	0.00015661154	0.0005198328	2.4940908e-05	0.04942643	0.0006443428	0.0049805352
2:21006254:A:T	0	0	0	0	0	0	0	0	0	0	0	0.0	0.0	1.0	0.00079382607	0.00027537806	9.31254e-05	1.791827e-05	0.00016850066	0.0	-0.191901	0.034961153	-0.0017030449	0.0017241199	2.739941273218456	0.411990883646566	3.182401272452996	-3.152642889524354	2.180955394930181	-0.4182373281423099	0.0005700424787606	0.0	276.28143	1.3100932847009972e-05	0.0	0	APOB	2.739941273218456	0.411990883646566	3.182401272452996	3.152642889524354	2.180955394930181	0.4182373281423099	0.0	0.0	0.0	0.0	0.0	0.0017030449
2:21006265:T:C	0	0	0	0	0	0	0	0	0	0	1	0.253090471029	0.007	1.0	-0.001468603	0.00010765742	-7.832522e-05	6.9378657e-06	1.8230292e-05	0.0	0.027897	0.0021276162	-2.2312885e-05	4.7953232e-05	0.095503035257198	0.7931782908041023	-3.1073362396584834	-1.9656894573489665	2.117877067954054	0.5865204306438461	0.0005700424787606	0.0	828.83954	1.4556591168002342e-06	0.0	0	APOB	0.095503035257198	0.7931782908041023	3.1073362396584834	1.9656894573489665	2.117877067954054	0.5865204306438461	7.832522e-05	0.0	0.0	0.0	0.001468603	2.2312885e-05
2:21006268:C:T	0	0	0	0	0	0	0	0	0	0	1	0.349764883518	0.915	0.08	-0.0017878974	0.00025300414	-0.00030914854	9.108699e-06	-2.1146607e-05	0.666	2.981669	-0.0004440765	2.7917475e-05	0.00019977822	-2.120734481906365	-0.4016836185418403	-5.0010116248428	0.3983688633199297	-0.1472156485242626	-0.1012041899111565	0.0005700424787606	0.0	828.83954	1.4556591168002342e-06	0.92	0	APOB	2.120734481906365	0.4016836185418403	5.0010116248428	0.3983688633199297	0.1472156485242626	0.1012041899111565	0.00030914854	2.1146607e-05	0.0	0.0004440765	0.0017878974	0.0
2:21006279:A:G	0	0	0	0	0	0	0	0	0	0	1	0.432091474533	0.743	0.0	0.009000141	-0.00018384404	-0.0002532877	-8.193671e-06	-1.3494671e-05	0.717	3.725004	-0.00018296624	-2.5723435e-05	0.0018809158	0.9507353850112048	1.8523642789679096	1.0301894961212454	-2.277826971017458	2.5160427086266823	-0.0547333259126033	0.0005700424787606	0.0	828.83954	1.4556591168002342e-06	1.0	0	APOB	0.9507353850112048	1.8523642789679096	1.0301894961212454	2.277826971017458	2.5160427086266823	0.0547333259126033	0.0002532877	1.3494671e-05	8.193671e-06	0.00018296624	0.0	2.5723435e-05
2:21006280:C:T	0	0	0	0	0	0	0	0	0	0	1	0.437644839287	0.915	0.16	0.0057921056	0.00028025516	7.933697e-05	7.977523e-06	3.9351708e-06	0.426	2.105161	-0.00033213524	0.00012859776	0.00030094478	-2.9962349085464983	0.0702923732909765	-4.611865798309486	0.0944316314532349	0.1412704523000683	1.1286375438145475	0.0005700424787606	0.0	221.51878	2.037922786257696e-05	0.84	0	APOB	2.9962349085464983	0.0702923732909765	4.611865798309486	0.0944316314532349	0.1412704523000683	1.1286375438145475	0.0	0.0	0.0	0.00033213524	0.0	0.0
2:21006284:A:T	0	0	0	0	0	0	0	0	0	0	0	0.0	0.0	1.0	-0.0031990367	0.0004853339	0.0019128751	1.163159e-05	6.0504062e-05	0.0	0.237804	0.0012908326	-9.6597316e-05	0.0010366894	23.17159258832355	-3.0022859796606007	43.50633549409979	4.281320973609609	-8.363111812817312	-2.367512188070233	0.0005700424787606	0.0	478.53143	4.36697746408754e-06	0.0	0	APOB	23.17159258832355	3.0022859796606007	43.50633549409979	4.281320973609609	8.363111812817312	2.367512188070233	0.0	0.0	0.0	0.0	0.0031990367	9.6597316e-05
2:21006288:C:T	0	0	0	0	0	0	0	0	0	0	1	0.361203193665	0.807	0.0	0.013680754	0.0013162831	-0.00015321755	4.1147738e-05	9.585764e-05	0.748	4.802097	-0.0038498505	0.0001498538	0.00023704593	3.224786240620809	-1.851516621559316	5.81589696787437	1.1829238518562646	-2.297688940969	-1.2745020123134023	0.0005700424787606	0.0	50.924995	0.0003857496776618	1.0	0	APOB	3.224786240620809	1.851516621559316	5.81589696787437	1.1829238518562646	2.297688940969	1.2745020123134023	0.00015321755	0.0	0.0	0.0038498505	0.0	0.0
2:21006289:G:A	0	0	0	0	0	0	0	0	0	0	1	0.457268357277	0.998	0.0	-0.008439321	-0.0001343016	0.0009187409	1.6095451e-05	-0.000105789644	0.919	4.435866	-0.006245144	-0.00016805687	-0.0012481969	0.3789122692186433	-1.844979428978708	-0.3064495276788161	5.612894287544101	-4.554953925516349	4.257759138656938	0.0005700424787606	0.0	313.27234	1.0189673957938794e-05	1.0	0	APOB	0.3789122692186433	1.844979428978708	0.3064495276788161	5.612894287544101	4.554953925516349	4.257759138656938	0.0	0.000105789644	0.0	0.006245144	0.008439321	0.00016805687
2:21006293:G:A	0	0	0	0	0	0	0	0	0	0	0	0.0	0.0	1.0	-0.006179209	-7.7230885e-05	0.004090185	-9.325424e-06	-9.453633e-05	0.0	-0.014127	-0.007894436	-0.00026620072	0.00015928259	-0.2872248856222563	0.1226772722886196	-1.118229288067237	1.9999463446508217	0.4868311483964991	-0.6485910544126391	0.0005700424787606	0.0	60.94566	0.0002692969574127	0.0	0	APOB	0.2872248856222563	0.1226772722886196	1.118229288067237	1.9999463446508217	0.4868311483964991	0.6485910544126391	0.0	9.453633e-05	9.325424e-06	0.007894436	0.006179209	0.00026620072
2:21006297:T:G	0	0	0	0	0	0	0	0	0	0	1	0.330265849829	0.208	0.01	0.008922687	6.824768e-05	-0.0012737045	-4.8983737e-05	3.1231684e-07	0.426	3.049583	-0.0034123734	-0.00020176944	-0.00049879146	-2.6978799325404235	1.9793020449067589	-7.175875666290785	-2.194372163685	3.876112492867492	-1.748604283566466	0.0005700424787606	0.0	262.1038	1.4556591850123368e-05	0.99	0	APOB	2.6978799325404235	1.9793020449067589	7.175875666290785	2.194372163685	3.876112492867492	1.748604283566466	0.0012737045	0.0	4.8983737e-05	0.0034123734	0.0	0.00020176944
2:21006297:T:C	0	0	0	0	0	0	0	0	0	0	1	0.30424284935	0.32	0.02	-0.0020161788	-1.9784182e-05	-0.0032423418	-4.0042087e-05	-2.0737243e-05	0.483	3.109727	0.0007859506	-6.0015096e-05	-0.0015546405	-3.885772040836176	0.0584025566403039	-6.7658357535089735	2.80979323395896	-0.7845804655037141	1.7293331524717577	0.0005700424787606	0.0	828.83954	1.4556591168002342e-06	0.98	0	APOB	3.885772040836176	0.0584025566403039	6.7658357535089735	2.80979323395896	0.7845804655037141	1.7293331524717577	0.0032423418	2.0737243e-05	4.0042087e-05	0.0	0.0020161788	6.0015096e-05
2:21006302:A:G	0	0	0	0	0	0	0	0	0	0	0	0.0	0.0	1.0	0.014329362	1.4390949e-05	-0.0011757874	-5.090071e-05	4.186813e-05	0.0	0.548944	0.0051169856	0.000117794436	-0.0003388318	-5.562439929951824	2.8507891634805977	-12.703997792034858	-0.5794264174931503	6.732668355490089	-2.938682275365001	0.0005700424787606	0.0	828.83954	1.4556591168002342e-06	0.0	0	APOB	5.562439929951824	2.8507891634805977	12.703997792034858	0.5794264174931503	6.732668355490089	2.938682275365001	0.0011757874	0.0	5.090071e-05	0.0	0.0	0.0
2:21006303:T:G	0	0	0	0	0	0	0	0	0	0	1	0.419508099556	0.257	0.0	0.0039245314	8.81692e-06	-0.00017888122	-3.9711194e-05	8.277093e-05	0.471	3.090367	-0.0026061824	-4.85724e-05	-0.0014406348	-8.44098670727204	2.649098376938899	-16.30862518421002	-1.4890869501444155	6.254132655474677	-1.1925205797937928	0.0005700424787606	0.0	586.0785	2.9113182336004684e-06	1.0	0	APOB	8.44098670727204	2.649098376938899	16.30862518421002	1.4890869501444155	6.254132655474677	1.1925205797937928	0.00017888122	0.0	3.9711194e-05	0.0026061824	0.0	4.85724e-05
2:21006308:G:A	0	0	0	0	0	0	0	0	0	0	0	0.0	0.0	1.0	-0.009532529	5.687092e-05	0.00027321815	0.00010190016	0.0020532338	0.0	-0.284284	-0.0016731829	0.0002689349	0.0001893671	-1.5010865290037374	-0.561968071338382	-2.720460497209337	3.5639771580668578	-2.435031579169588	0.1152608242918842	0.0005700424787606	0.0	828.83954	1.4556591168002342e-06	0.0	0	APOB	1.5010865290037374	0.561968071338382	2.720460497209337	3.5639771580668578	2.435031579169588	0.1152608242918842	0.0	0.0	0.0	0.0016731829	0.009532529	0.0
2:21006312:G:A	0	0	0	0	0	0	0	0	0	0	1	0.308179438114	0.418	0.02	-0.012373868	-0.00013881488	0.004979614	8.5216045e-05	0.0016717573	0.518	2.6706	-0.007717367	0.00013629682	0.005171624	-0.3284248306939464	0.0467155741618692	-0.4461103269079969	4.730913142564525	-3.1008943888950613	2.9448918223829343	0.0005700424787606	0.0	478.53143	4.36697746408754e-06	0.98	0	APOB	0.3284248306939464	0.0467155741618692	0.4461103269079969	4.730913142564525	3.1008943888950613	2.9448918223829343	0.0	0.0	0.0	0.007717367	0.012373868	0.0
2:21006312:G:T	0	0	0	0	0	0	0	0	0	0	1	0.285834610462	0.582	0.0	-0.011669829	-0.00013516306	0.0060964394	0.00018256617	0.0016732829	0.645	3.140725	-0.008958249	0.00044648355	0.0077457437	2.5564028932783627	-1.0250590154726018	5.379671902754111	0.7863983838150503	-2.2861277984712824	0.6297601460146585	0.0005700424787606	0.0	828.83954	1.4556591168002342e-06	1.0	0	APOB	2.5564028932783627	1.0250590154726018	5.379671902754111	0.7863983838150503	2.2861277984712824	0.6297601460146585	0.0	0.0	0.0	0.008958249	0.011669829	0.0
2:21006313:T:G	0	0	0	0	0	0	0	0	0	0	1	0.262861400843	0.961	0.0	-0.0062661604	-0.00026514017	-0.0052967397	-2.9267881e-05	0.0015460716	0.849	3.375259	0.0017339801	0.00085818535	0.0007433847	1.9838093984682192	-0.6362726588941221	2.532847489080201	1.2965372651595808	-0.6326434200615326	0.6396026597789116	0.0005700424787606	0.0	828.8383	1.45566332321323e-06	1.0	0	APOB	1.9838093984682192	0.6362726588941221	2.532847489080201	1.2965372651595808	0.6326434200615326	0.6396026597789116	0.0052967397	0.0	2.9267881e-05	0.0	0.0062661604	0.0
2:21006314:G:A	0	0	0	0	0	0	0	0	0	0	0	0.0	0.0	1.0	-0.012510714	-0.00021942318	0.0023779478	6.8202244e-05	-0.0001610415	0.0	0.301453	-0.007106186	-0.00023682855	0.0018194625	-4.762862389642258	0.7633853723658202	-6.746927020792114	2.2506826357628382	-0.6748593029529344	1.8040145810007857	0.0005700424787606	0.0	414.4207	5.822636467200937e-06	0.0	0	APOB	4.762862389642258	0.7633853723658202	6.746927020792114	2.2506826357628382	0.6748593029529344	1.8040145810007857	0.0	0.0001610415	0.0	0.007106186	0.012510714	0.00023682855
2:21006327:G:A	0	0	0	0	0	0	0	0	0	0	1	0.27832570672	0.298	0.34	-0.014476304	-9.2979055e-05	0.1342724	0.033102967	0.048482813	0.115	1.122867	-0.0008486607	0.0003130145	0.0014075389	2.0091546800419424	-0.3685755546198747	4.0006590333068015	1.052303131011309	-1.5194461301001982	0.8285226694286026	0.0005700424787606	0.0	239.26729	1.746790985635016e-05	0.6599999999999999	0	APOB	2.0091546800419424	0.3685755546198747	4.0006590333068015	1.052303131011309	1.5194461301001982	0.8285226694286026	0.0	0.0	0.0	0.0008486607	0.014476304	0.0
2:21006329:A:G	0	0	0	0	0	0	0	0	0	0	0	0.0	0.0	1.0	0.008580729	0.00047064788	-0.0069057997	-3.809099e-05	-3.029341e-05	0.0	0.070146	-4.9366616e-05	-0.00027016966	-0.00025165913	-4.696604798480973	3.60081252292002	-12.28596883056816	-3.306813378329555	8.55251694041748	2.2466094117721003	0.0005700424787606	0.0	828.83954	1.4556591168002342e-06	0.0	0	APOB	4.696604798480973	3.60081252292002	12.28596883056816	3.306813378329555	8.55251694041748	2.2466094117721003	0.0069057997	3.029341e-05	3.809099e-05	4.9366616e-05	0.0	0.00027016966
2:21006330:A:G	0	0	0	0	0	0	0	0	0	0	1	0.345248490572	0.135	0.0	-0.002002204	8.4169085e-05	-0.008662938	-1.6396078e-05	-3.3857625e-05	0.456	2.733076	0.0013255391	9.586205e-06	-0.0010893603	12.30627650924787	-2.267671822185147	14.845910495113328	-6.214573373249007	3.47385280631779	-5.439316855904044	0.0005700424787606	0.0	586.0785	2.9113182336004684e-06	1.0	0	APOB	12.30627650924787	2.267671822185147	14.845910495113328	6.214573373249007	3.47385280631779	5.439316855904044	0.008662938	3.3857625e-05	1.6396078e-05	0.0	0.002002204	0.0
2:21006333:G:A	0	0	0	0	0	0	0	0	0	0	1	0.267717957497	0.075	0.16	-0.009520134	2.41853e-05	-0.0070536174	7.9978316e-05	6.346675e-05	0.065	0.003356	-0.003107522	0.00041099198	0.0010032225	-12.731397435712507	2.154198440869272	-15.76907402668463	3.8703635484278927	-3.731789069286545	9.322452490884434	0.0005700424787606	0.0	159.51326	3.930279854102992e-05	0.84	0	APOB	12.731397435712507	2.154198440869272	15.76907402668463	3.8703635484278927	3.731789069286545	9.322452490884434	0.0070536174	0.0	0.0	0.003107522	0.009520134	0.0
2:21006348:C:G	0	0	0	0	0	0	0	0	0	0	1	0.179882407188	0.783	0.08	-0.0030561187	-0.00021822445	-0.0003840353	-0.00012884417	-1.9000683e-05	0.593	0.131481	-3.8159196e-05	-0.00017057516	-0.0009274567	-0.687453292074834	0.0050446938678556	2.302129382545289	-2.905127814577142	-0.1688467672859062	6.365409445178444	0.0005700424787606	0.0	276.28143	1.3100932847009972e-05	0.92	0	APOB	0.687453292074834	0.0050446938678556	2.302129382545289	2.905127814577142	0.1688467672859062	6.365409445178444	0.0003840353	1.9000683e-05	0.00012884417	3.8159196e-05	0.0030561187	0.00017057516
2:21006348:C:T	0	0	0	0	0	0	0	0	0	0	1	0.17438262701	0.065	1.0	0.0020074137	0.0008266764	-0.0011702309	0.0005876941	3.1290372e-05	0.004	-0.918213	0.00033276342	-3.492963e-05	-2.725632e-06	2.32436602909122	-3.1479341172628885	7.0287960694389255	0.4242966182924552	-5.126717444379668	1.602382519654223	0.0005700424787606	0.0	478.53143	4.36697746408754e-06	0.0	0	APOB	2.32436602909122	3.1479341172628885	7.0287960694389255	0.4242966182924552	5.126717444379668	1.602382519654223	0.0011702309	0.0	0.0	0.0	0.0	3.492963e-05
2:21006349:G:A	0	0	0	0	0	0	0	0	0	0	1	0.183068603277	0.14	0.02	-0.0064278618	6.6775538e-06	-0.0042277765	0.00018394282	1.5077985e-05	0.395	1.422226	-0.002063823	-0.00020336412	-0.0005106991	-13.01863892438154	1.0750077805121871	-17.6782988255323	5.427409061816128	-3.1981372038482747	4.934537752571849	0.0005700424787606	0.0	828.8383	1.45566332321323e-06	0.98	0	APOB	13.01863892438154	1.0750077805121871	17.6782988255323	5.427409061816128	3.1981372038482747	4.934537752571849	0.0042277765	0.0	0.0	0.002063823	0.0064278618	0.00020336412
2:21006359:C:T	0	0	0	0	0	0	0	0	0	0	0	0.0	0.0	1.0	-0.00018561212	0.00082961447	-0.0009068728	0.00039116805	2.3554134e-05	0.0	-1.274935	0.0014207824	-0.00012873336	-0.0006325683	-10.278907753270984	0.3158535782497627	-12.915615555195114	3.9218510280680414	-2.800607711047188	3.892334679390396	0.0005700424787606	0.0	63.954136	0.0002445507270749	0.0	0	APOB	10.278907753270984	0.3158535782497627	12.915615555195114	3.9218510280680414	2.800607711047188	3.892334679390396	0.0009068728	0.0	0.0	0.0	0.00018561212	0.00012873336
2:21006360:G:A	0	0	0	0	0	0	0	0	0	0	1	0.285500258207	0.06	0.59	-0.005159894	-0.00088953454	-0.0016612102	0.00033767452	1.0853633e-05	0.009	0.066586	0.00018987048	-0.00036773924	-0.0015831974	-5.591792375513634	-2.1592772956812984	-2.779399367239522	2.4584795137072306	-5.970633430181007	7.764213411485437	0.0005700424787606	0.0	129.44656	5.968220284557901e-05	0.41	0	APOB	5.591792375513634	2.1592772956812984	2.779399367239522	2.4584795137072306	5.970633430181007	7.764213411485437	0.0016612102	0.0	0.0	0.0	0.005159894	0.00036773924
2:21006363:C:G	0	0	0	0	0	0	0	0	0	0	1	0.336721301079	0.496	0.03	-0.0012478316	0.0013333247	-0.005067092	-0.0002666419	-3.2094285e-05	0.53	2.619882	-0.0011289926	3.9760023e-05	0.0011330287	1.3957992649029574	-2.8333259680506866	2.1246444198955943	-2.5223537605655064	-1.8597148907083627	1.124156840436049	0.0005700424787606	0.0	313.27325	1.0189613931288475e-05	0.97	0	APOB	1.3957992649029574	2.8333259680506866	2.1246444198955943	2.5223537605655064	1.8597148907083627	1.124156840436049	0.005067092	3.2094285e-05	0.0002666419	0.0011289926	0.0012478316	0.0
2:21006363:C:A	0	0	0	0	0	0	0	0	0	0	1	0.33879160881	0.851	0.01	-0.0032609208	-0.0009503179	0.0010633587	-0.00022337909	-2.2549488e-05	0.733	2.838139	-0.00069128955	-0.00011102343	1.3042009e-06	28.45803003143999	-0.933669455814218	17.395224804249047	-1.9722588290027143	13.386178089274344	-50.3162016691648	0.0005700424787606	0.0	586.0785	2.9113182336004684e-06	0.99	0	APOB	28.45803003143999	0.933669455814218	17.395224804249047	1.9722588290027143	13.386178089274344	50.3162016691648	0.0	2.2549488e-05	0.00022337909	0.00069128955	0.0032609208	0.00011102343
2:21006375:C:T	0	0	0	0	0	0	0	0	0	0	1	0.472041904926	0.611	0.0	0.0020957761	-0.0023410546	-0.0006095414	8.522381e-05	-9.8406264e-05	0.656	3.404121	0.0019382739	6.686957e-05	0.00083403435	-1.1312100490322543	1.5211756518091335	-1.8511524518869409	-0.0177803613024477	1.44641141176421	-2.923149295834592	0.0005700424787606	0.0	828.83954	1.4556591168002342e-06	1.0	0	APOB	1.1312100490322543	1.5211756518091335	1.8511524518869409	0.0177803613024477	1.44641141176421	2.923149295834592	0.0006095414	9.8406264e-05	0.0	0.0	0.0	0.0
2:21006381:G:C	0	0	0	0	0	0	0	0	0	0	1	0.389703273773	0.095	0.01	-0.0005091708	8.820063e-05	-0.001807333	0.00016137726	0.0004239782	0.413	2.511602	-0.00010459265	-0.00023325329	0.0100492425	5.342258689725501	-3.250483537802367	4.184920574556647	0.0367765114541407	-1.5933128040230138	-1.630549719989538	0.0005700424787606	0.0	370.66937	7.278295925061684e-06	0.99	0	APOB	5.342258689725501	3.250483537802367	4.184920574556647	0.0367765114541407	1.5933128040230138	1.630549719989538	0.001807333	0.0	0.0	0.00010459265	0.0005091708	0.00023325329
2:21006382:T:C	0	0	0	0	0	0	0	0	0	0	1	0.380141168833	0.116	0.07	-0.0040575927	-0.00036485234	-0.0006868626	-2.8080685e-05	-0.0003019712	0.328	1.50277	-7.69638e-05	-0.00034203977	0.0006699704	19.93726644523353	-8.632143700237792	29.72203319528712	-3.939003970778871	-4.875079831785707	3.1302384246893045	0.0005700424787606	0.0	338.37357	8.73395492817508e-06	0.93	0	APOB	19.93726644523353	8.632143700237792	29.72203319528712	3.939003970778871	4.875079831785707	3.1302384246893045	0.0006868626	0.0003019712	2.8080685e-05	7.69638e-05	0.0040575927	0.00034203977
2:21006383:A:C	0	0	0	0	0	0	0	0	0	0	0	0.0	0.0	1.0	0.004266142	-9.24295e-05	0.001893564	-0.0002995978	-0.0002862552	0.0	0.332494	-0.0016198274	-0.00016662289	0.00244747	19.81702249963948	-1.102639840556996	26.089556181374988	0.413556843045157	1.9335869022039167	-0.6535641125238577	0.0005700424787606	0.0	828.83954	1.4556591168002342e-06	0.0	0	APOB	19.81702249963948	1.102639840556996	26.089556181374988	0.413556843045157	1.9335869022039167	0.6535641125238577	0.0	0.0002862552	0.0002995978	0.0016198274	0.0	0.00016662289
2:21006385:A:C	0	0	0	0	0	0	0	0	0	0	1	0.357513725758	0.201	0.1	0.0015481373	-0.00024514366	-0.0038363854	0.0004751069	0.0008355682	0.305	2.37482	0.0025693644	0.0001325174	-0.00043770403	-35.96420209009793	11.353814129650278	-65.37672383047314	-6.790090397760686	15.84306787342658	9.22257087585342	0.0005700424787606	0.0	828.8383	1.45566332321323e-06	0.9	0	APOB	35.96420209009793	11.353814129650278	65.37672383047314	6.790090397760686	15.84306787342658	9.22257087585342	0.0038363854	0.0	0.0	0.0	0.0	0.0
2:21006391:C:T	0	0	0	0	0	0	0	0	0	0	1	0.522831678391	0.937	0.0	0.003971934	-6.966681e-05	-0.001770474	0.00064490875	0.0027919696	0.828	4.481072	-0.0002948367	0.0003853853	-0.000761601	-61.42449003999865	23.872660208093667	-100.1384320503128	-4.362471896865018	25.41075952228467	11.31440840041299	0.0005700424787606	0.0	190.15134	2.765752469713334e-05	1.0	0	APOB	61.42449003999865	23.872660208093667	100.1384320503128	4.362471896865018	25.41075952228467	11.31440840041299	0.001770474	0.0	0.0	0.0002948367	0.0	0.0
2:21006393:A:G	0	0	0	0	0	0	0	0	0	0	1	0.40956133604	0.377	0.0	0.006852938	-1.9346946e-05	-0.0016632483	0.000105665604	0.0012311569	0.565	3.480278	0.0033175398	0.00033667398	-0.00028048852	31.32411403475889	-7.558329484494042	48.275768611058105	-6.038428725739108	0.2398640766180619	-5.6337111701010665	0.0005700424787606	0.0	131.05457	5.8226538385497406e-05	1.0	0	APOB	31.32411403475889	7.558329484494042	48.275768611058105	6.038428725739108	0.2398640766180619	5.6337111701010665	0.0016632483	0.0	0.0	0.0	0.0	0.0
2:21006421:A:T	0	0	0	0	0	0	0	0	0	0	1	0.419391095638	0.926	0.0	0.0053767026	0.0002185306	-0.0002143113	0.00025758997	0.00012070323	0.819	2.955214	0.00013887603	3.8683356e-06	0.0059053637	-14.117676351868145	4.365889071069911	-23.78251868275647	3.463482503594566	2.6585746016706766	0.9998918236649428	0.0005700424787606	0.0	262.1038	1.4556591850123368e-05	1.0	0	APOB	14.117676351868145	4.365889071069911	23.78251868275647	3.463482503594566	2.6585746016706766	0.9998918236649428	0.0002143113	0.0	0.0	0.0	0.0	0.0
2:21006422:G:T	0	0	0	0	0	0	0	0	0	0	1	0.273032188416	0.177	0.03	-0.0016716172	5.7625708e-05	0.0016307286	0.00019032246	-2.5117173e-05	0.381	1.366788	0.004083232	0.0010834689	-0.08049735	-11.74213985157687	6.525672250241165	-16.549256569026788	4.991581294082136	2.3772962335152337	-0.6913125585035277	0.0005700424787606	0.0	293.04053	1.1645272934401872e-05	0.97	0	APOB	11.74213985157687	6.525672250241165	16.549256569026788	4.991581294082136	2.3772962335152337	0.6913125585035277	0.0	2.5117173e-05	0.0	0.0	0.0016716172	0.0
2:21006438:A:C	0	0	0	0	0	0	0	0	0	0	1	0.299409300089	0.948	0.0	0.00084558176	0.00076932646	1.6968304e-05	-4.946858e-06	0.000665086	0.836	2.641668	0.010623328	0.00014166188	-0.03454888	-49.46602648806332	32.92300682349342	-58.36455033998151	15.346664298080956	11.066518293405514	0.5056439320314183	0.0005700424787606	0.0	586.0785	2.9113182336004684e-06	1.0	0	APOB	49.46602648806332	32.92300682349342	58.36455033998151	15.346664298080956	11.066518293405514	0.5056439320314183	0.0	0.0	4.946858e-06	0.0	0.0	0.0
2:21006441:G:T	0	0	0	0	0	0	0	0	0	0	1	0.221549421549	0.062	0.41	-0.011332406	-0.00055091875	-0.00037073455	-2.149905e-05	-0.00015018696	0.019	-0.360628	0.0060785236	0.0041248705	-0.1055603	-13.782212901362634	18.678039318248818	-7.70950298052588	0.6423620326465058	7.983947579479089	-13.11527280110173	0.0005700424787606	0.0	414.4195	5.822670118504902e-06	0.5900000000000001	0	APOB	13.782212901362634	18.678039318248818	7.70950298052588	0.6423620326465058	7.983947579479089	13.11527280110173	0.00037073455	0.00015018696	2.149905e-05	0.0	0.011332406	0.0
2:21006442:C:T	0	0	0	0	0	0	0	0	0	0	1	0.203313440084	0.113	0.44	-0.0031750435	0.00022750563	-5.0602684e-06	6.173922e-05	0.00021848273	0.021	0.23521	0.0028316593	-0.00015870531	-0.036549583	-15.288375667848555	25.91731197592027	9.57696062268372	-3.854665190682343	2.445976436872116	-4.479240094120889	0.0005700424787606	0.0	828.8383	1.45566332321323e-06	0.56	0	APOB	15.288375667848555	25.91731197592027	9.57696062268372	3.854665190682343	2.445976436872116	4.479240094120889	5.0602684e-06	0.0	0.0	0.0	0.0031750435	0.00015870531
2:21006451:C:T	0	0	0	0	0	0	0	0	0	0	1	0.383539319038	0.876	0.03	0.0072060404	0.0004852121	-0.0001618627	0.000424543	0.00064380595	0.706	3.588165	0.0021877033	0.0001293378	0.021247298	-0.3972368159735134	-9.305537035004168	-6.386179923080919	3.0857312362924354	-6.403897482720296	1.6863253812259953	0.0005700424787606	0.0	313.27325	1.0189613931288475e-05	0.97	0	APOB	0.3972368159735134	9.305537035004168	6.386179923080919	3.0857312362924354	6.403897482720296	1.6863253812259953	0.0001618627	0.0	0.0	0.0	0.0	0.0
2:21006452:G:A	0	0	0	0	0	0	0	0	0	0	0	0.0	0.0	1.0	-0.0013193949	-0.0008548846	0.00016971736	0.0020687957	0.0011172899	0.0	0.406573	-0.0033779573	0.0009089358	0.016519161	-9.844075213333234	9.168521817920668	3.6741503783873166	-1.6809839336194372	-3.4529652218429323	1.5866421837523257	0.0005700424787606	0.0	586.07764	2.91132664642646e-06	0.0	0	APOB	9.844075213333234	9.168521817920668	3.6741503783873166	1.6809839336194372	3.4529652218429323	1.5866421837523257	0.0	0.0	0.0	0.0033779573	0.0013193949	0.0
2:21006460:A:G	0	0	0	0	0	0	0	0	0	0	1	0.260937511921	0.006	0.55	0.009491615	0.0023462176	-0.0011819219	5.6618126e-05	0.00019774213	0.007	-0.727129	0.004922211	-0.0015358664	-0.0018311548	7.519002572864677	-14.07302625692056	-4.773804935390321	1.4529034984738196	-2.052999544675904	1.694280594256051	0.0005700424787606	0.0	828.83954	1.4556591168002342e-06	0.4499999999999999	0	APOB	7.519002572864677	14.07302625692056	4.773804935390321	1.4529034984738196	2.052999544675904	1.694280594256051	0.0011819219	0.0	0.0	0.0	0.0	0.0015358664
2:21006461:C:T	0	0	0	0	0	0	0	0	0	0	0	0.0	0.0	1.0	0.023901474	0.003962168	0.0035285163	0.009181563	-9.4542804e-05	0.0	0.055728	-0.00072329957	0.010916932	0.0033365577	-11.098499688681253	1.3432639906840174	-16.673761647900868	1.4138853117922074	0.9152369398814024	6.058897646767147	0.0005700424787606	0.0	828.83954	1.4556591168002342e-06	0.0	0	APOB	11.098499688681253	1.3432639906840174	16.673761647900868	1.4138853117922074	0.9152369398814024	6.058897646767147	0.0	9.4542804e-05	0.0	0.00072329957	0.0	0.0
2:21006471:G:T	0	0	0	0	0	0	0	0	0	0	1	0.294390618801	0.12	0.36	0.008589617	0.0004259884	0.0016349596	0.004774697	0.0032827882	0.029	1.450036	0.007435944	0.09717976	0.012441164	-5.65520412129745	8.03608826393599	3.342553585024504	1.895605389943157	-2.294543245313849	1.5817960186759592	0.0005700424787606	0.0	586.07764	2.91132664642646e-06	0.64	0	APOB	5.65520412129745	8.03608826393599	3.342553585024504	1.895605389943157	2.294543245313849	1.5817960186759592	0.0	0.0	0.0	0.0	0.0	0.0
2:21006474:T:C	0	0	0	0	0	0	0	0	0	0	1	0.287024408579	0.521	0.14	0.0002951451	-0.0010723267	-0.0006562731	-0.00071143056	-0.00010953308	0.425	1.860336	-0.0029983125	-0.016890453	-0.002461501	15.983528027090037	-0.276182130085578	7.47301912237296	5.119912967498415	7.791599723069923	-33.196791522885206	0.0005700424787606	0.0	828.83954	1.4556591168002342e-06	0.86	0	APOB	15.983528027090037	0.276182130085578	7.47301912237296	5.119912967498415	7.791599723069923	33.196791522885206	0.0006562731	0.00010953308	0.00071143056	0.0029983125	0.0	0.016890453
2:21006483:T:C	0	0	0	0	0	0	0	0	0	0	1	0.559053182602	0.998	0.0	0.0004799546	-3.7640537e-05	-7.2333336e-05	-0.00057369994	-0.0023472896	0.919	4.509323	-0.00041642692	-0.0018292153	0.0003877742	-0.4668803490501776	-0.8226395817083156	-6.754845170813429	1.133195745879181	2.1748553992607	-4.908959768915377	0.0005700424787606	0.0	370.66937	7.278295925061684e-06	1.0	0	APOB	0.4668803490501776	0.8226395817083156	6.754845170813429	1.133195745879181	2.1748553992607	4.908959768915377	7.2333336e-05	0.0023472896	0.00057369994	0.00041642692	0.0	0.0018292153
2:21006484:A:T	0	0	0	0	0	0	0	0	0	0	1	0.563141226768	0.883	0.0	0.0016712438	-5.994398e-05	-0.00034465143	-0.0012889486	-0.003920633	0.789	4.285604	0.01066373	-0.038677983	0.0015027759	-1.1718365114291824	-1.400537873224163	-0.1181125300986578	0.2016149248817982	-2.5761646783701826	4.522846716294261	0.0005700424787606	0.0	586.07764	2.91132664642646e-06	1.0	0	APOB	1.1718365114291824	1.400537873224163	0.1181125300986578	0.2016149248817982	2.5761646783701826	4.522846716294261	0.00034465143	0.003920633	0.0012889486	0.0	0.0	0.038677983
2:21006485:C:T	0	0	0	0	0	0	0	0	0	0	0	0.0	0.0	1.0	0.0051427814	0.00020679025	0.0004109189	-0.000761869	-0.0028523542	0.0	0.146768	0.020597259	-0.025984876	-8.0197584e-05	-10.000131442620129	3.603158146367258	-15.172376540020492	3.178716920785865	1.4443579547139571	2.347629113518587	0.0005700424787606	0.0	828.8383	1.45566332321323e-06	0.0	0	APOB	10.000131442620129	3.603158146367258	15.172376540020492	3.178716920785865	1.4443579547139571	2.347629113518587	0.0	0.0028523542	0.000761869	0.0	0.0	0.025984876
2:21006488:A:G	0	0	0	0	0	0	0	0	0	0	0	0.0	0.0	1.0	0.019368757	0.0003045124	0.0034701137	-0.0017828192	-0.0052086683	0.0	0.274185	0.010794323	-0.052348703	-0.0021663276	1.1971192300227846	-1.2987972934073118	2.103993887452212	0.3379690701345214	-1.4667034472329503	-0.3104455970735913	0.0005700424787606	0.0	249.90561	1.601234544068575e-05	0.0	0	APOB	1.1971192300227846	1.2987972934073118	2.103993887452212	0.3379690701345214	1.4667034472329503	0.3104455970735913	0.0	0.0052086683	0.0017828192	0.0	0.0	0.052348703
2:21006489:A:C	0	0	0	0	0	0	0	0	0	0	1	0.408618539572	0.31	0.03	-0.0004804072	0.00020588792	0.0006281488	0.0040931534	0.04591386	0.461	3.751517	-0.0035217437	0.011131467	-0.0017600151	15.360216992124116	-4.97445501973576	21.415144555898227	-1.2062254557708938	-3.722796202709535	-7.333587750326622	0.0005700424787606	0.0	828.83954	1.4556591168002342e-06	0.97	0	APOB	15.360216992124116	4.97445501973576	21.415144555898227	1.2062254557708938	3.722796202709535	7.333587750326622	0.0	0.0	0.0	0.0035217437	0.0004804072	0.0
2:21006492:T:C	0	0	0	0	0	0	0	0	0	0	1	0.310060709715	0.463	0.09	0.004242056	-0.000106252366	0.00059565715	0.0006250177	0.0015372139	0.449	3.426603	-0.0025271098	-0.031538215	0.0008425046	-3.886649177047532	3.317918606590127	-15.550112065721418	4.020387143187595	6.795539520825949	-14.973397619511577	0.0005700424787606	0.0	828.83954	1.4556591168002342e-06	0.91	0	APOB	3.886649177047532	3.317918606590127	15.550112065721418	4.020387143187595	6.795539520825949	14.973397619511577	0.0	0.0	0.0	0.0025271098	0.0	0.031538215
2:21006493:C:T	0	0	0	0	0	0	0	0	0	0	1	0.347229123116	0.135	0.62	0.00305119	-0.000113258546	-0.0002317474	0.00082004187	-0.0015044364	0.015	2.658433	0.04263241	0.021733085	-0.0001876268	-12.567163963905616	9.69553956149358	-29.38364556293605	7.463705932820432	11.966441617413258	-20.42829638139272	0.0005700424787606	0.0	828.83954	1.4556591168002342e-06	0.38	0	APOB	12.567163963905616	9.69553956149358	29.38364556293605	7.463705932820432	11.966441617413258	20.42829638139272	0.0002317474	0.0015044364	0.0	0.0	0.0	0.0
2:21006497:G:A	0	0	0	0	0	0	0	0	0	0	0	0.0	0.0	1.0	-0.0013356167	-0.00021517128	0.00030204374	0.0052390667	0.00090176356	0.0	0.439112	0.008332087	0.025304133	0.0004377748	6.2344070743902265	0.8873634069571085	6.466660301299314	1.7834687307979644	1.7851049514959518	-13.191939431136376	0.0005700424787606	0.0	58.03895	0.0002969544730149	0.0	0	APOB	6.2344070743902265	0.8873634069571085	6.466660301299314	1.7834687307979644	1.7851049514959518	13.191939431136376	0.0	0.0	0.0	0.0	0.0013356167	0.0
2:21006498:G:C	0	0	0	0	0	0	0	0	0	0	1	0.257929474115	0.968	0.02	-0.0020268438	-0.00034897443	-9.657288e-05	0.0011030161	0.0022798418	0.793	2.794946	-0.0020257677	0.014329218	0.0025004924	10.782000934616873	-4.3073896644731775	12.22655629321103	-0.5172275367231136	-2.0192427813500258	-4.934337514485922	0.0005700424787606	0.0	370.66937	7.278295925061684e-06	0.98	0	APOB	10.782000934616873	4.3073896644731775	12.22655629321103	0.5172275367231136	2.0192427813500258	4.934337514485922	9.657288e-05	0.0	0.0	0.0020257677	0.0020268438	0.0
2:21006509:A:C	0	0	0	0	0	0	0	0	0	0	0	0.0	0.0	1.0	0.00056051917	0.0005311816	1.5689802e-05	-0.0003030668	-8.558331e-06	0.0	-0.011771	-0.003057011	0.005364095	0.00061434216	4.796925988958858	1.3557032780770275	3.679255628139603	-1.349926627521011	2.666163027243491	-4.715203999625881	0.0005700424787606	0.0	276.28143	1.3100932847009972e-05	0.0	0	APOB	4.796925988958858	1.3557032780770275	3.679255628139603	1.349926627521011	2.666163027243491	4.715203999625881	0.0	8.558331e-06	0.0003030668	0.003057011	0.0	0.0
2:21006513:G:A	0	0	0	0	0	0	0	0	0	0	1	0.459328025579	0.812	0.0	-0.0030284326	-0.00044420492	-0.00020735913	-5.6779478e-05	-0.0022775207	0.75	3.904293	-0.008507326	-0.012498738	-0.0005650186	4.930555158311451	-1.0605337047104362	6.529992638331452	-1.946038955161824	-0.0046106621169631	-3.0226561456601257	0.0005700424787606	0.0	586.0768	2.911335286626126e-06	1.0	0	APOB	4.930555158311451	1.0605337047104362	6.529992638331452	1.946038955161824	0.0046106621169631	3.0226561456601257	0.00020735913	0.0022775207	5.6779478e-05	0.008507326	0.0030284326	0.012498738
2:21006514:G:C	0	0	0	0	0	0	0	0	0	0	1	0.404668688774	0.905	0.0	-0.0023227315	-0.00020276765	-0.00030069027	-0.0017821863	0.00030909394	0.804	3.911244	0.0025141565	-0.00568514	0.002892118	2.7149571678224333	-1.9094852057325489	3.74277099148804	-2.0101299317997707	-0.8337355018354823	1.5388193927491178	0.0005700424787606	0.0	338.37357	8.73395492817508e-06	1.0	0	APOB	2.7149571678224333	1.9094852057325489	3.74277099148804	2.0101299317997707	0.8337355018354823	1.5388193927491178	0.00030069027	0.0	0.0017821863	0.0	0.0023227315	0.00568514
2:21006526:T:A	0	0	0	0	0	0	0	0	0	0	1	0.333167016506	0.678	0.1	0.005670922	-0.0002762482	-7.106026e-05	-0.0058549037	-0.00059087656	0.528	2.044657	-0.010357803	-0.0060981717	-0.0010033355	5.095831833279591	-3.9261658706781777	10.9631106071096	-1.641182782562268	-6.110198584100232	7.009800255452587	0.0005700424787606	0.0	586.0785	2.9113182336004684e-06	0.9	0	APOB	5.095831833279591	3.9261658706781777	10.9631106071096	1.641182782562268	6.110198584100232	7.009800255452587	7.106026e-05	0.00059087656	0.0058549037	0.010357803	0.0	0.0060981717
2:21006533:A:C	0	0	0	0	0	0	0	0	0	0	1	0.298098266125	0.074	0.52	0.014516617	-0.00034319446	-0.00014616892	-0.0077269278	8.877134e-06	0.014	0.979038	0.0057457667	0.0015417312	-8.156395e-05	10.179182021141964	1.3982123833612623	8.342280874293351	0.0309021234316224	4.204198356368581	-20.52147075079407	0.0005700424787606	0.0	828.83954	1.4556591168002342e-06	0.48	0	APOB	10.179182021141964	1.3982123833612623	8.342280874293351	0.0309021234316224	4.204198356368581	20.52147075079407	0.00014616892	0.0	0.0077269278	0.0	0.0	0.0
2:21006538:G:C	0	0	0	0	0	0	0	0	0	0	1	0.401832520962	0.448	0.0	-0.0241603	-0.00020909833	0.00019105588	0.10579398	0.15455036	0.591	3.33919	0.0037451247	0.055909395	0.04722252	-2.608999191474378	-0.0381750044850762	-3.390762333085083	0.1232421584122279	0.0234516236232754	3.262578767214809	0.0005700424787606	0.0	828.8383	1.45566332321323e-06	1.0	0	APOB	2.608999191474378	0.0381750044850762	3.390762333085083	0.1232421584122279	0.0234516236232754	3.262578767214809	0.0	0.0	0.0	0.0	0.0241603	0.0
2:21006544:G:T	0	0	0	0	0	0	0	0	0	0	1	0.431867867708	0.77	0.0	-0.011959918	-6.246844e-05	-3.291203e-05	0.0007918603	-0.00094512955	0.73	4.216516	0.052342564	0.011344259	-0.0038886964	-2.3143658480190354	0.4623447307472917	-4.594660816887404	2.7266169125809023	-0.1092049053699106	-0.4842669217932713	0.0005700424787606	0.0	370.66937	7.278295925061684e-06	1.0	0	APOB	2.3143658480190354	0.4623447307472917	4.594660816887404	2.7266169125809023	0.1092049053699106	0.4842669217932713	3.291203e-05	0.00094512955	0.0	0.0	0.011959918	0.0
2:21006545:C:T	0	0	0	0	0	0	0	0	0	0	0	0.0	0.0	1.0	0.004238273	4.207306e-05	5.0499624e-05	0.0028850944	0.00036849448	0.0	0.314798	0.010936084	0.0036730391	-0.0056679314	-1.3479035514022086	0.7430270182947707	-2.80544402406528	0.6907623484902654	0.7705552293986497	-0.4727158284862549	0.0005700424787606	0.0	828.83954	1.4556591168002342e-06	0.0	0	APOB	1.3479035514022086	0.7430270182947707	2.80544402406528	0.6907623484902654	0.7705552293986497	0.4727158284862549	0.0	0.0	0.0	0.0	0.0	0.0
2:21006554:C:A	0	0	0	0	0	0	0	0	0	0	1	0.372702568769	0.075	0.22	0.02208136	0.0001609438	0.00086539926	0.0059506027	0.0023186915	0.047	1.401654	0.0059916377	-0.010027634	0.0024869987	-8.034060511112866	1.036796781992766	-10.332091296903526	-0.2064563246823235	0.258622493708934	9.790035485665763	0.0005700424787606	0.0	586.0785	2.9113182336004684e-06	0.78	0	APOB	8.034060511112866	1.036796781992766	10.332091296903526	0.2064563246823235	0.258622493708934	9.790035485665763	0.0	0.0	0.0	0.0	0.0	0.010027634
2:21006556:T:-	0	1	0	0	0	0	0	0	0	0	0	0.0	0.0	1.0	0.0	0.0	0.0	0.0	0.0	0.0	0.0	0.0	0.0	0.0	0.0	0.0	0.0	0.0	0.0	0.0	0.0	0.0	414.4207	5.822636467200937e-06	0.0	1	APOB	0.0	0.0	0.0	0.0	0.0	0.0	0.0	0.0	0.0	0.0	0.0	0.0
2:21006560:C:G	0	0	0	0	0	0	0	0	0	0	1	0.397984147072	0.508	0.08	0.064058974	0.0013911348	0.0012723913	0.004905418	-0.00019596366	0.47	1.794269	-0.0110753365	-0.020451706	0.00533671	-2.82790944513588	-0.1684179679408133	-1.8927284663812125	-1.860322949663807	-0.4901346598768307	6.790266677859191	0.0005444068767985	0.01	828.83954	1.4556591168002342e-06	0.92	0	APOB	2.82790944513588	0.1684179679408133	1.8927284663812125	1.860322949663807	0.4901346598768307	6.790266677859191	0.0	0.00019596366	0.0	0.0110753365	0.0	0.020451706
2:21006561:A:T	0	0	0	0	0	0	1	0	0	0	0	0.0	0.0	1.0	0.017881677	0.000862774	0.0002851922	0.0026242223	-0.00047635788	0.0	9.001638	0.011820006	0.008654602	0.0031380607	2.9577956759888737	-1.6903957570484398	5.950443907106287	-2.85681128138631	-1.6827047109630406	3.947159395568554	0.0005700424787606	0.0	586.0785	2.9113182336004684e-06	0.0	1	APOB	2.9577956759888737	1.6903957570484398	5.950443907106287	2.85681128138631	1.6827047109630406	3.947159395568554	0.0	0.00047635788	0.0	0.0	0.0	0.0
2:21006564:A:G	0	0	0	0	0	0	0	0	0	0	1	0.370228886604	0.224	0.05	0.034110002	0.0012224594	0.00045476868	-0.00010720175	-0.0010483823	0.367	1.966154	-0.015357766	-0.015972733	0.0011190834	4.26339160491829	-2.2556163010238577	9.609275680195502	-5.118243033416514	-1.687919162717774	5.810452910446826	0.0005700424787606	0.0	370.66937	7.278295925061684e-06	0.95	0	APOB	4.26339160491829	2.2556163010238577	9.609275680195502	5.118243033416514	1.687919162717774	5.810452910446826	0.0	0.0010483823	0.00010720175	0.015357766	0.0	0.015972733
2:21006573:T:C	0	0	0	0	0	0	0	0	0	0	1	0.289512753487	0.169	0.14	-0.0003649462	-0.00037257708	0.0003154408	-0.003286251	0.006147882	0.265	2.335184	0.00011502672	-0.0015145806	0.004900513	3.03347788903946	0.2951352816222246	3.5965180451884264	-4.6319205458041335	1.9217762410130588	1.1792660598107672	0.0005700424787606	0.0	313.27325	1.0189613931288475e-05	0.86	0	APOB	3.03347788903946	0.2951352816222246	3.5965180451884264	4.6319205458041335	1.9217762410130588	1.1792660598107672	0.0	0.0	0.003286251	0.0	0.0003649462	0.0015145806
2:21006577:C:G	0	0	0	0	0	0	0	0	0	0	1	0.34813529253	0.452	0.0	0.004977884	0.00068966823	7.024697e-06	0.0016513069	0.0007158093	0.593	2.912232	-0.0045161555	2.801232e-05	-0.0039707515	2.792986286434864	2.339882820194966	-3.4787426154975134	5.402711982510615	3.3285766741231715	-17.28991499695889	0.0005700424787606	0.0	828.83954	1.4556591168002342e-06	1.0	0	APOB	2.792986286434864	2.339882820194966	3.4787426154975134	5.402711982510615	3.3285766741231715	17.28991499695889	0.0	0.0	0.0	0.0045161555	0.0	0.0
2:21006585:G:A	0	0	0	0	0	0	0	0	0	0	1	0.298673719168	0.025	0.01	0.049119804	0.0012363691	-7.675639e-05	0.0005495872	0.00048014364	0.407	1.113452	-0.01507994	0.0030192537	0.0008338061	-16.704845814126315	-0.9890256341235656	-14.070352528782363	-1.1563911929351152	-5.137790906193251	31.350948852363224	0.0005700424787606	0.0	313.27325	1.0189613931288475e-05	0.99	0	APOB	16.704845814126315	0.9890256341235656	14.070352528782363	1.1563911929351152	5.137790906193251	31.350948852363224	7.675639e-05	0.0	0.0	0.01507994	0.0	0.0
2:21006599:C:T	0	0	0	0	0	0	0	0	0	0	0	0.0	0.0	1.0	0.023996882	-0.0002543705	-0.0028769753	-0.0022498532	-0.005193273	0.0	-0.545366	-0.0009173574	0.0016698164	-0.00074811117	-5.128818469059472	-0.5819525223320741	-4.452904891851892	0.3743611990660018	-2.251378436140455	10.578560571480136	0.0005700424787606	0.0	586.0785	2.9113182336004684e-06	0.0	0	APOB	5.128818469059472	0.5819525223320741	4.452904891851892	0.3743611990660018	2.251378436140455	10.578560571480136	0.0028769753	0.005193273	0.0022498532	0.0009173574	0.0	0.0
2:21006601:C:T	0	0	0	0	0	0	0	0	0	0	1	0.33921417594	0.183	0.0	-0.010539721	-0.00014615257	-0.0058500497	0.0050458177	-0.00067804207	0.462	2.247405	-0.012356502	0.00048521374	-0.0020690146	-4.472868731637994	-1.699817470096245	1.5074304580290132	-3.4979492724636407	-5.003310262927002	18.42663856350902	0.0005700424787606	0.0	117.219795	7.278296106960624e-05	1.0	0	APOB	4.472868731637994	1.699817470096245	1.5074304580290132	3.4979492724636407	5.003310262927002	18.42663856350902	0.0058500497	0.00067804207	0.0	0.012356502	0.010539721	0.0
2:21006603:T:G	0	0	0	0	0	0	0	0	0	0	1	0.344851136208	0.937	0.0	0.009239212	0.00026807596	-0.0009095125	0.0027642571	-4.0261424e-05	0.828	3.944987	0.0022847122	-0.0001805886	0.008701336	-0.5790556796920913	0.7621780615431535	0.1031848207516361	-3.625669443009493	-0.189017470776059	4.5444561927274805	0.0005700424787606	0.0	828.83954	1.4556591168002342e-06	1.0	0	APOB	0.5790556796920913	0.7621780615431535	0.1031848207516361	3.625669443009493	0.189017470776059	4.5444561927274805	0.0009095125	4.0261424e-05	0.0	0.0	0.0	0.0001805886
2:21006614:C:T	0	0	0	0	0	0	0	0	0	0	0	0.0	0.0	1.0	-0.014480137	0.00061762164	-0.0013251635	0.02331205	0.0021361138	0.0	1.037924	0.017277664	-0.00057868694	-0.0003281351	11.347628416157695	-2.1226059865838	12.12999445014666	3.329874612580228	-1.881791994955741	-16.463245884047417	0.0005700424787606	0.0	293.04053	1.1645272934401872e-05	0.0	0	APOB	11.347628416157695	2.1226059865838	12.12999445014666	3.329874612580228	1.881791994955741	16.463245884047417	0.0013251635	0.0	0.0	0.0	0.014480137	0.00057868694
2:21006615:G:A	0	0	0	0	0	0	0	0	0	0	1	0.286934554577	0.655	0.01	-0.04459912	3.7714504e-05	-0.014479214	0.005893523	0.0034862852	0.636	2.543808	0.025885303	0.0509664	0.006503314	-15.93748398927482	-1.317346241715923	-16.58515665540105	4.85586254205021	-6.438956183184409	24.164529220466537	0.0005700424787606	0.0	136.26395	5.385938857216388e-05	0.99	0	APOB	15.93748398927482	1.317346241715923	16.58515665540105	4.85586254205021	6.438956183184409	24.164529220466537	0.014479214	0.0	0.0	0.0	0.04459912	0.0
2:21006622:A:G	0	0	0	0	0	0	0	0	0	0	0	0.0	0.0	1.0	-0.0034142053	-0.00012990105	-0.007826723	-0.011990335	-0.008719839	0.0	0.15043	0.03699085	0.0008065805	-0.0026858856	-4.420064548522414	-0.2005308482773638	-3.911459091895386	-1.2857899883018098	-0.8113179615049527	8.297441386989881	0.0005700424787606	0.0	293.04053	1.1645272934401872e-05	0.0	0	APOB	4.420064548522414	0.2005308482773638	3.911459091895386	1.2857899883018098	0.8113179615049527	8.297441386989881	0.007826723	0.008719839	0.011990335	0.0	0.0034142053	0.0
2:21006622:A:T	0	0	0	0	0	0	0	0	0	0	1	0.410286486149	0.206	0.03	0.009483003	0.00020591637	-0.0061934963	-0.007934367	0.00056672236	0.385	1.878463	-0.004140312	-0.0003304565	0.0038166244	-7.728183645866028	-0.7534974170998838	-7.217067211808728	1.0194323626993684	-2.685652493906435	12.587816852388846	0.0005700424787606	0.0	828.83954	1.4556591168002342e-06	0.97	0	APOB	7.728183645866028	0.7534974170998838	7.217067211808728	1.0194323626993684	2.685652493906435	12.587816852388846	0.0061934963	0.0	0.007934367	0.004140312	0.0	0.0003304565
2:21006624:C:T	0	0	0	0	0	0	0	0	0	0	1	0.387626856565	0.786	0.0	0.020295605	-0.00012385221	0.0014605578	0.0028090728	0.0011572316	0.739	3.585172	-0.0066776937	0.00034814642	-0.006852543	-6.086138190231283	0.3135721238862461	-6.463385476552489	-0.2866052829748637	-0.4774581709497808	9.806200862460727	0.0005700424787606	0.0	828.83954	1.4556591168002342e-06	1.0	0	APOB	6.086138190231283	0.3135721238862461	6.463385476552489	0.2866052829748637	0.4774581709497808	9.806200862460727	0.0	0.0	0.0	0.0066776937	0.0	0.0
2:21006630:G:-	0	1	0	0	0	0	0	0	0	0	0	0.0	0.0	1.0	0.0	0.0	0.0	0.0	0.0	0.0	5.190576	0.0	0.0	0.0	0.0	0.0	0.0	0.0	0.0	0.0	0.0	0.0	229.88074	1.892356885946356e-05	0.0	1	APOB	0.0	0.0	0.0	0.0	0.0	0.0	0.0	0.0	0.0	0.0	0.0	0.0
2:21006629:A:G	0	0	0	0	0	0	0	0	0	0	0	0.0	0.0	1.0	0.005078019	0.0007002152	-0.0013693417	-0.008814427	0.0026342622	0.0	-0.030595	-0.004051036	-0.0022121868	0.003792109	-1.5266055413950903	-0.0223434897185586	-1.6566329346022648	-0.821085086546862	-0.1921267492149059	4.61632961306648	0.0005700424787606	0.0	586.0785	2.9113182336004684e-06	0.0	0	APOB	1.5266055413950903	0.0223434897185586	1.6566329346022648	0.821085086546862	0.1921267492149059	4.61632961306648	0.0013693417	0.0	0.008814427	0.004051036	0.0	0.0022121868
2:21006631:T:C	0	0	0	0	0	0	0	0	0	0	1	0.382050216198	0.035	0.03	-0.017320255	-6.720953e-05	-0.0015951137	-0.0067435205	0.0018812397	0.366	2.047536	-0.003417545	-0.0013835407	-0.0013236068	-3.387521821119328	-1.450555508278542	-1.441175693078686	0.1818506893578695	-3.4216075243229764	10.127939146784756	0.0005700424787606	0.0	828.83954	1.4556591168002342e-06	0.97	0	APOB	3.387521821119328	1.450555508278542	1.441175693078686	0.1818506893578695	3.4216075243229764	10.127939146784756	0.0015951137	0.0	0.0067435205	0.003417545	0.017320255	0.0013835407
2:21006634:T:G	0	0	0	0	0	0	0	0	0	0	1	0.431218922138	0.983	0.0	0.014001389	0.0007980553	-0.00023269537	-0.007936342	0.00026221504	0.873	3.689751	0.004602624	0.0017981146	-0.009633702	7.64240273455585	0.1301614900853047	7.170481657826663	1.4414228562746216	0.7768848084228775	-11.805116882403432	0.0005700424787606	0.0	828.83954	1.4556591168002342e-06	1.0	0	APOB	7.64240273455585	0.1301614900853047	7.170481657826663	1.4414228562746216	0.7768848084228775	11.805116882403432	0.00023269537	0.0	0.007936342	0.0	0.0	0.0
2:21006635:G:C	0	0	0	0	0	0	0	0	0	0	1	0.297705024481	0.035	0.0	-0.016793186	-0.00040353136	0.0011152872	0.0019185897	0.005061822	0.447	1.107722	0.00010108948	0.0007698433	-0.005422148	-6.021416564285708	-1.5286058320081135	-4.598886099235616	1.129535669253543	-4.166810568209437	13.8007879503457	0.0005700424787606	0.0	478.53143	4.36697746408754e-06	1.0	0	APOB	6.021416564285708	1.5286058320081135	4.598886099235616	1.129535669253543	4.166810568209437	13.8007879503457	0.0	0.0	0.0	0.0	0.016793186	0.0
2:21006639:T:C	0	0	0	0	0	0	0	0	0	0	1	0.551858723164	0.996	0.0	-0.012315516	-0.00018756681	0.00038358197	-0.00021497183	0.01832063	0.906	3.656282	-0.00074074	0.0016115201	-0.004070379	-13.289070314286375	1.3533903383459327	-14.609668561770992	-4.7214571093789965	1.5730347894213694	22.08016256909698	0.0005700424787606	0.0	828.83954	1.4556591168002342e-06	1.0	0	APOB	13.289070314286375	1.3533903383459327	14.609668561770992	4.7214571093789965	1.5730347894213694	22.08016256909698	0.0	0.0	0.00021497183	0.00074074	0.012315516	0.0
2:21006646:C:T	0	0	0	0	0	0	0	0	0	0	1	0.387468278408	0.921	0.01	-0.03163162	-6.7638364e-05	-0.0024693604	0.0014012913	0.011705011	0.776	3.560249	0.012347966	0.022030808	-0.0012963174	11.84340425664432	-1.8055620671510668	13.270867463876195	2.730366867158657	-2.138237143948348	-15.996771566443632	0.0005700424787606	0.0	414.4207	5.822636467200937e-06	0.99	0	APOB	11.84340425664432	1.8055620671510668	13.270867463876195	2.730366867158657	2.138237143948348	15.996771566443632	0.0024693604	0.0	0.0	0.0	0.03163162	0.0
2:21006652:C:T	0	0	0	0	0	0	0	0	0	0	1	0.338983476162	0.349	0.11	-0.030616693	0.00014202704	-0.00065242895	0.0027718162	-0.0021348381	0.382	0.771488	0.0062238276	0.002475774	0.004676887	-7.294195124630743	-0.5626005304496808	-6.422044921654416	-0.5072295164473035	-2.623128138717813	14.866150969270045	0.0005700424787606	0.0	586.0785	2.9113182336004684e-06	0.89	0	APOB	7.294195124630743	0.5626005304496808	6.422044921654416	0.5072295164473035	2.623128138717813	14.866150969270045	0.00065242895	0.0021348381	0.0	0.0	0.030616693	0.0
2:21006654:A:G	0	0	0	0	0	0	0	0	0	0	1	0.396465033293	0.7	0.0	-0.009768517	-9.753054e-05	0.0029958556	-0.0010347092	-0.006937791	0.696	2.350635	-0.011510887	-0.0056557064	-0.0020403047	-0.7646035035663368	0.4119285084722092	-4.841766539724208	1.6729314700751126	1.854427859871216	-4.050486843094679	0.0005700424787606	0.0	828.83954	1.4556591168002342e-06	1.0	0	APOB	0.7646035035663368	0.4119285084722092	4.841766539724208	1.6729314700751126	1.854427859871216	4.050486843094679	0.0	0.006937791	0.0010347092	0.011510887	0.009768517	0.0056557064
2:21006655:A:C	0	0	0	0	0	0	0	0	0	0	1	0.382364988327	0.628	0.02	-0.014280421	-0.00012817008	-0.0031970711	-0.0013248478	-0.0041816477	0.602	2.725902	-0.00015289476	0.0073908553	0.006608584	-2.779003993598434	1.8725876541511937	-11.061691256247022	3.7145096031583433	4.103104799429832	-8.826698508917792	0.0005700424787606	0.0	828.83954	1.4556591168002342e-06	0.98	0	APOB	2.779003993598434	1.8725876541511937	11.061691256247022	3.7145096031583433	4.103104799429832	8.826698508917792	0.0031970711	0.0041816477	0.0013248478	0.00015289476	0.014280421	0.0
2:21006656:T:C	0	0	0	0	0	0	0	0	0	0	0	0.0	0.0	1.0	-0.034691345	-0.00020032474	0.00023791194	0.0003307938	0.0019071889	0.0	0.141913	-0.007179147	-0.00030161446	0.008773451	1.6432015358617136	1.1981223410384083	-4.436731485328544	2.161163587135202	3.3858819790670727	-10.406774848858982	0.0005700424787606	0.0	828.83954	1.4556591168002342e-06	0.0	0	APOB	1.6432015358617136	1.1981223410384083	4.436731485328544	2.161163587135202	3.3858819790670727	10.406774848858982	0.0	0.0	0.0	0.007179147	0.034691345	0.00030161446
2:21006657:T:C	0	0	0	0	0	0	0	0	0	0	1	0.270395666361	0.01	0.12	-0.012655134	-0.00032367551	0.002437559	-0.00060973474	-0.003021489	0.261	0.627431	-0.0060329754	0.0034285332	0.01445777	1.625879364503244	-0.666426674436657	0.4637269168560278	0.2965535720283479	0.9008364757424968	-1.300718628360385	0.0005700424787606	0.0	828.83954	1.4556591168002342e-06	0.88	0	APOB	1.625879364503244	0.666426674436657	0.4637269168560278	0.2965535720283479	0.9008364757424968	1.300718628360385	0.0	0.003021489	0.00060973474	0.0060329754	0.012655134	0.0
2:21006661:T:A	0	0	0	0	0	0	0	0	0	0	1	0.402460098267	0.837	0.0	-0.014716654	-0.0006492599	0.006161268	0.0013753255	0.014267858	0.764	3.737973	0.022784129	0.0057701995	-0.0081986	-0.4999800786532694	0.3881352246056606	-1.882737011917044	0.5583725284021713	0.5001968140449768	-1.4062877302859351	0.0005700424787606	0.0	414.4207	5.822636467200937e-06	1.0	0	APOB	0.4999800786532694	0.3881352246056606	1.882737011917044	0.5583725284021713	0.5001968140449768	1.4062877302859351	0.0	0.0	0.0	0.0	0.014716654	0.0
2:21006662:G:A	0	0	0	0	0	0	0	0	0	0	0	0.0	0.0	1.0	-0.015634185	-0.0007356392	0.0046719983	0.0052761743	0.020330742	0.0	0.149691	0.05764161	0.024962697	-0.011206888	13.245306287157309	-0.2648695082287831	14.37556005646529	2.141792625368352	0.6368674891865541	-21.964327375160263	0.0005700424787606	0.0	153.91478	4.221411654725671e-05	0.0	0	APOB	13.245306287157309	0.2648695082287831	14.37556005646529	2.141792625368352	0.6368674891865541	21.964327375160263	0.0	0.0	0.0	0.0	0.015634185	0.0
2:21006666:A:G	0	0	0	0	0	0	0	0	0	0	1	0.594678997993	0.998	0.0	0.027157445	0.0017942064	0.008921025	0.0007124522	-0.004604985	0.919	4.221096	-0.0018754797	-0.010549465	0.0061248513	-0.3589838688967252	0.0953080536973853	3.0618551327870764	-6.557460198634121	0.6176872527605273	9.348809343832755	0.0005700424787606	0.0	586.0785	2.9113182336004684e-06	1.0	0	APOB	0.3589838688967252	0.0953080536973853	3.0618551327870764	6.557460198634121	0.6176872527605273	9.348809343832755	0.0	0.004604985	0.0	0.0018754797	0.0	0.010549465
2:21006675:G:A	0	0	0	0	0	0	0	0	0	0	1	0.45540985465	0.553	0.01	-0.0020753588	-9.59411e-05	0.00880142	6.559244e-05	-0.0036395553	0.594	4.090586	-0.05417808	-0.029250253	-0.0074485326	-0.3826132507534532	0.7358951426252142	-2.267232758197462	0.9833954637913768	1.51915556652807	-3.7794721382052656	0.0005700424787606	0.0	586.0785	2.9113182336004684e-06	0.99	0	APOB	0.3826132507534532	0.7358951426252142	2.267232758197462	0.9833954637913768	1.51915556652807	3.7794721382052656	0.0	0.0036395553	0.0	0.05417808	0.0020753588	0.029250253
2:21006680:G:A	0	0	0	0	0	0	0	0	0	0	0	0.0	0.0	1.0	-0.008965515	-5.225092e-05	0.033977024	0.0009636362	5.934469e-05	0.0	0.727846	-0.0028089248	0.006090898	0.039560307	-5.649552921576866	-0.4227291837000905	-1.8175230196691992	-5.297251571118476	-1.3827810065702115	17.301143770394525	0.0005700424787606	0.0	478.53143	4.36697746408754e-06	0.0	0	APOB	5.649552921576866	0.4227291837000905	1.8175230196691992	5.297251571118476	1.3827810065702115	17.301143770394525	0.0	0.0	0.0	0.0028089248	0.008965515	0.0
2:21006685:A:T	0	0	0	0	0	0	0	0	0	0	1	0.456022053957	0.887	0.0	0.001078004	-3.077258e-05	-0.016515272	-0.0009644546	-0.002682036	0.791	2.02178	0.011335406	0.011661122	-0.007831728	-5.859106653996595	-0.7792498322559474	-5.724585389056075	2.000228165146863	-1.2189472000141015	12.12973518361855	0.0005700424787606	0.0	828.83954	1.4556591168002342e-06	1.0	0	APOB	5.859106653996595	0.7792498322559474	5.724585389056075	2.000228165146863	1.2189472000141015	12.12973518361855	0.016515272	0.002682036	0.0009644546	0.0	0.0	0.0
2:21006685:A:G	0	0	0	0	0	0	0	0	0	0	0	0.0	0.0	1.0	0.042558514	2.8655082e-05	-0.017493231	-0.0006648953	-0.0023617418	0.0	0.066812	-0.02017577	-0.051573597	0.5359687	3.992058515087776	1.129263624153174	-0.754234561269344	2.63693746928412	2.620572846485916	-14.337094748785232	0.0005700424787606	0.0	828.83954	1.4556591168002342e-06	0.0	0	APOB	3.992058515087776	1.129263624153174	0.754234561269344	2.63693746928412	2.620572846485916	14.337094748785232	0.017493231	0.0023617418	0.0006648953	0.02017577	0.0	0.051573597
2:21006686:C:A	0	0	0	0	0	0	0	0	0	0	1	0.603164315224	0.957	0.0	-0.005106652	-1.3027799e-05	-0.01491875	-0.00046755423	-0.0019985691	0.845	3.147852	0.0045012776	-0.034973044	-0.038641304	-3.067020318386628	-1.0071151458809882	-1.983020818655076	2.2786505802492583	-3.461177884281511	6.320918837790378	0.0005700424787606	0.0	586.07764	2.91132664642646e-06	1.0	0	APOB	3.067020318386628	1.0071151458809882	1.983020818655076	2.2786505802492583	3.461177884281511	6.320918837790378	0.01491875	0.0019985691	0.00046755423	0.0	0.005106652	0.034973044
2:21006691:A:G	0	0	0	0	0	0	0	0	0	0	0	0.0	0.0	1.0	0.0009100691	1.2764736e-05	-0.004744123	2.0457752e-05	-0.00069045107	0.0	-0.347402	-0.05995007	-0.12359746	0.006652654	6.236208027277292	4.361628743290593	-5.205178027919707	3.5642346302819634	9.721082722230488	-31.65905686519612	0.0005700424787606	0.0	828.83954	1.4556591168002342e-06	0.0	0	APOB	6.236208027277292	4.361628743290593	5.205178027919707	3.5642346302819634	9.721082722230488	31.65905686519612	0.004744123	0.00069045107	0.0	0.05995007	0.0	0.12359746
2:21006692:T:A	0	0	0	0	0	0	0	0	0	0	0	0.0	0.0	1.0	-0.0011688345	-3.6626145e-05	0.0029188113	7.217993e-05	0.0006208601	0.0	-0.087792	0.0032508932	0.008101109	0.009640127	2.02045780725216	1.201775175326688	-0.3042987006600883	0.6776662885324511	1.7145655160501152	-7.277847899940179	0.0005700424787606	0.0	414.4207	5.822636467200937e-06	0.0	0	APOB	2.02045780725216	1.201775175326688	0.3042987006600883	0.6776662885324511	1.7145655160501152	7.277847899940179	0.0	0.0	0.0	0.0	0.0011688345	0.0
2:21006696:C:G	0	0	0	0	0	0	0	0	0	0	1	0.529551446438	0.877	0.02	0.0018606258	7.4582895e-05	-0.0023312825	6.72298e-05	0.00060064456	0.725	3.567515	-0.025254065	-0.06287487	0.021346763	-2.1318088370587733	-1.6546268097729766	5.639909983343103	-8.167797367685838	-2.8772772086084712	19.896792660720152	0.0005700424787606	0.0	586.0785	2.9113182336004684e-06	0.98	0	APOB	2.1318088370587733	1.6546268097729766	5.639909983343103	8.167797367685838	2.8772772086084712	19.896792660720152	0.0023312825	0.0	0.0	0.025254065	0.0	0.06287487
2:21006700:T:C	0	0	0	0	0	0	0	0	0	0	1	0.465686202049	0.791	0.01	1.6343314e-05	-4.973122e-05	0.007077421	-2.1079724e-05	0.00035168004	0.702	3.740759	-0.03055865	-0.007855677	0.005068973	-0.1086644787580126	-0.4150600664957027	-0.33959354364508	0.4715890205240855	-0.5334526775882326	0.3288145358538581	0.0005700424787606	0.0	828.83954	1.4556591168002342e-06	0.99	0	APOB	0.1086644787580126	0.4150600664957027	0.33959354364508	0.4715890205240855	0.5334526775882326	0.3288145358538581	0.0	0.0	2.1079724e-05	0.03055865	0.0	0.007855677
2:21006702:C:T	0	0	0	0	0	0	0	0	0	0	1	0.423282444477	0.024	0.01	0.0010509808	-0.000204243	0.0032882257	5.68291e-05	0.0004715072	0.407	1.841974	0.13228473	-0.02917797	-0.002337249	1.3420751970695548	0.2557922642868689	-0.0850968029860781	1.967874897466812	-0.2027206593610876	-4.036895497205307	0.0005700424787606	0.0	370.66885	7.278316843439825e-06	0.99	0	APOB	1.3420751970695548	0.2557922642868689	0.0850968029860781	1.967874897466812	0.2027206593610876	4.036895497205307	0.0	0.0	0.0	0.0	0.0	0.02917797
2:21006705:G:T	0	0	0	0	0	0	0	0	0	0	1	0.36535847187	0.606	0.0	-0.0026274894	-0.0002460383	0.016998444	2.268509e-05	-0.0026513012	0.654	2.834159	0.06471464	-0.019898474	-0.017447714	1.616053623365665	0.1581630050502045	1.580206421377046	0.630457702008943	-0.4034233110595402	-3.221990405257391	0.0005700424787606	0.0	586.07764	2.91132664642646e-06	1.0	0	APOB	1.616053623365665	0.1581630050502045	1.580206421377046	0.630457702008943	0.4034233110595402	3.221990405257391	0.0	0.0026513012	0.0	0.0	0.0026274894	0.019898474
2:21006714:G:T	0	0	0	0	0	0	0	0	0	0	1	0.357344567776	0.075	0.0	-0.0033541468	-0.00039137297	-0.0044086846	6.818947e-05	-0.0007877531	0.45	3.516369	0.013110395	-0.0006784452	-0.002420224	-1.943138649002732	-0.3826325465520434	-0.3388732836271523	0.0040981135074299	-2.146122037116102	6.154695151911451	0.0005700424787606	0.0	140.10272	5.094821972306818e-05	1.0	0	APOB	1.943138649002732	0.3826325465520434	0.3388732836271523	0.0040981135074299	2.146122037116102	6.154695151911451	0.0044086846	0.0007877531	0.0	0.0	0.0033541468	0.0006784452
2:21006732:T:C	0	0	0	0	0	0	0	0	0	0	1	0.533054888248	0.938	0.01	-0.0035370346	0.00045821327	-0.0033055556	-0.00025117135	0.00025086533	0.789	3.938927	-0.0014492043	-0.0001256073	7.3822215e-05	2.86077195893362	0.6113248348946438	-1.3771295581047591	5.409352207617552	0.6040278908574492	-12.4935312154268	0.0005700424787606	0.0	414.4207	5.822636467200937e-06	0.99	0	APOB	2.86077195893362	0.6113248348946438	1.3771295581047591	5.409352207617552	0.6040278908574492	12.4935312154268	0.0033055556	0.0	0.00025117135	0.0014492043	0.0035370346	0.0001256073
2:21006737:C:T	0	0	0	0	0	0	0	0	0	0	0	0.0	0.0	1.0	0.004877558	0.0029856707	0.0010311777	0.0005214865	0.0013126563	0.0	-0.249972	0.0042662565	8.8688e-05	0.00029445376	-1.0386410512904671	-0.0186833837473558	0.5721488656764311	-3.1823706221467507	0.3868125671765907	4.721738770388553	0.0005700424787606	0.0	11.431275	0.0077121048234403	0.0	0	APOB	1.0386410512904671	0.0186833837473558	0.5721488656764311	3.1823706221467507	0.3868125671765907	4.721738770388553	0.0	0.0	0.0	0.0	0.0	0.0
2:21006747:A:G	0	0	0	0	0	0	0	0	0	0	1	0.354466915131	0.051	0.1	0.0035746854	-0.0010186853	-0.00015603457	0.00011724675	0.0012295404	0.289	1.151603	0.0017868186	-1.5254111e-05	-0.0003678726	3.1388408475196523	1.916314140573764	3.750950023521426	-6.746956178852136	5.556255959374697	-5.67515864240191	0.0005700424787606	0.0	221.51878	2.037922786257696e-05	0.9	0	APOB	3.1388408475196523	1.916314140573764	3.750950023521426	6.746956178852136	5.556255959374697	5.67515864240191	0.00015603457	0.0	0.0	0.0	0.0	1.5254111e-05
2:21006751:C:G	0	0	0	0	0	0	0	0	0	0	1	0.482209026814	0.418	0.0	0.0113799125	0.00051919906	-0.00019748585	3.1201915e-05	0.0006617324	0.58	2.268051	5.518098e-05	0.00019763022	-0.00023726077	-1.7203585460860715	-0.8869502999805237	-1.325643183325767	0.2146210053925703	-1.7406623669304282	4.226116745399861	0.0005700424787606	0.0	249.90634	1.6012250853236765e-05	1.0	0	APOB	1.7203585460860715	0.8869502999805237	1.325643183325767	0.2146210053925703	1.7406623669304282	4.226116745399861	0.00019748585	0.0	0.0	0.0	0.0	0.0
2:21006754:A:C	0	0	0	0	0	0	0	0	0	0	1	0.38894829154	0.219	0.0	0.00016961223	-0.0017474298	-0.00023462789	-1.0466923e-05	0.0004847085	0.466	2.781482	0.0015661188	0.00017293275	0.0006216984	1.9878275990027456	0.4493502150992779	0.9491917962262107	-0.0294975399360437	0.7925592372169299	-3.8767893274187446	0.0004759424151679	0.02	828.8383	1.45566332321323e-06	1.0	0	APOB	1.9878275990027456	0.4493502150992779	0.9491917962262107	0.0294975399360437	0.7925592372169299	3.8767893274187446	0.00023462789	0.0	1.0466923e-05	0.0	0.0	0.0
2:21006760:A:G	0	0	0	0	0	0	0	0	0	0	1	0.4718542099	0.997	0.0	0.0018536067	-0.0050646	0.004387441	4.9859747e-05	0.009649877	0.911	3.672255	0.0036426485	0.0009061435	0.0019035245	1.2457709160726491	1.784996094153957	-0.5933777158378339	-1.452835143321626	3.0338336284736367	-5.579824138830243	0.0005700424787606	0.0	828.83954	1.4556591168002342e-06	1.0	0	APOB	1.2457709160726491	1.784996094153957	0.5933777158378339	1.452835143321626	3.0338336284736367	5.579824138830243	0.0	0.0	0.0	0.0	0.0	0.0
2:21006761:T:C	0	0	0	0	0	0	0	0	0	0	0	0.0	0.0	1.0	-0.0081273345	-0.0057926974	-0.0013561163	-1.2544151e-06	-3.098193e-05	0.0	-0.090778	-0.00067066716	-0.00024916627	-0.00017042932	2.1872361329098347	2.420497213734448	1.289069332732042	-5.168244643804618	4.29152174768448	-4.441703662243672	0.0005700424787606	0.0	586.0785	2.9113182336004684e-06	0.0	0	APOB	2.1872361329098347	2.420497213734448	1.289069332732042	5.168244643804618	4.29152174768448	4.441703662243672	0.0013561163	3.098193e-05	1.2544151e-06	0.00067066716	0.0081273345	0.00024916627
2:21006763:A:G	0	0	0	0	0	0	0	0	0	0	1	0.422759354115	0.994	0.0	-0.011443179	-0.0030349907	0.0020212992	3.1091062e-05	0.0015675882	0.897	3.206877	0.0027258834	0.00013766433	0.0007179887	-0.9653191913219036	-0.1912765713069835	-0.3493518778828814	-2.0986604229962715	0.577823869785268	2.906057129803408	0.0005700424787606	0.0	828.83954	1.4556591168002342e-06	1.0	0	APOB	0.9653191913219036	0.1912765713069835	0.3493518778828814	2.0986604229962715	0.577823869785268	2.906057129803408	0.0	0.0	0.0	0.0	0.011443179	0.0
2:21006768:A:G	0	0	0	0	0	0	0	0	0	0	1	0.30288285017	0.961	0.25	-0.007885075	-0.0049359426	0.00043847994	3.7870872e-05	0.0008822817	0.441	3.248926	0.0011768822	-0.00022034475	2.5666668e-07	-0.4452506946928786	0.5490985039301673	-0.3506584132600489	-2.2819523147964174	1.122650796596561	0.9264795532243322	0.0005700424787606	0.0	828.83716	1.4556675296262256e-06	0.75	0	APOB	0.4452506946928786	0.5490985039301673	0.3506584132600489	2.2819523147964174	1.122650796596561	0.9264795532243322	0.0	0.0	0.0	0.0	0.007885075	0.00022034475
2:21006776:A:G	0	0	0	0	0	0	0	0	0	0	0	0.0	0.0	1.0	-0.0027213204	0.00096279196	-0.0033946726	3.0544703e-05	0.0006495991	0.0	0.612006	0.0023000357	0.00013682888	-0.00033199627	-0.2427756133357295	1.6635912109319837	-0.0576738084189709	-5.711713373824667	3.302528533475801	0.8921371863238184	0.0005700424787606	0.0	414.4207	5.822636467200937e-06	0.0	0	APOB	0.2427756133357295	1.6635912109319837	0.0576738084189709	5.711713373824667	3.302528533475801	0.8921371863238184	0.0033946726	0.0	0.0	0.0	0.0027213204	0.0
2:21006778:C:T	0	0	0	0	0	0	0	0	0	0	1	0.356947243214	0.606	0.01	0.0048804367	0.0121667	0.00809265	7.2395735e-05	0.0013720216	0.616	3.284558	-0.00024316099	7.561275e-05	0.0006411373	9.427488749459066	-0.4397192615626075	9.789200438537431	9.977236288498862	-1.820087576063806	-22.50037482864557	0.0005700424787606	0.0	478.52936	4.367015662865015e-06	0.99	0	APOB	9.427488749459066	0.4397192615626075	9.789200438537431	9.977236288498862	1.820087576063806	22.50037482864557	0.0	0.0	0.0	0.00024316099	0.0	0.0
2:21006783:A:G	0	0	0	0	0	0	0	0	0	0	1	0.432836145163	0.505	0.01	0.004518649	0.00016454648	0.0003825447	5.8340065e-06	0.00032998557	0.575	3.526231	0.00032171037	-0.00012943993	0.0007071946	2.0874681298471645	2.679929034458275	2.428596066308812	-8.196393678588686	6.282495625340616	-3.706385513945791	0.0005700424787606	0.0	586.0785	2.9113182336004684e-06	0.99	0	APOB	2.0874681298471645	2.679929034458275	2.428596066308812	8.196393678588686	6.282495625340616	3.706385513945791	0.0	0.0	0.0	0.0	0.0	0.00012943993
2:21006784:T:C	0	0	0	0	0	0	0	0	0	0	1	0.3050096035	0.201	0.06	-0.0042258315	-0.002443301	-0.0015436364	-3.3713459e-06	-0.0003692811	0.342	1.917	0.00023432088	-0.00010215293	-0.00026149658	1.5459027184157612	0.9390600598969944	1.145283739064439	-2.430684902587812	2.282333112770633	-4.138752063599367	0.0005700424787606	0.0	586.0768	2.911335059252451e-06	0.94	0	APOB	1.5459027184157612	0.9390600598969944	1.145283739064439	2.430684902587812	2.282333112770633	4.138752063599367	0.0015436364	0.0003692811	3.3713459e-06	0.0	0.0042258315	0.00010215293
2:21006795:T:C	0	0	0	0	0	0	0	0	0	0	1	0.365989327431	0.107	0.01	-0.00064048456	-0.0028428668	0.00010579228	-4.993075e-06	4.464332e-05	0.414	3.054142	0.00041970063	1.1006428e-05	0.00037883036	-0.762342450290804	-0.9818893684398458	-0.7271592555006312	1.918238631156609	-1.587008144417859	1.384780575818519	0.0005700424787606	0.0	586.0785	2.9113182336004684e-06	0.99	0	APOB	0.762342450290804	0.9818893684398458	0.7271592555006312	1.918238631156609	1.587008144417859	1.384780575818519	0.0	0.0	4.993075e-06	0.0	0.00064048456	0.0
2:21006802:G:A	0	0	0	0	0	0	0	0	0	0	1	0.344041585922	0.054	0.05	-0.0029569305	-0.00082291476	-0.0024893945	-1.17551135e-05	2.5009896e-05	0.349	2.488426	0.00026621134	0.00022450756	-0.0002784642	-0.822285105377042	-1.1879598144314916	-0.8274750528635649	2.378546606129646	-2.638890310965956	2.140247840335382	0.0005700424787606	0.0	828.83954	1.4556591168002342e-06	0.95	0	APOB	0.822285105377042	1.1879598144314916	0.8274750528635649	2.378546606129646	2.638890310965956	2.140247840335382	0.0024893945	0.0	1.17551135e-05	0.0	0.0029569305	0.0
2:21006807:G:C	0	0	0	0	0	0	0	0	0	0	1	0.204781651497	0.021	0.0	0.00066787726	-0.00038158288	0.0008144382	-7.396778e-05	-6.7561195e-06	0.446	1.3102	-0.00060113356	-0.00013508095	-0.0005056929	-0.729942710690062	-0.8930873766678403	-2.173998549523177	3.8449881819123903	-2.4376606733606923	0.6840080859915372	0.0005700424787606	0.0	293.0401	1.164530658570584e-05	1.0	0	APOB	0.729942710690062	0.8930873766678403	2.173998549523177	3.8449881819123903	2.4376606733606923	0.6840080859915372	0.0	6.7561195e-06	7.396778e-05	0.00060113356	0.0	0.00013508095
2:21006809:A:T	0	0	0	0	0	0	0	0	0	0	1	0.471719503403	0.324	0.0	0.0075471685	0.010597015	-0.002032341	2.1328218e-05	3.9012884e-05	0.546	1.771753	0.0019578445	0.00022786726	0.0010695198	0.8290468956839816	0.4689243581003726	0.6704625556162169	-0.8245685404635578	0.605683838798014	-1.5754171857475097	0.0005700424787606	0.0	586.0759	2.911343699452118e-06	1.0	0	APOB	0.8290468956839816	0.4689243581003726	0.6704625556162169	0.8245685404635578	0.605683838798014	1.5754171857475097	0.002032341	0.0	0.0	0.0	0.0	0.0
2:21006811:T:A	0	0	0	0	0	0	0	0	0	0	1	0.442062497139	0.86	0.0	-0.00139329	0.002040576	0.0026340578	-1.6988244e-05	4.290865e-05	0.777	3.973503	0.002167964	7.0204245e-05	-0.00015557586	-0.5577147797656388	-0.142554219180182	-1.863042935967995	1.5070356186804494	-0.6242002767896855	-0.0914656315218839	0.0005700424787606	0.0	828.83954	1.4556591168002342e-06	1.0	0	APOB	0.5577147797656388	0.142554219180182	1.863042935967995	1.5070356186804494	0.6242002767896855	0.0914656315218839	0.0	0.0	1.6988244e-05	0.0	0.00139329	0.0
2:21006812:G:T	0	0	0	0	0	0	0	0	0	0	0	0.0	0.0	1.0	0.013702899	0.002503817	0.00011492742	3.6453166e-06	0.000110085035	0.0	0.455405	0.0013796488	0.00015819957	0.00071372406	0.0768866292480826	0.1854766612379361	-0.9619766821065608	0.3062949706019768	0.0747191458780809	-0.7634201305400976	0.0005700424787606	0.0	293.04053	1.1645272934401872e-05	0.0	0	APOB	0.0768866292480826	0.1854766612379361	0.9619766821065608	0.3062949706019768	0.0747191458780809	0.7634201305400976	0.0	0.0	0.0	0.0	0.0	0.0
2:21006826:T:C	0	0	0	0	0	0	0	0	0	0	1	0.40523737669	0.255	0.01	-0.0107786665	0.00158188	0.00050732994	1.0705648e-05	2.9882922e-06	0.432	2.492607	-0.0011044552	5.308198e-05	0.0005202179	0.7469285068711973	0.6162828554495474	-0.0485522667839473	-0.9187463071577406	0.9056470644584736	-0.342882201629069	0.0005700424787606	0.0	586.0759	2.911343699452118e-06	0.99	0	APOB	0.7469285068711973	0.6162828554495474	0.0485522667839473	0.9187463071577406	0.9056470644584736	0.342882201629069	0.0	0.0	0.0	0.0011044552	0.0107786665	0.0
[truncated: 2,080 more rows]
[truncated: 1,106 more columns]
