# Supplementary material for: BayesRVAT enhances rare-variant association testing through Bayesian aggregation of functional annotations
Source: Genome Res. 2025 Dec;35(12):2682–90. doi: 10.1101/gr.280689.125 (PMC12667389; doi:10.1101/gr.280689.125)
Supplement: Supplement 3 [file Supplemental_Code.zip › BayesianRVAT/notebooks/data/APOB_freq.csv]

chrom	snp	cm	pos	a0	a1	i	maf
2	2:21001734:A:G	0.0	21001734	G	A	0	1.4557266e-06
2	2:21001742:A:G	0.0	21001742	G	A	1	0.0017788621
2	2:21001743:G:A	0.0	21001743	A	G	2	5.8226533e-06
2	2:21001757:A:G	0.0	21001757	G	A	3	1.4556591e-06
2	2:21001759:C:A	0.0	21001759	A	C	4	1.601225e-05
2	2:21001763:C:A	0.0	21001763	A	C	5	5.8226365e-06
2	2:21001766:C:T	0.0	21001766	T	C	6	1.4556591e-06
2	2:21001768:T:C	0.0	21001768	C	T	7	1.4556675e-06
2	2:21001769:G:A	0.0	21001769	A	G	8	1.4556591e-06
2	2:21001770:T:A	0.0	21001770	A	T	9	2.9113182e-06
2	2:21001771:A:G	0.0	21001771	G	A	10	0.00040904141
2	2:21001773:G:A	0.0	21001773	A	G	11	7.278317e-06
2	2:21001775:GT:G	0.0	21001775	G	GT	12	1.3100933e-05
2	2:21001783:C:T	0.0	21001783	T	C	13	1.4556591e-06
2	2:21001789:T:C	0.0	21001789	C	T	14	7.278296e-06
2	2:21001792:A:T	0.0	21001792	T	A	15	1.4556591e-06
2	2:21001794:T:G	0.0	21001794	G	T	16	4.3669775e-06
2	2:21001806:A:G	0.0	21001806	G	A	17	8.73398e-06
2	2:21001807:G:T	0.0	21001807	T	G	18	1.4556845e-06
2	2:21001814:C:T	0.0	21001814	T	C	19	2.9113353e-06
2	2:21001815:G:A	0.0	21001815	A	G	20	1.4556591e-06
2	2:21001818:A:T	0.0	21001818	T	A	21	1.4556718e-06
2	2:21001819:T:G	0.0	21001819	G	T	22	4.3669775e-06
2	2:21001822:A:G	0.0	21001822	G	A	23	1.4556844e-06
2	2:21001826:C:T	0.0	21001826	T	C	24	2.9113182e-06
2	2:21001827:A:T	0.0	21001827	T	A	25	1.4556633e-06
2	2:21001832:T:C	0.0	21001832	C	T	26	4.3669775e-06
2	2:21001836:T:C	0.0	21001836	C	T	27	9.461785e-05
2	2:21001837:G:T	0.0	21001837	T	G	28	1.4556633e-06
2	2:21001838:G:C	0.0	21001838	C	G	29	4.3670034e-06
2	2:21001853:C:G	0.0	21001853	G	C	30	4.3669774e-05
2	2:21001854:A:G	0.0	21001854	G	A	31	1.4556591e-06
2	2:21001856:G:A	0.0	21001856	A	G	32	4.6581365e-05
2	2:21001856:GTCAA:G	0.0	21001856	G	GTCAA	33	1.0189674e-05
2	2:21001858:C:G	0.0	21001858	G	C	34	2.9113353e-06
2	2:21001858:C:T	0.0	21001858	T	C	35	1.4556676e-06
2	2:21001872:G:A	0.0	21001872	A	G	36	7.278296e-06
2	2:21001876:C:T	0.0	21001876	T	C	37	2.9113182e-06
2	2:21001884:A:C	0.0	21001884	C	A	38	1.4556591e-06
2	2:21001885:A:G	0.0	21001885	G	A	39	2.9113182e-06
2	2:21001886:T:C	0.0	21001886	C	T	40	1.4556591e-06
2	2:21001892:A:G	0.0	21001892	G	A	41	2.9113182e-06
2	2:21001892:A:T	0.0	21001892	T	A	42	1.4556591e-06
2	2:21001904:G:C	0.0	21001904	C	G	43	1.4556591e-06
2	2:21001923:T:C	0.0	21001923	C	T	44	1.4556633e-06
2	2:21001925:C:A	0.0	21001925	A	C	45	5.8226533e-06
2	2:21001933:A:G	0.0	21001933	G	A	46	1.7468265e-05
2	2:21001939:ACTG:A	0.0	21001939	A	ACTG	47	0.00047454628
2	2:21001939:A:G	0.0	21001939	G	A	48	4.36699e-06
2	2:21001939:A:T	0.0	21001939	T	A	49	2.9113266e-06
2	2:21001940:C:T	0.0	21001940	T	C	50	1.4556633e-06
2	2:21001954:C:G	0.0	21001954	G	C	51	1.4556633e-06
2	2:21001955:A:C	0.0	21001955	C	A	52	5.8226533e-06
2	2:21001956:G:A	0.0	21001956	A	G	53	1.0189704e-05
2	2:21001957:A:G	0.0	21001957	G	A	54	1.4556591e-06
2	2:21001959:A:G	0.0	21001959	G	A	55	1.4556591e-06
2	2:21001970:C:T	0.0	21001970	T	C	56	4.803703e-05
2	2:21001971:G:A	0.0	21001971	A	G	57	0.0020088097
2	2:21001973:C:T	0.0	21001973	T	C	58	1.4556591e-06
2	2:21001974:G:A	0.0	21001974	A	G	59	2.4746207e-05
2	2:21001974:G:T	0.0	21001974	T	G	60	1.1645273e-05
2	2:21001976:A:C	0.0	21001976	C	A	61	1.4556591e-06
2	2:21001978:T:C	0.0	21001978	C	T	62	0.0002896762
2	2:21001986:C:A	0.0	21001986	A	C	63	1.4556591e-06
2	2:21001995:A:G	0.0	21001995	G	A	64	1.4556591e-06
2	2:21002000:C:G	0.0	21002000	G	C	65	2.7657525e-05
2	2:21002002:G:A	0.0	21002002	A	G	66	1.4556591e-06
2	2:21002008:T:C	0.0	21002008	C	T	67	1.4556591e-06
2	2:21002017:G:T	0.0	21002017	T	G	68	5.8226365e-06
2	2:21002017:G:A	0.0	21002017	A	G	69	1.4556591e-06
2	2:21002040:T:C	0.0	21002040	C	T	70	2.9113182e-06
2	2:21002043:C:A	0.0	21002043	A	C	71	1.4556591e-06
2	2:21002051:A:T	0.0	21002051	T	A	72	1.4556591e-06
2	2:21002053:C:T	0.0	21002053	T	C	73	6.404919e-05
2	2:21002054:G:A	0.0	21002054	A	G	74	1.4556591e-06
2	2:21002059:G:A	0.0	21002059	A	G	75	4.367029e-06
2	2:21002067:A:T	0.0	21002067	T	A	76	1.4556591e-06
2	2:21002070:T:C	0.0	21002070	C	T	77	4.3669775e-06
2	2:21002087:G:A	0.0	21002087	A	G	78	1.4556591e-06
2	2:21002097:T:A	0.0	21002097	A	T	79	2.9113182e-06
2	2:21002101:CA:C	0.0	21002101	C	CA	80	2.0379228e-05
2	2:21002102:AACTTG:A	0.0	21002102	A	AACTTG	81	1.746791e-05
2	2:21002103:A:G	0.0	21002103	G	A	82	7.278296e-06
2	2:21002108:A:C	0.0	21002108	C	A	83	1.4556591e-06
2	2:21002112:G:A	0.0	21002112	A	G	84	1.4556591e-06
2	2:21002120:G:A	0.0	21002120	A	G	85	0.00013392065
2	2:21002121:G:A	0.0	21002121	A	G	86	1.4556633e-06
2	2:21002132:A:G	0.0	21002132	G	A	87	4.3669775e-06
2	2:21002134:A:T	0.0	21002134	T	A	88	4.0758576e-05
2	2:21002138:A:G	0.0	21002138	G	A	89	1.4556591e-06
2	2:21002139:C:T	0.0	21002139	T	C	90	1.4556675e-06
2	2:21002145:A:G	0.0	21002145	G	A	91	2.9113266e-06
2	2:21002147:A:G	0.0	21002147	G	A	92	1.4556591e-06
2	2:21002149:A:G	0.0	21002149	G	A	93	3.3480163e-05
2	2:21002154:G:C	0.0	21002154	C	G	94	4.8036753e-05
2	2:21002165:C:T	0.0	21002165	T	C	95	1.4556633e-06
2	2:21002177:T:C	0.0	21002177	C	T	96	1.4556675e-06
2	2:21002179:AC:A	0.0	21002179	A	AC	97	1.3101009e-05
2	2:21002179:A:G	0.0	21002179	G	A	98	1.4556675e-06
2	2:21002180:C:T	0.0	21002180	T	C	99	1.4556675e-06
2	2:21002185:T:C	0.0	21002185	C	T	100	4.3669775e-06
2	2:21002186:C:G	0.0	21002186	G	C	101	1.4556758e-06
2	2:21002199:A:C	0.0	21002199	C	A	102	1.4556591e-06
2	2:21002209:C:T	0.0	21002209	T	C	103	1.4556633e-06
2	2:21002209:C:A	0.0	21002209	A	C	104	1.4556633e-06
2	2:21002210:T:C	0.0	21002210	C	T	105	4.3669775e-06
2	2:21002210:T:A	0.0	21002210	A	T	106	1.4556591e-06
2	2:21002212:C:T	0.0	21002212	T	C	107	2.9113182e-06
2	2:21002219:A:G	0.0	21002219	G	A	108	4.3669775e-06
2	2:21002228:C:T	0.0	21002228	T	C	109	1.4556591e-06
2	2:21002231:T:C	0.0	21002231	C	T	110	2.9113182e-06
2	2:21002239:C:CAACT	0.0	21002239	CAACT	C	111	2.9113182e-06
2	2:21002240:A:G	0.0	21002240	G	A	112	1.4556591e-06
2	2:21002241:A:G	0.0	21002241	G	A	113	0.00060700986
2	2:21002244:A:G	0.0	21002244	G	A	114	1.4556591e-06
2	2:21002245:T:C	0.0	21002245	C	T	115	8.73398e-06
2	2:21002247:C:G	0.0	21002247	G	C	116	1.4556633e-06
2	2:21002252:A:G	0.0	21002252	G	A	117	1.4556591e-06
2	2:21002261:T:C	0.0	21002261	C	T	118	1.1645273e-05
2	2:21002262:T:A	0.0	21002262	A	T	119	3.20245e-05
2	2:21002268:C:T	0.0	21002268	T	C	120	7.13273e-05
2	2:21002269:G:A	0.0	21002269	A	G	121	1.4556591e-06
2	2:21002274:G:A	0.0	21002274	A	G	122	1.4556718e-06
2	2:21002285:T:C	0.0	21002285	C	T	123	1.4556591e-06
2	2:21002288:A:T	0.0	21002288	T	A	124	1.4556633e-06
2	2:21002289:T:C	0.0	21002289	C	T	125	1.1645307e-05
2	2:21002292:A:G	0.0	21002292	G	A	126	4.949472e-05
2	2:21002292:A:T	0.0	21002292	T	A	127	4.367181e-06
2	2:21002305:C:G	0.0	21002305	G	C	128	1.4556591e-06
2	2:21002306:T:C	0.0	21002306	C	T	129	2.9113182e-06
2	2:21002317:C:T	0.0	21002317	T	C	130	4.3669775e-06
2	2:21002324:C:T	0.0	21002324	T	C	131	5.8226365e-06
2	2:21002326:C:A	0.0	21002326	A	C	132	1.4556676e-06
2	2:21002326:C:G	0.0	21002326	G	C	133	1.4556676e-06
2	2:21002327:G:A	0.0	21002327	A	G	134	1.746796e-05
2	2:21002342:A:G	0.0	21002342	G	A	135	1.4556591e-06
2	2:21002345:G:C	0.0	21002345	C	G	136	1.4556633e-06
2	2:21002347:A:T	0.0	21002347	T	A	137	1.4556591e-06
2	2:21002348:C:G	0.0	21002348	G	C	138	5.82267e-06
2	2:21002353:G:A	0.0	21002353	A	G	139	1.4556718e-06
2	2:21002358:T:G	0.0	21002358	G	T	140	1.4556675e-06
2	2:21002363:G:A	0.0	21002363	A	G	141	2.911369e-06
2	2:21002383:A:G	0.0	21002383	G	A	142	1.455693e-06
2	2:21002391:A:C	0.0	21002391	C	A	143	4.3670416e-06
2	2:21002393:A:G	0.0	21002393	G	A	144	4.2218286e-05
2	2:21002393:A:T	0.0	21002393	T	A	145	1.4558028e-06
2	2:21002394:T:C	0.0	21002394	C	T	146	1.455803e-06
2	2:21002396:T:C	0.0	21002396	C	T	147	6.696304e-05
2	2:21002400:A:T	0.0	21002400	T	A	148	7.278444e-05
2	2:21002400:A:C	0.0	21002400	C	A	149	2.9113774e-06
2	2:21002402:A:G	0.0	21002402	G	A	150	0.00035227975
2	2:21002404:AATCACTGAAG:A	0.0	21002404	A	AATCACTGAAG	151	2.9116834e-06
2	2:21002419:T:C	0.0	21002419	C	T	152	4.367245e-06
2	2:21002430:T:A	0.0	21002430	A	T	153	1.4557684e-06
2	2:21002435:G:A	0.0	21002435	A	G	154	1.4557819e-06
2	2:21002438:A:G	0.0	21002438	G	A	155	1.4557605e-06
2	2:21002439:T:C	0.0	21002439	C	T	156	1.4557775e-06
2	2:21002441:A:G	0.0	21002441	G	A	157	5.8229252e-06
2	2:21002450:A:G	0.0	21002450	G	A	158	1.4557728e-06
2	2:21002462:C:T	0.0	21002462	T	C	159	1.4557725e-06
2	2:21002464:T:C	0.0	21002464	C	T	160	8.734414e-06
2	2:21002467:C:A	0.0	21002467	A	C	161	1.45571e-06
2	2:21002475:T:C	0.0	21002475	C	T	162	2.9114287e-06
2	2:21002481:A:G	0.0	21002481	G	A	163	1.4557053e-06
2	2:21002490:T:A	0.0	21002490	A	T	164	1.4557095e-06
2	2:21002493:A:G	0.0	21002493	G	A	165	1.4557055e-06
2	2:21002498:T:C	0.0	21002498	C	T	166	1.455697e-06
2	2:21002505:A:G	0.0	21002505	G	A	167	8.734006e-06
2	2:21002506:T:C	0.0	21002506	C	T	168	1.4556844e-06
2	2:21002521:C:T	0.0	21002521	T	C	169	1.4556759e-06
2	2:21002532:C:T	0.0	21002532	T	C	170	3.056929e-05
2	2:21002533:G:A	0.0	21002533	A	G	171	1.164551e-05
2	2:21002538:A:C	0.0	21002538	C	A	172	1.4556927e-06
2	2:21002546:G:A	0.0	21002546	A	G	173	1.4556801e-06
2	2:21002548:T:C	0.0	21002548	C	T	174	7.278296e-06
2	2:21002550:T:C	0.0	21002550	C	T	175	1.4556591e-06
2	2:21002559:T:A	0.0	21002559	A	T	176	2.911335e-06
2	2:21002559:T:C	0.0	21002559	C	T	177	4.367003e-06
2	2:21002565:G:T	0.0	21002565	T	G	178	1.4556633e-06
2	2:21002571:A:G	0.0	21002571	G	A	179	0.00016594563
2	2:21002572:A:G	0.0	21002572	G	A	180	5.8226365e-06
2	2:21002575:C:A	0.0	21002575	A	C	181	1.4556591e-06
2	2:21002579:T:C	0.0	21002579	C	T	182	1.4556591e-06
2	2:21002581:G:A	0.0	21002581	A	G	183	4.3669775e-06
2	2:21002583:G:A	0.0	21002583	A	G	184	1.4556591e-06
2	2:21002584:C:T	0.0	21002584	T	C	185	1.4556591e-06
2	2:21002605:A:G	0.0	21002605	G	A	186	1.4556591e-06
2	2:21002611:C:G	0.0	21002611	G	C	187	2.9113182e-06
2	2:21002615:A:G	0.0	21002615	G	A	188	5.9682025e-05
2	2:21002616:T:C	0.0	21002616	C	T	189	7.278296e-06
2	2:21002619:A:G	0.0	21002619	G	A	190	1.4556591e-06
2	2:21002621:C:T	0.0	21002621	T	C	191	1.4556591e-06
2	2:21002622:G:A	0.0	21002622	A	G	192	5.8226874e-06
2	2:21002629:C:T	0.0	21002629	T	C	193	1.4556633e-06
2	2:21002642:A:G	0.0	21002642	G	A	194	1.4556591e-06
2	2:21002643:T:C	0.0	21002643	C	T	195	3.493582e-05
2	2:21002644:G:A	0.0	21002644	A	G	196	1.4556718e-06
2	2:21002646:T:C	0.0	21002646	C	T	197	2.9113182e-06
2	2:21002653:A:C	0.0	21002653	C	A	198	1.4556675e-06
2	2:21002656:C:T	0.0	21002656	T	C	199	4.3669775e-06
2	2:21002657:G:A	0.0	21002657	A	G	200	1.746796e-05
2	2:21002661:G:A	0.0	21002661	A	G	201	2.3290546e-05
2	2:21002665:G:A	0.0	21002665	A	G	202	2.9113432e-06
2	2:21002677:G:A	0.0	21002677	A	G	203	1.4556591e-06
2	2:21002677:G:T	0.0	21002677	T	G	204	1.4556591e-06
2	2:21002681:T:C	0.0	21002681	C	T	205	2.9113182e-06
2	2:21002683:G:A	0.0	21002683	A	G	206	2.9113182e-06
2	2:21002686:A:C	0.0	21002686	C	A	207	1.8923569e-05
2	2:21002686:A:T	0.0	21002686	T	A	208	1.601225e-05
2	2:21002690:G:A	0.0	21002690	A	G	209	4.3670034e-06
2	2:21002692:A:G	0.0	21002692	G	A	210	1.4556591e-06
2	2:21002694:A:T	0.0	21002694	T	A	211	1.4556591e-06
2	2:21002700:A:G	0.0	21002700	G	A	212	4.3669775e-06
2	2:21002723:C:T	0.0	21002723	T	C	213	8.733955e-06
2	2:21002724:G:A	0.0	21002724	A	G	214	3.3480257e-05
2	2:21002725:A:T	0.0	21002725	T	A	215	5.531505e-05
2	2:21002726:A:T	0.0	21002726	T	A	216	3.7847138e-05
2	2:21002735:G:A	0.0	21002735	A	G	217	1.4556591e-06
2	2:21002738:C:G	0.0	21002738	G	C	218	8.733955e-06
2	2:21002739:A:T	0.0	21002739	T	A	219	1.0189674e-05
2	2:21002744:C:T	0.0	21002744	T	C	220	2.911344e-06
2	2:21002745:G:T	0.0	21002745	T	G	221	1.8923625e-05
2	2:21002745:G:A	0.0	21002745	A	G	222	1.1645307e-05
2	2:21002751:A:G	0.0	21002751	G	A	223	2.9113182e-06
2	2:21002753:C:G	0.0	21002753	G	C	224	1.4556591e-06
2	2:21002754:T:C	0.0	21002754	C	T	225	2.9113266e-06
2	2:21002759:T:C	0.0	21002759	C	T	226	5.8226365e-06
2	2:21002762:G:A	0.0	21002762	A	G	227	5.8226533e-06
2	2:21002771:G:A	0.0	21002771	A	G	228	5.8226365e-06
2	2:21002773:A:G	0.0	21002773	G	A	229	2.9113182e-06
2	2:21002774:A:G	0.0	21002774	G	A	230	2.9113182e-06
2	2:21002774:A:C	0.0	21002774	C	A	231	1.4556591e-06
2	2:21002780:C:T	0.0	21002780	T	C	232	1.4556592e-05
2	2:21002782:C:T	0.0	21002782	T	C	233	1.4556591e-06
2	2:21002787:G:C	0.0	21002787	C	G	234	8.73398e-06
2	2:21002795:C:T	0.0	21002795	T	C	235	5.531505e-05
2	2:21002805:C:T	0.0	21002805	T	C	236	1.4556591e-06
2	2:21002807:C:T	0.0	21002807	T	C	237	4.0758456e-05
2	2:21002808:G:A	0.0	21002808	A	G	238	3.493582e-05
2	2:21002832:A:G	0.0	21002832	G	A	239	4.3669775e-06
2	2:21002840:A:C	0.0	21002840	C	A	240	1.4556591e-06
2	2:21002841:A:G	0.0	21002841	G	A	241	2.9113182e-06
2	2:21002844:A:C	0.0	21002844	C	A	242	1.4556591e-06
2	2:21002852:A:G	0.0	21002852	G	A	243	3.7847138e-05
2	2:21002852:A:T	0.0	21002852	T	A	244	4.3669775e-06
2	2:21002861:C:T	0.0	21002861	T	C	245	5.8226365e-06
2	2:21002871:A:G	0.0	21002871	G	A	246	1.4556591e-06
2	2:21002874:T:C	0.0	21002874	C	T	247	7.278296e-06
2	2:21002876:G:C	0.0	21002876	C	G	248	1.4556591e-06
2	2:21002877:A:G	0.0	21002877	G	A	249	1.4556591e-06
2	2:21002878:A:G	0.0	21002878	G	A	250	1.4556633e-06
2	2:21002881:C:A	0.0	21002881	A	C	251	1.4556633e-06
2	2:21002886:G:A	0.0	21002886	A	G	252	6.2593346e-05
2	2:21002887:T:A	0.0	21002887	A	T	253	1.4556591e-06
2	2:21002892:C:T	0.0	21002892	T	C	254	4.3669775e-06
2	2:21002911:C:T	0.0	21002911	T	C	255	4.36699e-06
2	2:21002911:C:A	0.0	21002911	A	C	256	1.4556633e-06
2	2:21002912:G:A	0.0	21002912	A	G	257	1.601225e-05
2	2:21002939:T:C	0.0	21002939	C	T	258	1.601225e-05
2	2:21002943:C:T	0.0	21002943	T	C	259	2.9113182e-06
2	2:21002950:G:A	0.0	21002950	A	G	260	1.4556591e-06
2	2:21002958:A:T	0.0	21002958	T	A	261	1.4556591e-06
2	2:21002972:A:C	0.0	21002972	C	A	262	4.3669775e-06
2	2:21002978:G:T	0.0	21002978	T	G	263	1.746791e-05
2	2:21002979:G:T	0.0	21002979	T	G	264	1.746791e-05
2	2:21002980:C:T	0.0	21002980	T	C	265	1.4556591e-06
2	2:21002992:A:G	0.0	21002992	G	A	266	2.9113182e-06
2	2:21003014:G:A	0.0	21003014	A	G	267	1.4556762e-06
2	2:21003018:C:A	0.0	21003018	A	C	268	1.4556591e-06
2	2:21003020:G:A	0.0	21003020	A	G	269	2.9113182e-06
2	2:21003025:CT:C	0.0	21003025	C	CT	270	1.4556591e-06
2	2:21003035:C:A	0.0	21003035	A	C	271	4.3669775e-06
2	2:21003040:C:T	0.0	21003040	T	C	272	0.007812522
2	2:21003040:C:G	0.0	21003040	G	C	273	2.9113182e-06
2	2:21003041:G:A	0.0	21003041	A	G	274	2.0379228e-05
2	2:21003042:T:C	0.0	21003042	C	T	275	2.9113182e-06
2	2:21003043:C:T	0.0	21003043	T	C	276	4.3669775e-06
2	2:21003044:G:A	0.0	21003044	A	G	277	2.9113182e-06
2	2:21003054:A:G	0.0	21003054	G	A	278	4.3669775e-06
2	2:21003061:T:C	0.0	21003061	C	T	279	1.4556633e-06
2	2:21003064:T:A	0.0	21003064	A	T	280	9.1706526e-05
2	2:21003068:C:A	0.0	21003068	A	C	281	2.9113182e-06
2	2:21003074:A:G	0.0	21003074	G	A	282	8.733955e-06
2	2:21003079:C:A	0.0	21003079	A	C	283	3.93028e-05
2	2:21003083:C:T	0.0	21003083	T	C	284	3.20245e-05
2	2:21003089:A:G	0.0	21003089	G	A	285	4.36699e-06
2	2:21003093:T:C	0.0	21003093	C	T	286	2.9113182e-06
2	2:21003097:G:T	0.0	21003097	T	G	287	1.1645273e-05
2	2:21003098:C:A	0.0	21003098	A	C	288	1.4556591e-06
2	2:21003100:G:T	0.0	21003100	T	G	289	4.3669775e-06
2	2:21003103:T:G	0.0	21003103	G	T	290	8.733955e-06
2	2:21003105:C:A	0.0	21003105	A	C	291	7.278296e-06
2	2:21003110:C:T	0.0	21003110	T	C	292	7.278296e-06
2	2:21003112:G:T	0.0	21003112	T	G	293	2.9113182e-06
2	2:21003113:C:G	0.0	21003113	G	C	294	2.9113182e-06
2	2:21003114:T:C	0.0	21003114	C	T	295	1.0189614e-05
2	2:21003117:G:A	0.0	21003117	A	G	296	7.278296e-06
2	2:21003120:G:A	0.0	21003120	A	G	297	2.9113266e-06
2	2:21003124:C:T	0.0	21003124	T	C	298	2.9113182e-06
2	2:21003132:A:G	0.0	21003132	G	A	299	1.4556591e-06
2	2:21003134:G:A	0.0	21003134	A	G	300	1.4556633e-06
2	2:21003137:G:A	0.0	21003137	A	G	301	1.4556591e-06
2	2:21003140:C:G	0.0	21003140	G	C	302	1.4556591e-06
2	2:21003152:C:T	0.0	21003152	T	C	303	1.4556591e-06
2	2:21003157:G:C	0.0	21003157	C	G	304	4.3669775e-06
2	2:21003170:A:G	0.0	21003170	G	A	305	1.4556591e-06
2	2:21003177:T:C	0.0	21003177	C	T	306	1.4556591e-06
2	2:21003184:C:A	0.0	21003184	A	C	307	2.9113182e-06
2	2:21003190:T:A	0.0	21003190	A	T	308	4.3669775e-06
2	2:21003194:C:G	0.0	21003194	G	C	309	2.9113182e-06
2	2:21003202:C:T	0.0	21003202	T	C	310	5.240373e-05
2	2:21003203:G:A	0.0	21003203	A	G	311	7.278296e-06
2	2:21003207:T:C	0.0	21003207	C	T	312	1.4556591e-06
2	2:21003218:G:A	0.0	21003218	A	G	313	1.4556591e-06
2	2:21003224:C:G	0.0	21003224	G	C	314	1.4556591e-06
2	2:21003236:T:C	0.0	21003236	C	T	315	2.1835016e-05
2	2:21003244:C:T	0.0	21003244	T	C	316	1.1645273e-05
2	2:21003256:C:T	0.0	21003256	T	C	317	2.6201866e-05
2	2:21003260:G:A	0.0	21003260	A	G	318	1.4556675e-06
2	2:21003261:A:G	0.0	21003261	G	A	319	1.7468012e-05
2	2:21003263:C:G	0.0	21003263	G	C	320	2.9113266e-06
2	2:21003263:C:T	0.0	21003263	T	C	321	2.9113266e-06
2	2:21003274:C:T	0.0	21003274	T	C	322	7.2783387e-06
2	2:21003278:A:C	0.0	21003278	C	A	323	7.278296e-06
2	2:21003282:T:TCCC	0.0	21003282	TCCC	T	324	1.4556591e-06
2	2:21003285:C:T	0.0	21003285	T	C	325	4.3669775e-06
2	2:21003286:G:A	0.0	21003286	A	G	326	0.000116452735
2	2:21003289:C:T	0.0	21003289	T	C	327	2.9113266e-06
2	2:21003293:C:T	0.0	21003293	T	C	328	3.6391586e-05
2	2:21003295:A:G	0.0	21003295	G	A	329	1.4556633e-06
2	2:21003296:C:A	0.0	21003296	A	C	330	1.0189644e-05
2	2:21003299:A:T	0.0	21003299	T	A	331	4.367105e-06
2	2:21003303:T:C	0.0	21003303	C	T	332	1.1645273e-05
2	2:21003307:A:G	0.0	21003307	G	A	333	1.0189614e-05
2	2:21003308:T:A	0.0	21003308	A	T	334	2.9113182e-06
2	2:21003311:G:A	0.0	21003311	A	G	335	2.9113353e-06
2	2:21003313:T:A	0.0	21003313	A	T	336	1.0189614e-05
2	2:21004268:C:A	0.0	21004268	A	C	337	1.4556716e-06
2	2:21004278:G:A	0.0	21004278	A	G	338	2.9113266e-06
2	2:21004287:G:C	0.0	21004287	C	G	339	2.911335e-06
2	2:21004294:T:C	0.0	21004294	C	T	340	1.4556591e-06
2	2:21004303:T:C	0.0	21004303	C	T	341	2.4746207e-05
2	2:21004303:T:A	0.0	21004303	A	T	342	5.8226365e-06
2	2:21004305:G:A	0.0	21004305	A	G	343	2.0379228e-05
2	2:21004309:T:A	0.0	21004309	A	T	344	1.4556591e-06
2	2:21004314:A:G	0.0	21004314	G	A	345	4.3669775e-06
2	2:21004315:T:C	0.0	21004315	C	T	346	1.4556591e-06
2	2:21004316:C:G	0.0	21004316	G	C	347	1.4556591e-06
2	2:21004318:A:G	0.0	21004318	G	A	348	9.898483e-05
2	2:21004322:C:G	0.0	21004322	G	C	349	2.9113182e-06
2	2:21004331:C:T	0.0	21004331	T	C	350	5.094807e-05
2	2:21004332:G:A	0.0	21004332	A	G	351	1.0189614e-05
2	2:21004335:G:T	0.0	21004335	T	G	352	0.00015284421
2	2:21004335:G:A	0.0	21004335	A	G	353	1.4556591e-06
2	2:21004336:C:T	0.0	21004336	T	C	354	2.9113182e-06
2	2:21004340:C:T	0.0	21004340	T	C	355	4.5125435e-05
2	2:21004341:G:A	0.0	21004341	A	G	356	1.4556591e-06
2	2:21004345:G:A	0.0	21004345	A	G	357	2.9113182e-06
2	2:21004348:G:T	0.0	21004348	T	G	358	1.4556591e-06
2	2:21004351:G:A	0.0	21004351	A	G	359	1.8923569e-05
2	2:21004364:A:G	0.0	21004364	G	A	360	1.4556591e-06
2	2:21004369:C:T	0.0	21004369	T	C	361	5.822705e-05
2	2:21004369:C:A	0.0	21004369	A	C	362	2.9113519e-06
2	2:21004376:T:C	0.0	21004376	C	T	363	1.4556591e-06
2	2:21004379:C:T	0.0	21004379	T	C	364	1.4556591e-06
2	2:21004379:C:A	0.0	21004379	A	C	365	1.4556591e-06
2	2:21004387:T:C	0.0	21004387	C	T	366	3.20245e-05
2	2:21004388:A:G	0.0	21004388	G	A	367	8.73398e-06
2	2:21004390:C:T	0.0	21004390	T	C	368	0.00013828762
2	2:21004391:G:A	0.0	21004391	A	G	369	1.1645307e-05
2	2:21004398:G:A	0.0	21004398	A	G	370	1.4556591e-06
2	2:21004403:C:T	0.0	21004403	T	C	371	1.4556592e-05
2	2:21004404:G:A	0.0	21004404	A	G	372	1.4556591e-06
2	2:21004405:G:T	0.0	21004405	T	G	373	2.9113182e-06
2	2:21004410:C:T	0.0	21004410	T	C	374	8.73398e-06
2	2:21004411:G:A	0.0	21004411	A	G	375	2.9113266e-06
2	2:21004411:G:T	0.0	21004411	T	G	376	1.4556633e-06
2	2:21004416:G:A	0.0	21004416	A	G	377	4.3669775e-06
2	2:21004427:T:G	0.0	21004427	G	T	378	1.8923569e-05
2	2:21004434:C:T	0.0	21004434	T	C	379	8.73398e-06
2	2:21004434:C:A	0.0	21004434	A	C	380	4.36699e-06
2	2:21004435:G:A	0.0	21004435	A	G	381	4.3669775e-06
2	2:21004445:C:T	0.0	21004445	T	C	382	2.3290546e-05
2	2:21004449:T:G	0.0	21004449	G	T	383	2.911428e-06
2	2:21004450:T:C	0.0	21004450	C	T	384	2.9113182e-06
2	2:21004451:C:T	0.0	21004451	T	C	385	2.0379228e-05
2	2:21004561:T:G	0.0	21004561	G	T	386	1.4556887e-06
2	2:21004572:A:G	0.0	21004572	G	A	387	1.4557091e-06
2	2:21004574:A:G	0.0	21004574	G	A	388	7.278466e-06
2	2:21004581:A:G	0.0	21004581	G	A	389	1.4557555e-06
2	2:21004583:C:T	0.0	21004583	T	C	390	2.9113774e-06
2	2:21004589:C:A	0.0	21004589	A	C	391	1.4556759e-06
2	2:21004591:T:A	0.0	21004591	A	T	392	1.4556675e-06
2	2:21004601:T:C	0.0	21004601	C	T	393	7.278296e-06
2	2:21004603:A:G	0.0	21004603	G	A	394	1.4556633e-06
2	2:21004604:A:C	0.0	21004604	C	A	395	2.9113603e-06
2	2:21004609:C:T	0.0	21004609	T	C	396	4.36699e-06
2	2:21004610:G:A	0.0	21004610	A	G	397	2.0379348e-05
2	2:21004613:G:A	0.0	21004613	A	G	398	1.4556633e-06
2	2:21004615:G:C	0.0	21004615	C	G	399	2.911335e-06
2	2:21004615:G:A	0.0	21004615	A	G	400	1.4556675e-06
2	2:21004621:G:A	0.0	21004621	A	G	401	8.733955e-06
2	2:21004621:G:C	0.0	21004621	C	G	402	2.9113182e-06
2	2:21004624:C:T	0.0	21004624	T	C	403	4.2214237e-05
2	2:21004631:T:C	0.0	21004631	C	T	404	0.0037046631
2	2:21004632:C:T	0.0	21004632	T	C	405	1.4556675e-06
2	2:21004636:G:A	0.0	21004636	A	G	406	1.6012298e-05
2	2:21004640:C:T	0.0	21004640	T	C	407	1.4556676e-06
2	2:21004641:T:C	0.0	21004641	C	T	408	7.278338e-06
2	2:21004642:A:G	0.0	21004642	G	A	409	1.0189614e-05
2	2:21004644:C:T	0.0	21004644	T	C	410	0.00019797022
2	2:21004644:C:G	0.0	21004644	G	C	411	1.4556633e-06
2	2:21004645:G:A	0.0	21004645	A	G	412	1.8924065e-05
2	2:21004648:C:A	0.0	21004648	A	C	413	1.4556801e-06
2	2:21004650:A:G	0.0	21004650	G	A	414	1.4556718e-06
2	2:21004655:C:T	0.0	21004655	T	C	415	4.36708e-06
2	2:21004656:G:A	0.0	21004656	A	G	416	5.6771867e-05
2	2:21004669:C:T	0.0	21004669	T	C	417	1.4557434e-06
2	2:21004672:A:G	0.0	21004672	G	A	418	4.367296e-06
2	2:21004677:T:A	0.0	21004677	A	T	419	1.4561208e-06
2	2:21005096:T:C	0.0	21005096	C	T	420	5.8226365e-06
2	2:21005107:C:T	0.0	21005107	T	C	421	0.00026056374
2	2:21005108:G:A	0.0	21005108	A	G	422	4.3669774e-05
2	2:21005119:AT:A	0.0	21005119	A	AT	423	1.4556591e-06
2	2:21005135:T:A	0.0	21005135	A	T	424	2.9113182e-06
2	2:21005146:A:C	0.0	21005146	C	A	425	1.4556591e-06
2	2:21005148:T:C	0.0	21005148	C	T	426	1.1645307e-05
2	2:21005154:T:C	0.0	21005154	C	T	427	1.4556591e-06
2	2:21005166:C:G	0.0	21005166	G	C	428	1.4556591e-06
2	2:21005171:A:T	0.0	21005171	T	A	429	1.4556633e-06
2	2:21005172:C:T	0.0	21005172	T	C	430	1.4556633e-06
2	2:21005177:A:G	0.0	21005177	G	A	431	1.4556591e-06
2	2:21005181:G:A	0.0	21005181	A	G	432	1.4556591e-06
2	2:21005191:C:T	0.0	21005191	T	C	433	2.9113182e-06
2	2:21005192:G:A	0.0	21005192	A	G	434	1.4556591e-06
2	2:21005195:A:G	0.0	21005195	G	A	435	1.4556591e-06
2	2:21005196:G:A	0.0	21005196	A	G	436	2.9113182e-06
2	2:21005211:C:T	0.0	21005211	T	C	437	2.9113182e-06
2	2:21005211:C:A	0.0	21005211	A	C	438	2.9113182e-06
2	2:21005212:G:A	0.0	21005212	A	G	439	4.0758456e-05
2	2:21005217:G:A	0.0	21005217	A	G	440	1.4556591e-06
2	2:21005224:C:T	0.0	21005224	T	C	441	1.4556591e-06
2	2:21005226:TGAAAG:T	0.0	21005226	T	TGAAAG	442	1.4556633e-06
2	2:21005227:G:A	0.0	21005227	A	G	443	1.4556633e-06
2	2:21005239:T:C	0.0	21005239	C	T	444	2.9113437e-06
2	2:21005244:A:G	0.0	21005244	G	A	445	1.4556591e-06
2	2:21005244:A:T	0.0	21005244	T	A	446	1.4556591e-06
2	2:21005254:G:A	0.0	21005254	A	G	447	2.9113182e-06
2	2:21005257:C:T	0.0	21005257	T	C	448	2.9113184e-05
2	2:21005258:A:G	0.0	21005258	G	A	449	1.4556932e-05
2	2:21005270:G:C	0.0	21005270	C	G	450	4.36699e-06
2	2:21005272:A:G	0.0	21005272	G	A	451	5.240388e-05
2	2:21005275:G:A	0.0	21005275	A	G	452	1.4556591e-06
2	2:21005282:A:G	0.0	21005282	G	A	453	1.4557097e-06
2	2:21005292:T:C	0.0	21005292	C	T	454	5.8226365e-06
2	2:21005296:G:A	0.0	21005296	A	G	455	1.4556591e-06
2	2:21005299:C:T	0.0	21005299	T	C	456	2.6201866e-05
2	2:21005300:G:A	0.0	21005300	A	G	457	4.3669775e-06
2	2:21005307:G:A	0.0	21005307	A	G	458	8.73398e-06
2	2:21005307:G:T	0.0	21005307	T	G	459	2.9113266e-06
2	2:21005312:C:T	0.0	21005312	T	C	460	1.4556591e-06
2	2:21005325:G:A	0.0	21005325	A	G	461	1.4556591e-06
2	2:21005326:C:T	0.0	21005326	T	C	462	5.9682025e-05
2	2:21005326:C:A	0.0	21005326	A	C	463	1.4556591e-06
2	2:21005329:TC:T	0.0	21005329	T	TC	464	4.3669775e-06
2	2:21005342:T:A	0.0	21005342	A	T	465	1.4556633e-06
2	2:21005349:A:G	0.0	21005349	G	A	466	1.4556591e-06
2	2:21005354:C:G	0.0	21005354	G	C	467	2.9113182e-06
2	2:21005365:T:G	0.0	21005365	G	T	468	5.6770874e-05
2	2:21005370:T:C	0.0	21005370	C	T	469	5.8226365e-06
2	2:21005371:C:A	0.0	21005371	A	C	470	8.733955e-06
2	2:21005376:A:T	0.0	21005376	T	A	471	8.733955e-06
2	2:21005377:C:T	0.0	21005377	T	C	472	1.4556592e-05
2	2:21005389:G:A	0.0	21005389	A	G	473	1.4556675e-06
2	2:21005390:C:T	0.0	21005390	T	C	474	2.9113266e-06
2	2:21005391:G:A	0.0	21005391	A	G	475	0.003374218
2	2:21005392:T:A	0.0	21005392	A	T	476	1.4556591e-06
2	2:21005393:G:A	0.0	21005393	A	G	477	1.4556591e-06
2	2:21005400:GA:G	0.0	21005400	G	GA	478	2.9113182e-06
2	2:21005402:C:T	0.0	21005402	T	C	479	7.278296e-06
2	2:21005414:A:C	0.0	21005414	C	A	480	4.3669775e-06
2	2:21005423:C:G	0.0	21005423	G	C	481	1.4556591e-06
2	2:21005425:C:T	0.0	21005425	T	C	482	0.00015429987
2	2:21005426:G:A	0.0	21005426	A	G	483	3.639148e-05
2	2:21005426:G:C	0.0	21005426	C	G	484	2.3290546e-05
2	2:21005435:A:C	0.0	21005435	C	A	485	3.0570533e-05
2	2:21005436:A:G	0.0	21005436	G	A	486	7.278296e-06
2	2:21005437:A:T	0.0	21005437	T	A	487	1.4556591e-06
2	2:21005450:G:C	0.0	21005450	C	G	488	1.4556592e-05
2	2:21005450:G:A	0.0	21005450	A	G	489	5.8226365e-06
2	2:21005453:G:A	0.0	21005453	A	G	490	2.911335e-06
2	2:21005459:T:C	0.0	21005459	C	T	491	2.9113182e-06
2	2:21005460:G:T	0.0	21005460	T	G	492	1.4556591e-06
2	2:21005467:A:T	0.0	21005467	T	A	493	0.0022329811
2	2:21005477:T:C	0.0	21005477	C	T	494	3.6391586e-05
2	2:21005485:C:T	0.0	21005485	T	C	495	2.9113267e-05
2	2:21005490:T:A	0.0	21005490	A	T	496	1.4556591e-06
2	2:21005494:G:A	0.0	21005494	A	G	497	5.240388e-05
2	2:21005495:GA:G	0.0	21005495	G	GA	498	4.3669775e-06
2	2:21005497:A:C	0.0	21005497	C	A	499	1.4556762e-06
2	2:21005506:C:T	0.0	21005506	T	C	500	5.8226533e-06
2	2:21005507:G:A	0.0	21005507	A	G	501	2.9113182e-06
2	2:21005514:G:A	0.0	21005514	A	G	502	0.00015284466
2	2:21005522:G:A	0.0	21005522	A	G	503	1.4556633e-06
2	2:21005522:G:T	0.0	21005522	T	G	504	2.9113266e-06
2	2:21005532:AATG:A	0.0	21005532	A	AATG	505	2.9113266e-06
2	2:21005536:A:G	0.0	21005536	G	A	506	2.9113182e-06
2	2:21005549:C:T	0.0	21005549	T	C	507	1.8923569e-05
2	2:21005556:T:C	0.0	21005556	C	T	508	1.601225e-05
2	2:21005559:A:C	0.0	21005559	C	A	509	8.588414e-05
2	2:21005559:A:G	0.0	21005559	G	A	510	1.4556633e-06
2	2:21005561:T:C	0.0	21005561	C	T	511	1.4556591e-06
2	2:21005570:T:C	0.0	21005570	C	T	512	1.4556591e-06
2	2:21005571:C:G	0.0	21005571	G	C	513	2.9113182e-06
2	2:21005577:T:A	0.0	21005577	A	T	514	1.4556591e-06
2	2:21005588:C:T	0.0	21005588	T	C	515	1.310097e-05
2	2:21005589:G:A	0.0	21005589	A	G	516	6.987184e-05
2	2:21005596:C:A	0.0	21005596	A	C	517	1.4556591e-06
2	2:21005597:C:A	0.0	21005597	A	C	518	4.3669775e-06
2	2:21005607:G:A	0.0	21005607	A	G	519	2.0379348e-05
2	2:21005612:T:C	0.0	21005612	C	T	520	1.4556675e-06
2	2:21005624:C:T	0.0	21005624	T	C	521	2.0379348e-05
2	2:21005625:G:A	0.0	21005625	A	G	522	1.4556759e-06
2	2:21005635:C:T	0.0	21005635	T	C	523	0.00034790253
2	2:21005652:T:A	0.0	21005652	A	T	524	1.4556591e-06
2	2:21005653:CATTT:C	0.0	21005653	C	CATTT	525	8.734006e-06
2	2:21005677:T:G	0.0	21005677	G	T	526	1.4556591e-06
2	2:21005680:A:G	0.0	21005680	G	A	527	2.9113182e-06
2	2:21005694:A:T	0.0	21005694	T	A	528	4.3669775e-06
2	2:21005701:C:T	0.0	21005701	T	C	529	2.9113266e-06
2	2:21005714:T:C	0.0	21005714	C	T	530	1.4556591e-06
2	2:21005715:G:C	0.0	21005715	C	G	531	1.3100933e-05
2	2:21005720:G:A	0.0	21005720	A	G	532	2.911335e-06
2	2:21005725:T:C	0.0	21005725	C	T	533	1.4556633e-06
2	2:21005733:T:C	0.0	21005733	C	T	534	8.733955e-06
2	2:21005743:CA:C	0.0	21005743	C	CA	535	1.746796e-05
2	2:21005743:C:A	0.0	21005743	A	C	536	1.4556633e-06
2	2:21005743:C:T	0.0	21005743	T	C	537	1.4556633e-06
2	2:21005750:A:G	0.0	21005750	G	A	538	2.9113182e-06
2	2:21005752:T:C	0.0	21005752	C	T	539	7.278296e-06
2	2:21005753:T:C	0.0	21005753	C	T	540	3.639148e-05
2	2:21005754:G:T	0.0	21005754	T	G	541	1.4556633e-06
2	2:21005760:C:T	0.0	21005760	T	C	542	5.8226365e-06
2	2:21005766:T:C	0.0	21005766	C	T	543	4.3669775e-06
2	2:21005768:C:T	0.0	21005768	T	C	544	4.3669775e-06
2	2:21005772:C:T	0.0	21005772	T	C	545	1.4556633e-06
2	2:21005775:C:T	0.0	21005775	T	C	546	1.4556591e-06
2	2:21005777:A:G	0.0	21005777	G	A	547	8.733955e-06
2	2:21005781:A:G	0.0	21005781	G	A	548	3.493582e-05
2	2:21005782:T:C	0.0	21005782	C	T	549	1.4556591e-06
2	2:21005787:G:T	0.0	21005787	T	G	550	1.4556591e-06
2	2:21005787:G:A	0.0	21005787	A	G	551	1.4556591e-06
2	2:21005790:G:T	0.0	21005790	T	G	552	3.784725e-05
2	2:21005794:CATCCAGCTTTAGGAA:C	0.0	21005794	C	CATCCAGCTTTAGGAA	553	1.4556804e-06
2	2:21005803:T:G	0.0	21005803	G	T	554	2.4746567e-05
2	2:21005811:T:A	0.0	21005811	A	T	555	4.3669775e-06
2	2:21005816:T:C	0.0	21005816	C	T	556	2.9113182e-06
2	2:21005819:G:T	0.0	21005819	T	G	557	1.4556591e-06
2	2:21005820:C:A	0.0	21005820	A	C	558	5.8226365e-06
2	2:21005839:G:A	0.0	21005839	A	G	559	1.4556633e-06
2	2:21005850:T:C	0.0	21005850	C	T	560	0.00019214756
2	2:21005858:C:A	0.0	21005858	A	C	561	2.183495e-05
2	2:21005858:C:G	0.0	21005858	G	C	562	4.36699e-06
2	2:21005874:A:G	0.0	21005874	G	A	563	4.5125435e-05
2	2:21005880:C:A	0.0	21005880	A	C	564	2.7657525e-05
2	2:21005884:C:G	0.0	21005884	G	C	565	4.3669775e-06
2	2:21005886:A:G	0.0	21005886	G	A	566	2.0379408e-05
2	2:21005887:T:C	0.0	21005887	C	T	567	1.1645307e-05
2	2:21005893:G:C	0.0	21005893	C	G	568	1.4556675e-06
2	2:21005894:G:T	0.0	21005894	T	G	569	5.8226533e-06
2	2:21005912:A:G	0.0	21005912	G	A	570	2.9113182e-06
2	2:21005913:T:C	0.0	21005913	C	T	571	1.4556591e-06
2	2:21005917:A:G	0.0	21005917	G	A	572	1.4556591e-06
2	2:21005919:A:T	0.0	21005919	T	A	573	1.4556591e-06
2	2:21005919:A:G	0.0	21005919	G	A	574	1.4556591e-06
2	2:21005924:G:A	0.0	21005924	A	G	575	5.8226365e-06
2	2:21005925:A:G	0.0	21005925	G	A	576	5.8226365e-06
2	2:21005928:T:C	0.0	21005928	C	T	577	1.4556591e-06
2	2:21005930:G:T	0.0	21005930	T	G	578	2.9113182e-06
2	2:21005932:T:G	0.0	21005932	G	T	579	1.4556591e-06
2	2:21005934:T:G	0.0	21005934	G	T	580	8.733955e-06
2	2:21005943:C:T	0.0	21005943	T	C	581	1.3100971e-05
2	2:21005943:C:A	0.0	21005943	A	C	582	7.278317e-06
2	2:21005946:G:C	0.0	21005946	C	G	583	1.4556633e-06
2	2:21005956:G:T	0.0	21005956	T	G	584	4.3669774e-05
2	2:21005956:G:A	0.0	21005956	A	G	585	4.3669775e-06
2	2:21005960:T:G	0.0	21005960	G	T	586	4.36699e-06
2	2:21005966:T:G	0.0	21005966	G	T	587	1.4556591e-06
2	2:21005973:C:T	0.0	21005973	T	C	588	4.3669775e-06
2	2:21005976:A:G	0.0	21005976	G	A	589	1.4556591e-06
2	2:21006010:C:T	0.0	21006010	T	C	590	1.4556591e-06
2	2:21006015:TG:T	0.0	21006015	T	TG	591	1.4556591e-06
2	2:21006018:C:T	0.0	21006018	T	C	592	2.9113182e-06
2	2:21006019:CA:C	0.0	21006019	C	CA	593	8.879521e-05
2	2:21006029:G:A	0.0	21006029	A	G	594	4.3669775e-06
2	2:21006032:A:G	0.0	21006032	G	A	595	2.9113182e-06
2	2:21006032:AT:A	0.0	21006032	A	AT	596	2.9113182e-06
2	2:21006043:A:T	0.0	21006043	T	A	597	8.733955e-06
2	2:21006045:C:A	0.0	21006045	A	C	598	1.4556591e-06
2	2:21006051:T:C	0.0	21006051	C	T	599	1.4556591e-06
2	2:21006058:C:A	0.0	21006058	A	C	600	1.4556591e-06
2	2:21006059:A:C	0.0	21006059	C	A	601	3.3480163e-05
2	2:21006064:C:T	0.0	21006064	T	C	602	4.3669775e-06
2	2:21006070:C:A	0.0	21006070	A	C	603	1.4556591e-06
2	2:21006073:G:A	0.0	21006073	A	G	604	4.36699e-06
2	2:21006087:C:T	0.0	21006087	T	C	605	2.3290546e-05
2	2:21006088:A:G	0.0	21006088	G	A	606	4.3669775e-06
2	2:21006091:G:C	0.0	21006091	C	G	607	6.2593346e-05
2	2:21006093:G:A	0.0	21006093	A	G	608	1.1645273e-05
2	2:21006101:C:G	0.0	21006101	G	C	609	1.4556591e-06
2	2:21006104:G:A	0.0	21006104	A	G	610	5.8226533e-06
2	2:21006112:T:C	0.0	21006112	C	T	611	1.4556591e-06
2	2:21006118:T:C	0.0	21006118	C	T	612	4.3669775e-06
2	2:21006119:A:T	0.0	21006119	T	A	613	3.2024596e-05
2	2:21006125:T:A	0.0	21006125	A	T	614	2.9113353e-06
2	2:21006127:C:T	0.0	21006127	T	C	615	1.4556592e-05
2	2:21006128:G:A	0.0	21006128	A	G	616	0.0007525758
2	2:21006129:T:C	0.0	21006129	C	T	617	2.4746207e-05
2	2:21006131:G:A	0.0	21006131	A	G	618	0.00010626312
2	2:21006143:G:C	0.0	21006143	C	G	619	2.0379288e-05
2	2:21006146:C:T	0.0	21006146	T	C	620	1.4556633e-06
2	2:21006150:A:G	0.0	21006150	G	A	621	2.9113182e-06
2	2:21006152:C:T	0.0	21006152	T	C	622	1.4556633e-06
2	2:21006160:G:A	0.0	21006160	A	G	623	6.404938e-05
2	2:21006161:G:A	0.0	21006161	A	G	624	8.733955e-06
2	2:21006167:C:T	0.0	21006167	T	C	625	0.00010626312
2	2:21006168:G:A	0.0	21006168	A	G	626	1.601225e-05
2	2:21006178:C:G	0.0	21006178	G	C	627	1.4556591e-06
2	2:21006192:A:G	0.0	21006192	G	A	628	2.9113182e-06
2	2:21006195:C:T	0.0	21006195	T	C	629	2.9113182e-06
2	2:21006196:G:A	0.0	21006196	A	G	630	0.0011077566
2	2:21006198:T:TGGA	0.0	21006198	TGGA	T	631	1.4556591e-06
2	2:21006204:G:T	0.0	21006204	T	G	632	2.6201866e-05
2	2:21006208:C:T	0.0	21006208	T	C	633	5.8226365e-06
2	2:21006211:C:T	0.0	21006211	T	C	634	2.9113182e-06
2	2:21006212:T:C	0.0	21006212	C	T	635	5.8226365e-06
2	2:21006225:T:C	0.0	21006225	C	T	636	1.4556591e-06
2	2:21006237:AG:A	0.0	21006237	A	AG	637	4.3669775e-06
2	2:21006239:G:C	0.0	21006239	C	G	638	1.0189703e-05
2	2:21006242:C:T	0.0	21006242	T	C	639	1.4556591e-06
2	2:21006247:T:C	0.0	21006247	C	T	640	1.4556591e-06
2	2:21006254:A:T	0.0	21006254	T	A	641	1.3100933e-05
2	2:21006265:T:C	0.0	21006265	C	T	642	1.4556591e-06
2	2:21006268:C:T	0.0	21006268	T	C	643	1.4556591e-06
2	2:21006279:A:G	0.0	21006279	G	A	644	1.4556591e-06
2	2:21006280:C:T	0.0	21006280	T	C	645	2.0379228e-05
2	2:21006284:A:T	0.0	21006284	T	A	646	4.3669775e-06
2	2:21006288:C:T	0.0	21006288	T	C	647	0.00038574968
2	2:21006289:G:A	0.0	21006289	A	G	648	1.0189674e-05
2	2:21006293:G:A	0.0	21006293	A	G	649	0.00026929696
2	2:21006297:T:G	0.0	21006297	G	T	650	1.4556592e-05
2	2:21006297:T:C	0.0	21006297	C	T	651	1.4556591e-06
2	2:21006302:A:G	0.0	21006302	G	A	652	1.4556591e-06
2	2:21006303:T:G	0.0	21006303	G	T	653	2.9113182e-06
2	2:21006308:G:A	0.0	21006308	A	G	654	1.4556591e-06
2	2:21006312:G:A	0.0	21006312	A	G	655	4.3669775e-06
2	2:21006312:G:T	0.0	21006312	T	G	656	1.4556591e-06
2	2:21006313:T:G	0.0	21006313	G	T	657	1.4556633e-06
2	2:21006314:G:A	0.0	21006314	A	G	658	5.8226365e-06
2	2:21006327:G:A	0.0	21006327	A	G	659	1.746791e-05
2	2:21006329:A:G	0.0	21006329	G	A	660	1.4556591e-06
2	2:21006330:A:G	0.0	21006330	G	A	661	2.9113182e-06
2	2:21006333:G:A	0.0	21006333	A	G	662	3.93028e-05
2	2:21006348:C:G	0.0	21006348	G	C	663	1.3100933e-05
2	2:21006348:C:T	0.0	21006348	T	C	664	4.3669775e-06
2	2:21006349:G:A	0.0	21006349	A	G	665	1.4556633e-06
2	2:21006359:C:T	0.0	21006359	T	C	666	0.00024455073
2	2:21006360:G:A	0.0	21006360	A	G	667	5.9682203e-05
2	2:21006363:C:G	0.0	21006363	G	C	668	1.0189614e-05
2	2:21006363:C:A	0.0	21006363	A	C	669	2.9113182e-06
2	2:21006375:C:T	0.0	21006375	T	C	670	1.4556591e-06
2	2:21006381:G:C	0.0	21006381	C	G	671	7.278296e-06
2	2:21006382:T:C	0.0	21006382	C	T	672	8.733955e-06
2	2:21006383:A:C	0.0	21006383	C	A	673	1.4556591e-06
2	2:21006385:A:C	0.0	21006385	C	A	674	1.4556633e-06
2	2:21006391:C:T	0.0	21006391	T	C	675	2.7657525e-05
2	2:21006393:A:G	0.0	21006393	G	A	676	5.822654e-05
2	2:21006421:A:T	0.0	21006421	T	A	677	1.4556592e-05
2	2:21006422:G:T	0.0	21006422	T	G	678	1.1645273e-05
2	2:21006438:A:C	0.0	21006438	C	A	679	2.9113182e-06
2	2:21006441:G:T	0.0	21006441	T	G	680	5.82267e-06
2	2:21006442:C:T	0.0	21006442	T	C	681	1.4556633e-06
2	2:21006451:C:T	0.0	21006451	T	C	682	1.0189614e-05
2	2:21006452:G:A	0.0	21006452	A	G	683	2.9113266e-06
2	2:21006460:A:G	0.0	21006460	G	A	684	1.4556591e-06
2	2:21006461:C:T	0.0	21006461	T	C	685	1.4556591e-06
2	2:21006471:G:T	0.0	21006471	T	G	686	2.9113266e-06
2	2:21006474:T:C	0.0	21006474	C	T	687	1.4556591e-06
2	2:21006483:T:C	0.0	21006483	C	T	688	7.278296e-06
2	2:21006484:A:T	0.0	21006484	T	A	689	2.9113266e-06
2	2:21006485:C:T	0.0	21006485	T	C	690	1.4556633e-06
2	2:21006488:A:G	0.0	21006488	G	A	691	1.6012345e-05
2	2:21006489:A:C	0.0	21006489	C	A	692	1.4556591e-06
2	2:21006492:T:C	0.0	21006492	C	T	693	1.4556591e-06
2	2:21006493:C:T	0.0	21006493	T	C	694	1.4556591e-06
2	2:21006497:G:A	0.0	21006497	A	G	695	0.00029695447
2	2:21006498:G:C	0.0	21006498	C	G	696	7.278296e-06
2	2:21006509:A:C	0.0	21006509	C	A	697	1.3100933e-05
2	2:21006513:G:A	0.0	21006513	A	G	698	2.9113353e-06
2	2:21006514:G:C	0.0	21006514	C	G	699	8.733955e-06
2	2:21006526:T:A	0.0	21006526	A	T	700	2.9113182e-06
2	2:21006533:A:C	0.0	21006533	C	A	701	1.4556591e-06
2	2:21006538:G:C	0.0	21006538	C	G	702	1.4556633e-06
2	2:21006544:G:T	0.0	21006544	T	G	703	7.278296e-06
2	2:21006545:C:T	0.0	21006545	T	C	704	1.4556591e-06
2	2:21006554:C:A	0.0	21006554	A	C	705	2.9113182e-06
2	2:21006555:AT:A	0.0	21006555	A	AT	706	5.8226365e-06
2	2:21006560:C:G	0.0	21006560	G	C	707	1.4556591e-06
2	2:21006561:A:T	0.0	21006561	T	A	708	2.9113182e-06
2	2:21006564:A:G	0.0	21006564	G	A	709	7.278296e-06
2	2:21006573:T:C	0.0	21006573	C	T	710	1.0189614e-05
2	2:21006577:C:G	0.0	21006577	G	C	711	1.4556591e-06
2	2:21006585:G:A	0.0	21006585	A	G	712	1.0189614e-05
2	2:21006599:C:T	0.0	21006599	T	C	713	2.9113182e-06
2	2:21006601:C:T	0.0	21006601	T	C	714	7.278296e-05
2	2:21006603:T:G	0.0	21006603	G	T	715	1.4556591e-06
2	2:21006614:C:T	0.0	21006614	T	C	716	1.1645273e-05
2	2:21006615:G:A	0.0	21006615	A	G	717	5.385939e-05
2	2:21006622:A:G	0.0	21006622	G	A	718	1.1645273e-05
2	2:21006622:A:T	0.0	21006622	T	A	719	1.4556591e-06
2	2:21006624:C:T	0.0	21006624	T	C	720	1.4556591e-06
2	2:21006629:AG:A	0.0	21006629	A	AG	721	1.8923569e-05
2	2:21006629:A:G	0.0	21006629	G	A	722	2.9113182e-06
2	2:21006631:T:C	0.0	21006631	C	T	723	1.4556591e-06
2	2:21006634:T:G	0.0	21006634	G	T	724	1.4556591e-06
2	2:21006635:G:C	0.0	21006635	C	G	725	4.3669775e-06
2	2:21006639:T:C	0.0	21006639	C	T	726	1.4556591e-06
2	2:21006646:C:T	0.0	21006646	T	C	727	5.8226365e-06
2	2:21006652:C:T	0.0	21006652	T	C	728	2.9113182e-06
2	2:21006654:A:G	0.0	21006654	G	A	729	1.4556591e-06
2	2:21006655:A:C	0.0	21006655	C	A	730	1.4556591e-06
2	2:21006656:T:C	0.0	21006656	C	T	731	1.4556591e-06
2	2:21006657:T:C	0.0	21006657	C	T	732	1.4556591e-06
2	2:21006661:T:A	0.0	21006661	A	T	733	5.8226365e-06
2	2:21006662:G:A	0.0	21006662	A	G	734	4.2214117e-05
2	2:21006666:A:G	0.0	21006666	G	A	735	2.9113182e-06
2	2:21006675:G:A	0.0	21006675	A	G	736	2.9113182e-06
2	2:21006680:G:A	0.0	21006680	A	G	737	4.3669775e-06
2	2:21006685:A:T	0.0	21006685	T	A	738	1.4556591e-06
2	2:21006685:A:G	0.0	21006685	G	A	739	1.4556591e-06
2	2:21006686:C:A	0.0	21006686	A	C	740	2.9113266e-06
2	2:21006691:A:G	0.0	21006691	G	A	741	1.4556591e-06
2	2:21006692:T:A	0.0	21006692	A	T	742	5.8226365e-06
2	2:21006696:C:G	0.0	21006696	G	C	743	2.9113182e-06
2	2:21006700:T:C	0.0	21006700	C	T	744	1.4556591e-06
2	2:21006702:C:T	0.0	21006702	T	C	745	7.278317e-06
2	2:21006705:G:T	0.0	21006705	T	G	746	2.9113266e-06
2	2:21006714:G:T	0.0	21006714	T	G	747	5.094822e-05
2	2:21006732:T:C	0.0	21006732	C	T	748	5.8226365e-06
2	2:21006737:C:T	0.0	21006737	T	C	749	0.007712105
2	2:21006747:A:G	0.0	21006747	G	A	750	2.0379228e-05
2	2:21006751:C:G	0.0	21006751	G	C	751	1.601225e-05
2	2:21006754:A:C	0.0	21006754	C	A	752	1.4556633e-06
2	2:21006760:A:G	0.0	21006760	G	A	753	1.4556591e-06
2	2:21006761:T:C	0.0	21006761	C	T	754	2.9113182e-06
2	2:21006763:A:G	0.0	21006763	G	A	755	1.4556591e-06
2	2:21006768:A:G	0.0	21006768	G	A	756	1.4556675e-06
2	2:21006776:A:G	0.0	21006776	G	A	757	5.8226365e-06
2	2:21006778:C:T	0.0	21006778	T	C	758	4.3670157e-06
2	2:21006783:A:G	0.0	21006783	G	A	759	2.9113182e-06
2	2:21006784:T:C	0.0	21006784	C	T	760	2.911335e-06
2	2:21006795:T:C	0.0	21006795	C	T	761	2.9113182e-06
2	2:21006802:G:A	0.0	21006802	A	G	762	1.4556591e-06
2	2:21006807:G:C	0.0	21006807	C	G	763	1.1645307e-05
2	2:21006809:A:T	0.0	21006809	T	A	764	2.9113437e-06
2	2:21006811:T:A	0.0	21006811	A	T	765	1.4556591e-06
2	2:21006812:G:T	0.0	21006812	T	G	766	1.1645273e-05
2	2:21006826:T:C	0.0	21006826	C	T	767	2.9113437e-06
2	2:21006831:C:A	0.0	21006831	A	C	768	1.0189644e-05
2	2:21006843:G:C	0.0	21006843	C	G	769	1.4556633e-06
2	2:21006845:G:A	0.0	21006845	A	G	770	4.367041e-06
2	2:21006859:T:C	0.0	21006859	C	T	771	4.36699e-06
2	2:21006865:C:G	0.0	21006865	G	C	772	1.3100971e-05
2	2:21006866:C:T	0.0	21006866	T	C	773	1.4556676e-06
2	2:21006869:G:A	0.0	21006869	A	G	774	5.8226533e-06
2	2:21006872:A:G	0.0	21006872	G	A	775	1.4556591e-06
2	2:21006884:A:G	0.0	21006884	G	A	776	1.4556676e-06
2	2:21006885:T:C	0.0	21006885	C	T	777	2.9113182e-06
2	2:21006894:G:A	0.0	21006894	A	G	778	1.4556591e-06
2	2:21006904:C:A	0.0	21006904	A	C	779	1.4556633e-06
2	2:21006905:C:T	0.0	21006905	T	C	780	2.9113182e-06
2	2:21006907:TG:T	0.0	21006907	T	TG	781	1.4556591e-06
2	2:21006913:C:G	0.0	21006913	G	C	782	1.4556591e-06
2	2:21006921:G:A	0.0	21006921	A	G	783	5.8226365e-06
2	2:21006925:G:A	0.0	21006925	A	G	784	3.493582e-05
2	2:21006935:T:C	0.0	21006935	C	T	785	3.20245e-05
2	2:21006945:T:G	0.0	21006945	G	T	786	1.8923625e-05
2	2:21006948:A:G	0.0	21006948	G	A	787	1.4556591e-06
2	2:21006952:C:T	0.0	21006952	T	C	788	1.4556633e-06
2	2:21006953:T:C	0.0	21006953	C	T	789	1.4556591e-06
2	2:21006955:G:T	0.0	21006955	T	G	790	1.4556591e-06
2	2:21006974:G:A	0.0	21006974	A	G	791	3.7847138e-05
2	2:21006977:T:C	0.0	21006977	C	T	792	1.4556591e-06
2	2:21006983:G:A	0.0	21006983	A	G	793	1.4556591e-06
2	2:21006985:A:G	0.0	21006985	G	A	794	1.1645273e-05
2	2:21006985:A:T	0.0	21006985	T	A	795	1.4556591e-06
2	2:21006988:A:G	0.0	21006988	G	A	796	5.531505e-05
2	2:21006996:C:T	0.0	21006996	T	C	797	4.3669775e-06
2	2:21006997:G:A	0.0	21006997	A	G	798	2.7657525e-05
2	2:21007000:C:T	0.0	21007000	T	C	799	4.3669775e-06
2	2:21007013:G:A	0.0	21007013	A	G	800	0.00011499708
2	2:21007015:T:C	0.0	21007015	C	T	801	1.4556591e-06
2	2:21007018:A:G	0.0	21007018	G	A	802	1.4556591e-06
2	2:21007027:G:A	0.0	21007027	A	G	803	2.9113182e-06
2	2:21007030:T:C	0.0	21007030	C	T	804	8.733955e-06
2	2:21007033:T:C	0.0	21007033	C	T	805	0.0019564172
2	2:21007035:A:T	0.0	21007035	T	A	806	1.4556591e-06
2	2:21007038:G:A	0.0	21007038	A	G	807	1.4556591e-06
2	2:21007051:CAT:C	0.0	21007051	C	CAT	808	1.4556633e-06
2	2:21007051:C:T	0.0	21007051	T	C	809	1.4556633e-06
2	2:21007057:C:T	0.0	21007057	T	C	810	0.0001572112
2	2:21007058:G:A	0.0	21007058	A	G	811	1.4556591e-06
2	2:21007061:T:C	0.0	21007061	C	T	812	2.9113266e-06
2	2:21007064:C:T	0.0	21007064	T	C	813	4.8036753e-05
2	2:21007065:G:A	0.0	21007065	A	G	814	4.3669775e-06
2	2:21007068:A:T	0.0	21007068	T	A	815	1.1645341e-05
2	2:21007069:T:C	0.0	21007069	C	T	816	1.4556591e-06
2	2:21007070:C:G	0.0	21007070	G	C	817	2.183495e-05
2	2:21007080:A:G	0.0	21007080	G	A	818	1.746791e-05
2	2:21007081:A:G	0.0	21007081	G	A	819	1.4556591e-06
2	2:21007091:T:G	0.0	21007091	G	T	820	1.4556591e-06
2	2:21007097:A:G	0.0	21007097	G	A	821	1.1645273e-05
2	2:21007098:T:C	0.0	21007098	C	T	822	2.7657525e-05
2	2:21007098:T:A	0.0	21007098	A	T	823	7.278296e-06
2	2:21007102:C:T	0.0	21007102	T	C	824	1.4556591e-06
2	2:21007105:C:T	0.0	21007105	T	C	825	5.8226365e-06
2	2:21007110:A:G	0.0	21007110	G	A	826	5.8226365e-06
2	2:21007114:T:C	0.0	21007114	C	T	827	2.9113182e-06
2	2:21007119:C:T	0.0	21007119	T	C	828	1.4556591e-06
2	2:21007130:A:C	0.0	21007130	C	A	829	5.6770707e-05
2	2:21007137:C:T	0.0	21007137	T	C	830	5.8226365e-06
2	2:21007141:G:A	0.0	21007141	A	G	831	7.278317e-06
2	2:21007144:G:A	0.0	21007144	A	G	832	2.9113182e-06
2	2:21007146:T:G	0.0	21007146	G	T	833	1.4556591e-06
2	2:21007147:C:T	0.0	21007147	T	C	834	1.1645273e-05
2	2:21007148:G:A	0.0	21007148	A	G	835	7.5694275e-05
2	2:21007150:C:T	0.0	21007150	T	C	836	5.531521e-05
2	2:21007151:G:A	0.0	21007151	A	G	837	2.9113182e-06
2	2:21007152:T:G	0.0	21007152	G	T	838	1.4556633e-06
2	2:21007155:G:A	0.0	21007155	A	G	839	2.9113182e-06
2	2:21007156:A:AT	0.0	21007156	AT	A	840	1.4556633e-06
2	2:21007165:C:T	0.0	21007165	T	C	841	1.4556633e-06
2	2:21007185:A:G	0.0	21007185	G	A	842	1.8923736e-05
2	2:21007197:T:C	0.0	21007197	C	T	843	1.4556675e-06
2	2:21007207:T:C	0.0	21007207	C	T	844	4.36699e-06
2	2:21007209:G:A	0.0	21007209	A	G	845	1.4556633e-06
2	2:21007225:C:A	0.0	21007225	A	C	846	5.8226533e-06
2	2:21007228:T:C	0.0	21007228	C	T	847	1.4556675e-06
2	2:21007229:G:C	0.0	21007229	C	G	848	1.4556675e-06
2	2:21007230:T:C	0.0	21007230	C	T	849	1.4556633e-06
2	2:21007231:TTC:T	0.0	21007231	T	TTC	850	1.4556801e-06
2	2:21007234:T:G	0.0	21007234	G	T	851	5.8226533e-06
2	2:21007235:G:T	0.0	21007235	T	G	852	0.00012373175
2	2:21007236:T:G	0.0	21007236	G	T	853	1.4556633e-06
2	2:21007249:G:T	0.0	21007249	T	G	854	2.9113266e-06
2	2:21007251:C:T	0.0	21007251	T	C	855	2.9113266e-06
2	2:21007252:T:C	0.0	21007252	C	T	856	6.1137864e-05
2	2:21007260:G:A	0.0	21007260	A	G	857	2.9113266e-06
2	2:21007261:A:G	0.0	21007261	G	A	858	1.4556633e-06
2	2:21007268:G:A	0.0	21007268	A	G	859	2.9113266e-06
2	2:21007269:C:T	0.0	21007269	T	C	860	5.8226533e-06
2	2:21007271:C:T	0.0	21007271	T	C	861	1.4556676e-06
2	2:21007283:C:T	0.0	21007283	T	C	862	5.8226706e-06
2	2:21007290:A:C	0.0	21007290	C	A	863	1.4556633e-06
2	2:21007294:C:A	0.0	21007294	A	C	864	3.930291e-05
2	2:21007297:C:A	0.0	21007297	A	C	865	2.4746278e-05
2	2:21007305:T:C	0.0	21007305	C	T	866	1.4556633e-06
2	2:21007308:G:T	0.0	21007308	T	G	867	1.4556633e-06
2	2:21007317:T:A	0.0	21007317	A	T	868	4.36699e-06
2	2:21007318:G:A	0.0	21007318	A	G	869	1.1645307e-05
2	2:21007324:G:T	0.0	21007324	T	G	870	2.4746278e-05
2	2:21007337:A:G	0.0	21007337	G	A	871	1.4556633e-06
2	2:21007345:C:G	0.0	21007345	G	C	872	5.8226533e-06
2	2:21007353:C:T	0.0	21007353	T	C	873	3.3480257e-05
2	2:21007355:T:C	0.0	21007355	C	T	874	1.4556633e-06
2	2:21007362:A:T	0.0	21007362	T	A	875	1.4556675e-06
2	2:21007365:G:T	0.0	21007365	T	G	876	1.4556633e-06
2	2:21007367:T:C	0.0	21007367	C	T	877	3.3480257e-05
2	2:21007370:C:T	0.0	21007370	T	C	878	1.4556633e-06
2	2:21007374:G:C	0.0	21007374	C	G	879	1.4556633e-06
2	2:21007376:C:T	0.0	21007376	T	C	880	1.4556633e-06
2	2:21007377:G:A	0.0	21007377	A	G	881	3.6391586e-05
2	2:21007377:G:T	0.0	21007377	T	G	882	4.36699e-06
2	2:21007380:T:G	0.0	21007380	G	T	883	5.8226533e-06
2	2:21007391:C:T	0.0	21007391	T	C	884	3.493592e-05
2	2:21007400:T:G	0.0	21007400	G	T	885	2.9113266e-06
2	2:21007401:G:T	0.0	21007401	T	G	886	4.367029e-06
2	2:21007411:A:G	0.0	21007411	G	A	887	7.278338e-06
2	2:21007412:T:C	0.0	21007412	C	T	888	2.9113266e-06
2	2:21007413:A:G	0.0	21007413	G	A	889	1.4556675e-06
2	2:21007416:G:A	0.0	21007416	A	G	890	1.4556633e-06
2	2:21007416:G:C	0.0	21007416	C	G	891	1.4556633e-06
2	2:21007418:G:T	0.0	21007418	T	G	892	1.4556675e-06
2	2:21007423:C:G	0.0	21007423	G	C	893	2.911335e-06
2	2:21007427:C:T	0.0	21007427	T	C	894	7.278317e-06
2	2:21007438:T:A	0.0	21007438	A	T	895	1.4556633e-06
2	2:21007445:T:C	0.0	21007445	C	T	896	1.4556633e-06
2	2:21007450:T:A	0.0	21007450	A	T	897	1.4556633e-06
2	2:21007455:G:C	0.0	21007455	C	G	898	1.4556633e-06
2	2:21007456:G:C	0.0	21007456	C	G	899	4.36699e-06
2	2:21007461:C:T	0.0	21007461	T	C	900	2.0379288e-05
2	2:21007461:C:A	0.0	21007461	A	C	901	2.9113266e-06
2	2:21007462:G:A	0.0	21007462	A	G	902	0.00015284466
2	2:21007468:C:A	0.0	21007468	A	C	903	1.4556633e-06
2	2:21007470:G:A	0.0	21007470	A	G	904	2.9113266e-06
2	2:21007474:T:C	0.0	21007474	C	T	905	1.4556633e-06
2	2:21007482:G:T	0.0	21007482	T	G	906	2.4746278e-05
2	2:21007484:A:T	0.0	21007484	T	A	907	7.278317e-06
2	2:21007487:G:A	0.0	21007487	A	G	908	5.8226706e-06
2	2:21007488:T:A	0.0	21007488	A	T	909	5.8226533e-06
2	2:21007488:T:C	0.0	21007488	C	T	910	1.4556633e-06
2	2:21007506:G:A	0.0	21007506	A	G	911	4.36699e-06
2	2:21007513:C:T	0.0	21007513	T	C	912	1.4556633e-06
2	2:21007521:C:T	0.0	21007521	T	C	913	2.9113266e-06
2	2:21007531:C:T	0.0	21007531	T	C	914	1.4556633e-06
2	2:21007541:G:T	0.0	21007541	T	G	915	1.4556633e-06
2	2:21007546:C:T	0.0	21007546	T	C	916	4.36699e-06
2	2:21007547:G:A	0.0	21007547	A	G	917	2.6201942e-05
2	2:21007547:G:T	0.0	21007547	T	G	918	1.4556633e-06
2	2:21007551:T:C	0.0	21007551	C	T	919	1.4556633e-06
2	2:21007565:A:C	0.0	21007565	C	A	920	1.4556633e-06
2	2:21007569:T:C	0.0	21007569	C	T	921	1.4556633e-06
2	2:21007574:G:A	0.0	21007574	A	G	922	0.0026201864
2	2:21007575:T:C	0.0	21007575	C	T	923	2.9113182e-06
2	2:21007576:A:G	0.0	21007576	G	A	924	1.4556591e-06
2	2:21007578:T:TTA	0.0	21007578	TTA	T	925	5.8226365e-06
2	2:21007580:A:G	0.0	21007580	G	A	926	1.4556591e-06
2	2:21007581:T:C	0.0	21007581	C	T	927	1.3100933e-05
2	2:21007583:C:G	0.0	21007583	G	C	928	2.9113182e-06
2	2:21007583:C:T	0.0	21007583	T	C	929	1.4556591e-06
2	2:21007597:CACTT:C	0.0	21007597	C	CACTT	930	1.4556591e-06
2	2:21007619:C:T	0.0	21007619	T	C	931	2.9113182e-06
2	2:21007634:C:G	0.0	21007634	G	C	932	1.4556591e-06
2	2:21007644:G:A	0.0	21007644	A	G	933	2.9113182e-06
2	2:21007646:A:G	0.0	21007646	G	A	934	4.3669775e-06
2	2:21007647:T:C	0.0	21007647	C	T	935	1.3100933e-05
2	2:21007648:A:T	0.0	21007648	T	A	936	1.4556591e-06
2	2:21007653:T:C	0.0	21007653	C	T	937	1.4556591e-06
2	2:21007656:A:G	0.0	21007656	G	A	938	1.4556591e-06
2	2:21007656:A:T	0.0	21007656	T	A	939	1.4556591e-06
2	2:21007665:A:G	0.0	21007665	G	A	940	1.4556591e-06
2	2:21007673:T:G	0.0	21007673	G	T	941	8.733955e-06
2	2:21007679:C:T	0.0	21007679	T	C	942	8.733955e-06
2	2:21007679:C:A	0.0	21007679	A	C	943	8.733955e-06
2	2:21007680:C:T	0.0	21007680	T	C	944	1.4556591e-06
2	2:21007687:G:A	0.0	21007687	A	G	945	4.3669775e-06
2	2:21007692:C:T	0.0	21007692	T	C	946	1.1645307e-05
2	2:21007696:C:A	0.0	21007696	A	C	947	4.3669775e-06
2	2:21007709:T:C	0.0	21007709	C	T	948	1.4556633e-06
2	2:21007710:T:C	0.0	21007710	C	T	949	1.4556633e-06
2	2:21007713:T:C	0.0	21007713	C	T	950	1.4556633e-06
2	2:21007719:G:A	0.0	21007719	A	G	951	1.4556633e-06
2	2:21007723:A:C	0.0	21007723	C	A	952	1.4556633e-06
2	2:21007727:C:T	0.0	21007727	T	C	953	8.73398e-06
2	2:21007728:G:C	0.0	21007728	C	G	954	2.9113266e-06
2	2:21007728:G:A	0.0	21007728	A	G	955	5.2403884e-05
2	2:21007732:T:A	0.0	21007732	A	T	956	5.8226533e-06
2	2:21007746:G:C	0.0	21007746	C	G	957	1.4556633e-06
2	2:21007758:A:G	0.0	21007758	G	A	958	1.1645273e-05
2	2:21007762:A:G	0.0	21007762	G	A	959	2.9113182e-06
2	2:21007763:A:G	0.0	21007763	G	A	960	0.004100592
2	2:21007768:T:C	0.0	21007768	C	T	961	1.0189614e-05
2	2:21007770:A:G	0.0	21007770	G	A	962	2.9113182e-06
2	2:21007773:G:T	0.0	21007773	T	G	963	4.3669775e-06
2	2:21007774:T:C	0.0	21007774	C	T	964	1.4556591e-06
2	2:21007784:C:G	0.0	21007784	G	C	965	3.20245e-05
2	2:21007784:C:T	0.0	21007784	T	C	966	5.8226365e-06
2	2:21007788:C:T	0.0	21007788	T	C	967	1.4556591e-06
2	2:21007791:T:A	0.0	21007791	A	T	968	2.3290546e-05
2	2:21007791:T:C	0.0	21007791	C	T	969	1.4556591e-06
2	2:21007793:T:A	0.0	21007793	A	T	970	1.4556591e-06
2	2:21007796:A:G	0.0	21007796	G	A	971	2.9113182e-06
2	2:21007802:A:G	0.0	21007802	G	A	972	2.9113182e-06
2	2:21007802:A:T	0.0	21007802	T	A	973	2.9113182e-06
2	2:21007809:C:G	0.0	21007809	G	C	974	2.9113266e-06
2	2:21007820:C:T	0.0	21007820	T	C	975	2.4746278e-05
2	2:21007820:C:A	0.0	21007820	A	C	976	1.4556633e-06
2	2:21007822:C:T	0.0	21007822	T	C	977	2.9113266e-06
2	2:21007825:C:T	0.0	21007825	T	C	978	4.36699e-06
2	2:21007836:C:T	0.0	21007836	T	C	979	8.733955e-06
2	2:21007846:C:T	0.0	21007846	T	C	980	4.3669775e-06
2	2:21007848:A:G	0.0	21007848	G	A	981	7.278296e-06
2	2:21007864:G:A	0.0	21007864	A	G	982	3.056884e-05
2	2:21007864:G:C	0.0	21007864	C	G	983	1.4556591e-06
2	2:21007867:C:T	0.0	21007867	T	C	984	2.9113182e-06
2	2:21007875:C:T	0.0	21007875	T	C	985	2.9113182e-06
2	2:21007876:C:T	0.0	21007876	T	C	986	1.4556591e-06
2	2:21007877:C:T	0.0	21007877	T	C	987	1.4556591e-06
2	2:21007878:A:G	0.0	21007878	G	A	988	5.8226365e-06
2	2:21007891:C:T	0.0	21007891	T	C	989	2.9113182e-06
2	2:21007896:T:G	0.0	21007896	G	T	990	2.9113182e-06
2	2:21007912:G:A	0.0	21007912	A	G	991	1.4556591e-06
2	2:21007915:T:C	0.0	21007915	C	T	992	2.9113182e-06
2	2:21007919:A:G	0.0	21007919	G	A	993	2.9113182e-06
2	2:21007932:C:G	0.0	21007932	G	C	994	1.4556592e-05
2	2:21007933:C:A	0.0	21007933	A	C	995	1.4556591e-06
2	2:21007934:A:G	0.0	21007934	G	A	996	1.6012298e-05
2	2:21007940:A:G	0.0	21007940	G	A	997	2.9113182e-06
2	2:21007946:C:A	0.0	21007946	A	C	998	1.1645273e-05
2	2:21007956:T:G	0.0	21007956	G	T	999	0.00014411025
2	2:21007962:C:T	0.0	21007962	T	C	1000	4.36699e-06
2	2:21007972:T:C	0.0	21007972	C	T	1001	1.4556591e-06
2	2:21007973:G:A	0.0	21007973	A	G	1002	1.4556591e-06
2	2:21007979:G:A	0.0	21007979	A	G	1003	1.4556591e-06
2	2:21007986:T:C	0.0	21007986	C	T	1004	0.00026201864
2	2:21007986:T:A	0.0	21007986	A	T	1005	8.733955e-06
2	2:21007991:C:T	0.0	21007991	T	C	1006	2.9113182e-06
2	2:21007995:C:A	0.0	21007995	A	C	1007	2.9113182e-06
2	2:21008006:G:T	0.0	21008006	T	G	1008	1.4556633e-06
2	2:21008013:C:A	0.0	21008013	A	C	1009	2.9113266e-06
2	2:21008017:C:T	0.0	21008017	T	C	1010	1.310097e-05
2	2:21008018:T:C	0.0	21008018	C	T	1011	1.4556591e-06
2	2:21008029:T:C	0.0	21008029	C	T	1012	1.4556591e-06
2	2:21008034:T:G	0.0	21008034	G	T	1013	3.056884e-05
2	2:21008039:T:C	0.0	21008039	C	T	1014	1.4556591e-06
2	2:21008042:A:G	0.0	21008042	G	A	1015	4.3669775e-06
2	2:21008044:G:A	0.0	21008044	A	G	1016	1.4556591e-06
2	2:21008045:T:A	0.0	21008045	A	T	1017	1.746791e-05
2	2:21008049:C:T	0.0	21008049	T	C	1018	5.8226365e-06
2	2:21008060:G:A	0.0	21008060	A	G	1019	4.3669775e-06
2	2:21008089:C:G	0.0	21008089	G	C	1020	1.0189614e-05
2	2:21008108:T:C	0.0	21008108	C	T	1021	1.4556591e-06
2	2:21008122:C:T	0.0	21008122	T	C	1022	1.4556591e-06
2	2:21008127:A:G	0.0	21008127	G	A	1023	1.4556591e-06
2	2:21008143:C:T	0.0	21008143	T	C	1024	1.4556592e-05
2	2:21008145:T:A	0.0	21008145	A	T	1025	2.9113182e-06
2	2:21008148:C:T	0.0	21008148	T	C	1026	4.9492413e-05
2	2:21008149:G:A	0.0	21008149	A	G	1027	1.0189704e-05
2	2:21008166:G:C	0.0	21008166	C	G	1028	2.9113182e-06
2	2:21008175:A:G	0.0	21008175	G	A	1029	0.00012227536
2	2:21008182:G:A	0.0	21008182	A	G	1030	1.4556591e-06
2	2:21008186:G:C	0.0	21008186	C	G	1031	2.9113182e-06
2	2:21008196:T:C	0.0	21008196	C	T	1032	1.4556591e-06
2	2:21008199:A:C	0.0	21008199	C	A	1033	1.0189614e-05
2	2:21008203:A:C	0.0	21008203	C	A	1034	1.746791e-05
2	2:21008233:T:G	0.0	21008233	G	T	1035	2.9113182e-06
2	2:21008237:T:A	0.0	21008237	A	T	1036	1.4556591e-06
2	2:21008238:A:T	0.0	21008238	T	A	1037	1.4556591e-06
2	2:21008247:A:G	0.0	21008247	G	A	1038	1.3100933e-05
2	2:21008247:A:T	0.0	21008247	T	A	1039	1.4556591e-06
2	2:21008260:T:C	0.0	21008260	C	T	1040	0.00010480776
2	2:21008264:C:T	0.0	21008264	T	C	1041	1.4556633e-06
2	2:21008269:G:A	0.0	21008269	A	G	1042	5.6770707e-05
2	2:21008271:G:T	0.0	21008271	T	G	1043	2.4746278e-05
2	2:21008272:T:A	0.0	21008272	A	T	1044	2.9113182e-06
2	2:21008273:A:AT	0.0	21008273	AT	A	1045	1.4556675e-06
2	2:21008273:A:G	0.0	21008273	G	A	1046	1.4556676e-06
2	2:21008289:A:G	0.0	21008289	G	A	1047	5.8226365e-06
2	2:21008291:A:G	0.0	21008291	G	A	1048	8.733955e-06
2	2:21008300:T:G	0.0	21008300	G	T	1049	1.4556591e-06
2	2:21008303:G:A	0.0	21008303	A	G	1050	5.8226365e-06
2	2:21008309:T:A	0.0	21008309	A	T	1051	1.4556591e-06
2	2:21008318:A:C	0.0	21008318	C	A	1052	0.00047454488
2	2:21008330:A:C	0.0	21008330	C	A	1053	1.3100971e-05
2	2:21008336:C:T	0.0	21008336	T	C	1054	4.3669775e-06
2	2:21008337:A:T	0.0	21008337	T	A	1055	4.2214117e-05
2	2:21008338:G:A	0.0	21008338	A	G	1056	2.9113182e-06
2	2:21008354:C:G	0.0	21008354	G	C	1057	4.3669775e-06
2	2:21008354:C:T	0.0	21008354	T	C	1058	2.9113182e-06
2	2:21008357:C:T	0.0	21008357	T	C	1059	7.714993e-05
2	2:21008361:C:G	0.0	21008361	G	C	1060	1.4556633e-06
2	2:21008386:C:T	0.0	21008386	T	C	1061	2.9113182e-06
2	2:21008393:C:T	0.0	21008393	T	C	1062	1.4556591e-06
2	2:21008398:G:C	0.0	21008398	C	G	1063	3.0568932e-05
2	2:21008399:A:G	0.0	21008399	G	A	1064	7.278296e-06
2	2:21008401:C:A	0.0	21008401	A	C	1065	1.746791e-05
2	2:21008405:C:T	0.0	21008405	T	C	1066	1.601225e-05
2	2:21008406:G:A	0.0	21008406	A	G	1067	0.003694463
2	2:21008407:G:A	0.0	21008407	A	G	1068	1.4556591e-06
2	2:21008418:G:A	0.0	21008418	A	G	1069	1.4556591e-06
2	2:21008419:G:T	0.0	21008419	T	G	1070	1.4556591e-06
2	2:21008428:G:A	0.0	21008428	A	G	1071	2.9113182e-06
2	2:21008430:T:C	0.0	21008430	C	T	1072	5.8226365e-06
2	2:21008440:C:T	0.0	21008440	T	C	1073	2.9113182e-06
2	2:21008450:A:G	0.0	21008450	G	A	1074	1.4556591e-06
2	2:21008454:T:C	0.0	21008454	C	T	1075	1.4556591e-06
2	2:21008460:A:G	0.0	21008460	G	A	1076	1.3100933e-05
2	2:21008472:G:A	0.0	21008472	A	G	1077	4.3669775e-06
2	2:21008474:C:A	0.0	21008474	A	C	1078	1.0189614e-05
2	2:21008478:C:T	0.0	21008478	T	C	1079	1.4556591e-06
2	2:21008484:G:A	0.0	21008484	A	G	1080	5.8226365e-06
2	2:21008484:G:T	0.0	21008484	T	G	1081	4.3669775e-06
2	2:21008500:C:T	0.0	21008500	T	C	1082	4.3669775e-06
2	2:21008501:G:A	0.0	21008501	A	G	1083	2.9113182e-06
2	2:21008502:A:G	0.0	21008502	G	A	1084	2.3290613e-05
2	2:21008503:T:C	0.0	21008503	C	T	1085	1.4556633e-06
2	2:21008505:C:T	0.0	21008505	T	C	1086	1.4556591e-06
2	2:21008512:C:T	0.0	21008512	T	C	1087	2.7657525e-05
2	2:21008513:G:C	0.0	21008513	C	G	1088	2.9113182e-06
2	2:21008513:G:A	0.0	21008513	A	G	1089	2.9113182e-06
2	2:21008515:T:G	0.0	21008515	G	T	1090	0.00019651398
2	2:21008521:A:T	0.0	21008521	T	A	1091	2.9113182e-06
2	2:21008523:GT:G	0.0	21008523	G	GT	1092	1.1645341e-05
2	2:21008524:T:G	0.0	21008524	G	T	1093	8.734006e-06
2	2:21008533:T:G	0.0	21008533	G	T	1094	1.4556591e-06
2	2:21008535:C:T	0.0	21008535	T	C	1095	1.4556633e-06
2	2:21008539:T:G	0.0	21008539	G	T	1096	2.9113182e-06
2	2:21008552:A:G	0.0	21008552	G	A	1097	1.4556591e-06
2	2:21008553:T:C	0.0	21008553	C	T	1098	2.183495e-05
2	2:21008555:T:G	0.0	21008555	G	T	1099	1.4556591e-06
2	2:21008559:G:A	0.0	21008559	A	G	1100	2.3290613e-05
2	2:21008569:G:A	0.0	21008569	A	G	1101	7.423862e-05
2	2:21008571:G:A	0.0	21008571	A	G	1102	4.5125435e-05
2	2:21008573:T:C	0.0	21008573	C	T	1103	2.9113182e-06
2	2:21008574:T:C	0.0	21008574	C	T	1104	7.5694275e-05
2	2:21008577:A:G	0.0	21008577	G	A	1105	5.8226365e-06
2	2:21008589:C:T	0.0	21008589	T	C	1106	2.9113182e-06
2	2:21008594:T:C	0.0	21008594	C	T	1107	1.4556591e-06
2	2:21008602:C:T	0.0	21008602	T	C	1108	4.36699e-06
2	2:21008602:C:A	0.0	21008602	A	C	1109	1.4556633e-06
2	2:21008607:G:A	0.0	21008607	A	G	1110	1.1645273e-05
2	2:21008619:A:G	0.0	21008619	G	A	1111	4.3669775e-06
2	2:21008622:G:T	0.0	21008622	T	G	1112	1.4556676e-06
2	2:21008623:T:C	0.0	21008623	C	T	1113	4.36699e-06
2	2:21008625:T:C	0.0	21008625	C	T	1114	4.3669775e-06
2	2:21008626:G:A	0.0	21008626	A	G	1115	1.4556633e-06
2	2:21008636:G:A	0.0	21008636	A	G	1116	1.4556591e-06
2	2:21008637:G:C	0.0	21008637	C	G	1117	1.4556591e-06
2	2:21008641:G:C	0.0	21008641	C	G	1118	1.1645273e-05
2	2:21008642:C:T	0.0	21008642	T	C	1119	0.00016594515
2	2:21008642:C:A	0.0	21008642	A	C	1120	1.4556592e-05
2	2:21008670:A:G	0.0	21008670	G	A	1121	4.803703e-05
2	2:21008676:A:C	0.0	21008676	C	A	1122	2.9113182e-06
2	2:21008678:A:T	0.0	21008678	T	A	1123	1.4556591e-06
2	2:21008686:G:A	0.0	21008686	A	G	1124	1.4556591e-06
2	2:21008692:G:C	0.0	21008692	C	G	1125	2.9113182e-06
2	2:21008693:A:G	0.0	21008693	G	A	1126	1.4556591e-06
2	2:21008696:TG:T	0.0	21008696	T	TG	1127	5.8226365e-06
2	2:21008707:A:G	0.0	21008707	G	A	1128	2.9113182e-06
2	2:21008713:G:A	0.0	21008713	A	G	1129	2.9113182e-06
2	2:21008719:C:T	0.0	21008719	T	C	1130	2.9113182e-06
2	2:21008724:T:C	0.0	21008724	C	T	1131	1.4556591e-06
2	2:21008725:C:T	0.0	21008725	T	C	1132	1.4556592e-05
2	2:21008732:A:G	0.0	21008732	G	A	1133	1.1645273e-05
2	2:21008733:C:T	0.0	21008733	T	C	1134	4.3669775e-06
2	2:21008733:C:A	0.0	21008733	A	C	1135	1.4556591e-06
2	2:21008734:G:A	0.0	21008734	A	G	1136	8.442823e-05
2	2:21008739:T:C	0.0	21008739	C	T	1137	6.6960325e-05
2	2:21008739:T:A	0.0	21008739	A	T	1138	1.8923569e-05
2	2:21008752:T:G	0.0	21008752	G	T	1139	1.4556591e-06
2	2:21008756:C:T	0.0	21008756	T	C	1140	1.601225e-05
2	2:21008756:C:A	0.0	21008756	A	C	1141	2.9113182e-06
2	2:21008757:G:A	0.0	21008757	A	G	1142	2.9113266e-06
2	2:21008764:G:C	0.0	21008764	C	G	1143	1.4556591e-06
2	2:21008767:T:A	0.0	21008767	A	T	1144	1.4556591e-06
2	2:21008768:G:A	0.0	21008768	A	G	1145	1.4556591e-06
2	2:21008771:C:T	0.0	21008771	T	C	1146	7.278296e-06
2	2:21008778:T:A	0.0	21008778	A	T	1147	1.4556591e-06
2	2:21008784:T:C	0.0	21008784	C	T	1148	2.9113182e-06
2	2:21008791:G:C	0.0	21008791	C	G	1149	1.4556591e-06
2	2:21008796:A:G	0.0	21008796	G	A	1150	2.7657525e-05
2	2:21008799:T:C	0.0	21008799	C	T	1151	2.9113182e-06
2	2:21008801:T:C	0.0	21008801	C	T	1152	1.4556591e-06
2	2:21008806:C:T	0.0	21008806	T	C	1153	1.746791e-05
2	2:21008807:G:A	0.0	21008807	A	G	1154	1.4556592e-05
2	2:21008809:G:T	0.0	21008809	T	G	1155	2.9113182e-06
2	2:21008813:C:T	0.0	21008813	T	C	1156	1.4556633e-06
2	2:21008821:C:G	0.0	21008821	G	C	1157	4.36699e-05
2	2:21008823:C:A	0.0	21008823	A	C	1158	3.3480163e-05
2	2:21008823:C:G	0.0	21008823	G	C	1159	1.4556592e-05
2	2:21008827:T:C	0.0	21008827	C	T	1160	1.4556591e-06
2	2:21008831:C:T	0.0	21008831	T	C	1161	5.8226365e-06
2	2:21008852:G:T	0.0	21008852	T	G	1162	2.911335e-06
2	2:21008853:A:C	0.0	21008853	C	A	1163	1.4556591e-06
2	2:21008870:T:C	0.0	21008870	C	T	1164	7.423862e-05
2	2:21008877:T:C	0.0	21008877	C	T	1165	1.8923625e-05
2	2:21008880:A:G	0.0	21008880	G	A	1166	5.8226365e-06
2	2:21008881:T:A	0.0	21008881	A	T	1167	2.9113182e-06
2	2:21008889:G:A	0.0	21008889	A	G	1168	1.4556591e-06
2	2:21008892:G:A	0.0	21008892	A	G	1169	4.3670032e-05
2	2:21008896:T:C	0.0	21008896	C	T	1170	1.4556591e-06
2	2:21008899:G:A	0.0	21008899	A	G	1171	1.4556633e-06
2	2:21008904:G:C	0.0	21008904	C	G	1172	2.9113353e-05
2	2:21008911:G:A	0.0	21008911	A	G	1173	5.8226365e-06
2	2:21008929:T:G	0.0	21008929	G	T	1174	2.9113182e-06
2	2:21008940:G:T	0.0	21008940	T	G	1175	1.4556591e-06
2	2:21008943:G:A	0.0	21008943	A	G	1176	4.367003e-06
2	2:21008948:T:C	0.0	21008948	C	T	1177	1.4556591e-06
2	2:21008951:T:C	0.0	21008951	C	T	1178	1.4556591e-06
2	2:21008956:T:TAAAAAA	0.0	21008956	TAAAAAA	T	1179	1.4556591e-06
2	2:21008958:T:TAAAAGAC	0.0	21008958	TAAAAGAC	T	1180	1.4556675e-06
2	2:21008964:T:G	0.0	21008964	G	T	1181	3.639148e-05
2	2:21008968:T:C	0.0	21008968	C	T	1182	1.4556676e-05
2	2:21008987:T:C	0.0	21008987	C	T	1183	1.1645273e-05
2	2:21008998:A:G	0.0	21008998	G	A	1184	1.4556591e-06
2	2:21009004:T:C	0.0	21009004	C	T	1185	2.9113353e-06
2	2:21009005:T:G	0.0	21009005	G	T	1186	0.00046872225
2	2:21009009:G:C	0.0	21009009	C	G	1187	2.9113182e-06
2	2:21009009:G:A	0.0	21009009	A	G	1188	1.4556591e-06
2	2:21009011:G:A	0.0	21009011	A	G	1189	1.3100933e-05
2	2:21009013:C:T	0.0	21009013	T	C	1190	2.9113266e-06
2	2:21009014:T:C	0.0	21009014	C	T	1191	1.4556633e-06
2	2:21009015:A:G	0.0	21009015	G	A	1192	3.493592e-05
2	2:21009023:A:G	0.0	21009023	G	A	1193	1.4556633e-06
2	2:21009023:A:T	0.0	21009023	T	A	1194	1.4556633e-06
2	2:21009025:G:A	0.0	21009025	A	G	1195	1.310101e-05
2	2:21009027:G:A	0.0	21009027	A	G	1196	4.3669775e-06
2	2:21009036:G:C	0.0	21009036	C	G	1197	1.0189614e-05
2	2:21009036:G:A	0.0	21009036	A	G	1198	2.9113182e-06
2	2:21009042:T:G	0.0	21009042	G	T	1199	2.9113182e-06
2	2:21009060:C:T	0.0	21009060	T	C	1200	1.4556591e-06
2	2:21009063:A:C	0.0	21009063	C	A	1201	2.9113184e-05
2	2:21009067:C:T	0.0	21009067	T	C	1202	1.4556592e-05
2	2:21009074:A:G	0.0	21009074	G	A	1203	1.4556591e-06
2	2:21009076:G:T	0.0	21009076	T	G	1204	1.4556591e-06
2	2:21009077:C:T	0.0	21009077	T	C	1205	1.4556591e-06
2	2:21009080:G:A	0.0	21009080	A	G	1206	4.3669775e-06
2	2:21009081:G:C	0.0	21009081	C	G	1207	2.1834887e-05
2	2:21009081:G:A	0.0	21009081	A	G	1208	4.3669775e-06
2	2:21009082:T:C	0.0	21009082	C	T	1209	1.4556591e-06
2	2:21009089:G:C	0.0	21009089	C	G	1210	1.4556591e-06
2	2:21009093:G:T	0.0	21009093	T	G	1211	1.8923625e-05
2	2:21009103:C:T	0.0	21009103	T	C	1212	1.4556633e-06
2	2:21009109:C:T	0.0	21009109	T	C	1213	1.4556676e-06
2	2:21009110:A:G	0.0	21009110	G	A	1214	2.9113182e-06
2	2:21009112:T:C	0.0	21009112	C	T	1215	1.4556591e-06
2	2:21009117:C:G	0.0	21009117	G	C	1216	4.36699e-06
2	2:21009117:C:A	0.0	21009117	A	C	1217	1.4556633e-06
2	2:21009118:C:T	0.0	21009118	T	C	1218	1.4556591e-06
2	2:21009129:A:G	0.0	21009129	G	A	1219	1.4556675e-06
2	2:21009137:C:G	0.0	21009137	G	C	1220	1.4556591e-06
2	2:21009139:T:C	0.0	21009139	C	T	1221	2.9113182e-06
2	2:21009141:C:T	0.0	21009141	T	C	1222	5.531505e-05
2	2:21009141:C:A	0.0	21009141	A	C	1223	1.4556591e-06
2	2:21009142:G:A	0.0	21009142	A	G	1224	1.1645273e-05
2	2:21009170:C:G	0.0	21009170	G	C	1225	4.36699e-06
2	2:21009170:C:T	0.0	21009170	T	C	1226	1.4556633e-06
2	2:21009172:C:T	0.0	21009172	T	C	1227	0.0034615574
2	2:21009176:A:C	0.0	21009176	C	A	1228	1.3100933e-05
2	2:21009178:A:C	0.0	21009178	C	A	1229	2.9113182e-06
2	2:21009185:A:G	0.0	21009185	G	A	1230	2.3290546e-05
2	2:21009187:G:A	0.0	21009187	A	G	1231	8.733955e-06
2	2:21009187:G:T	0.0	21009187	T	G	1232	2.9113182e-06
2	2:21009189:T:A	0.0	21009189	A	T	1233	2.9113182e-06
2	2:21009198:G:A	0.0	21009198	A	G	1234	1.4556675e-06
2	2:21009203:A:G	0.0	21009203	G	A	1235	1.0189614e-05
2	2:21009212:A:G	0.0	21009212	G	A	1236	1.4556591e-06
2	2:21009213:T:C	0.0	21009213	C	T	1237	0.000128098
2	2:21009215:A:G	0.0	21009215	G	A	1238	1.4556591e-06
2	2:21009219:A:G	0.0	21009219	G	A	1239	1.4556591e-06
2	2:21009220:T:C	0.0	21009220	C	T	1240	7.278317e-06
2	2:21009225:G:T	0.0	21009225	T	G	1241	1.4556591e-06
2	2:21009230:A:C	0.0	21009230	C	A	1242	1.4556591e-06
2	2:21009236:G:A	0.0	21009236	A	G	1243	1.4556675e-06
2	2:21009239:A:G	0.0	21009239	G	A	1244	1.4556591e-06
2	2:21009242:A:C	0.0	21009242	C	A	1245	1.4556591e-06
2	2:21009249:C:A	0.0	21009249	A	C	1246	1.0189614e-05
2	2:21009253:C:T	0.0	21009253	T	C	1247	0.0033494718
2	2:21009256:G:A	0.0	21009256	A	G	1248	0.0017104045
2	2:21009259:A:G	0.0	21009259	G	A	1249	1.4556591e-06
2	2:21009260:C:T	0.0	21009260	T	C	1250	7.278296e-06
2	2:21009262:G:C	0.0	21009262	C	G	1251	1.4556591e-06
2	2:21009263:G:A	0.0	21009263	A	G	1252	4.3669775e-06
2	2:21009265:A:G	0.0	21009265	G	A	1253	3.9303024e-05
2	2:21009267:C:T	0.0	21009267	T	C	1254	7.278317e-06
2	2:21009268:G:A	0.0	21009268	A	G	1255	1.1645273e-05
2	2:21009272:A:G	0.0	21009272	G	A	1256	8.733955e-06
2	2:21009277:C:T	0.0	21009277	T	C	1257	4.3669775e-06
2	2:21009281:C:T	0.0	21009281	T	C	1258	2.7657525e-05
2	2:21009283:G:T	0.0	21009283	T	G	1259	1.8923569e-05
2	2:21009291:A:G	0.0	21009291	G	A	1260	1.4556591e-06
2	2:21009293:T:C	0.0	21009293	C	T	1261	3.493582e-05
2	2:21009298:A:G	0.0	21009298	G	A	1262	5.8226365e-06
2	2:21009299:C:T	0.0	21009299	T	C	1263	1.4556591e-06
2	2:21009303:C:T	0.0	21009303	T	C	1264	6.841598e-05
2	2:21009304:G:A	0.0	21009304	A	G	1265	3.6391586e-05
2	2:21009309:C:T	0.0	21009309	T	C	1266	4.3669775e-06
2	2:21009310:G:A	0.0	21009310	A	G	1267	1.601225e-05
2	2:21009311:T:C	0.0	21009311	C	T	1268	1.4556591e-06
2	2:21009315:T:C	0.0	21009315	C	T	1269	1.4556591e-06
2	2:21009330:C:T	0.0	21009330	T	C	1270	4.3669775e-06
2	2:21009331:G:A	0.0	21009331	A	G	1271	1.4556591e-06
2	2:21009345:A:T	0.0	21009345	T	A	1272	1.4556591e-06
2	2:21009349:G:A	0.0	21009349	A	G	1273	1.4556591e-06
2	2:21009357:G:A	0.0	21009357	A	G	1274	4.3669775e-06
2	2:21009366:C:T	0.0	21009366	T	C	1275	1.0189614e-05
2	2:21009375:T:G	0.0	21009375	G	T	1276	1.746791e-05
2	2:21009375:T:C	0.0	21009375	C	T	1277	1.4556591e-06
2	2:21009384:C:G	0.0	21009384	G	C	1278	4.3669775e-06
2	2:21009387:T:C	0.0	21009387	C	T	1279	1.4556591e-06
2	2:21009399:G:T	0.0	21009399	T	G	1280	4.3669775e-06
2	2:21009409:T:G	0.0	21009409	G	T	1281	8.733955e-06
2	2:21009416:T:C	0.0	21009416	C	T	1282	1.4556591e-06
2	2:21009436:C:T	0.0	21009436	T	C	1283	1.4556633e-06
2	2:21009448:T:C	0.0	21009448	C	T	1284	1.4556591e-06
2	2:21009450:G:A	0.0	21009450	A	G	1285	2.9113182e-06
2	2:21009469:T:G	0.0	21009469	G	T	1286	2.9113182e-06
2	2:21009470:TA:T	0.0	21009470	T	TA	1287	1.4556591e-06
2	2:21009475:C:T	0.0	21009475	T	C	1288	1.4556591e-06
2	2:21009486:T:C	0.0	21009486	C	T	1289	1.4556591e-06
2	2:21009490:G:A	0.0	21009490	A	G	1290	7.278296e-06
2	2:21009495:T:A	0.0	21009495	A	T	1291	1.4556591e-06
2	2:21009496:C:G	0.0	21009496	G	C	1292	0.00014119894
2	2:21009501:G:T	0.0	21009501	T	G	1293	5.531521e-05
2	2:21009502:C:A	0.0	21009502	A	C	1294	1.4556633e-06
2	2:21009514:C:A	0.0	21009514	A	C	1295	2.9113182e-06
2	2:21009515:A:G	0.0	21009515	G	A	1296	1.4556591e-06
2	2:21009516:T:C	0.0	21009516	C	T	1297	3.20245e-05
2	2:21009518:G:C	0.0	21009518	C	G	1298	1.4556591e-06
2	2:21009522:C:T	0.0	21009522	T	C	1299	2.9113182e-06
2	2:21009528:G:A	0.0	21009528	A	G	1300	7.278296e-06
2	2:21009532:C:T	0.0	21009532	T	C	1301	2.9113184e-05
2	2:21009535:C:T	0.0	21009535	T	C	1302	2.0379228e-05
2	2:21009537:C:T	0.0	21009537	T	C	1303	1.0189614e-05
2	2:21009538:G:A	0.0	21009538	A	G	1304	1.4556591e-06
2	2:21009541:T:A	0.0	21009541	A	T	1305	1.4556591e-06
2	2:21009548:A:G	0.0	21009548	G	A	1306	1.4556591e-06
2	2:21009549:T:C	0.0	21009549	C	T	1307	1.601225e-05
2	2:21009551:G:A	0.0	21009551	A	G	1308	1.4556591e-06
2	2:21009572:G:A	0.0	21009572	A	G	1309	2.9113266e-06
2	2:21009573:T:C	0.0	21009573	C	T	1310	1.4556591e-06
2	2:21009579:A:T	0.0	21009579	T	A	1311	8.733955e-06
2	2:21009581:T:C	0.0	21009581	C	T	1312	1.4556591e-06
2	2:21009583:A:T	0.0	21009583	T	A	1313	0.0006070205
2	2:21009585:T:C	0.0	21009585	C	T	1314	1.4556591e-06
2	2:21009601:A:T	0.0	21009601	T	A	1315	1.4556633e-06
2	2:21009608:A:G	0.0	21009608	G	A	1316	1.4556888e-06
2	2:21009611:G:A	0.0	21009611	A	G	1317	1.1645443e-05
2	2:21009626:T:G	0.0	21009626	G	T	1318	4.36699e-06
2	2:21009630:A:G	0.0	21009630	G	A	1319	2.9113523e-06
2	2:21009635:T:C	0.0	21009635	C	T	1320	1.4556591e-06
2	2:21009636:G:A	0.0	21009636	A	G	1321	1.8924009e-05
2	2:21009637:T:C	0.0	21009637	C	T	1322	1.4556633e-06
2	2:21009659:C:A	0.0	21009659	A	C	1323	1.0189644e-05
2	2:21009666:A:G	0.0	21009666	G	A	1324	8.733955e-06
2	2:21009670:C:A	0.0	21009670	A	C	1325	1.4556675e-06
2	2:21009678:A:G	0.0	21009678	G	A	1326	1.0189822e-05
2	2:21009682:A:T	0.0	21009682	T	A	1327	1.4556591e-06
2	2:21009683:T:C	0.0	21009683	C	T	1328	1.4556675e-06
2	2:21009686:A:G	0.0	21009686	G	A	1329	1.4556591e-06
2	2:21009688:C:A	0.0	21009688	A	C	1330	5.8226365e-06
2	2:21009688:C:T	0.0	21009688	T	C	1331	1.4556591e-06
2	2:21009693:T:G	0.0	21009693	G	T	1332	1.4556675e-06
2	2:21009708:TTTATC:T	0.0	21009708	T	TTTATC	1333	1.4557222e-06
2	2:21009712:T:A	0.0	21009712	A	T	1334	1.4557223e-06
2	2:21009716:A:G	0.0	21009716	G	A	1335	0.00060118723
2	2:21009718:C:A	0.0	21009718	A	C	1336	7.278296e-06
2	2:21009728:G:A	0.0	21009728	A	G	1337	5.8226533e-06
2	2:21009750:G:C	0.0	21009750	C	G	1338	8.734007e-06
2	2:21009751:T:A	0.0	21009751	A	T	1339	4.36699e-06
2	2:21009757:T:C	0.0	21009757	C	T	1340	7.278296e-06
2	2:21009765:T:C	0.0	21009765	C	T	1341	1.4556591e-06
2	2:21009767:T:G	0.0	21009767	G	T	1342	1.4556591e-06
2	2:21009774:G:A	0.0	21009774	A	G	1343	2.9113182e-06
2	2:21009778:A:G	0.0	21009778	G	A	1344	1.4556591e-06
2	2:21009785:T:G	0.0	21009785	G	T	1345	1.4556591e-06
2	2:21009786:A:G	0.0	21009786	G	A	1346	7.278296e-06
2	2:21009792:T:A	0.0	21009792	A	T	1347	2.9113182e-06
2	2:21009811:G:T	0.0	21009811	T	G	1348	7.5694275e-05
2	2:21009811:G:A	0.0	21009811	A	G	1349	1.4556591e-06
2	2:21009815:G:A	0.0	21009815	A	G	1350	1.4556675e-06
2	2:21009817:C:A	0.0	21009817	A	C	1351	2.911335e-06
2	2:21009832:C:T	0.0	21009832	T	C	1352	3.20245e-05
2	2:21009833:G:A	0.0	21009833	A	G	1353	1.4556591e-06
2	2:21009845:G:A	0.0	21009845	A	G	1354	1.4556591e-06
2	2:21009857:G:A	0.0	21009857	A	G	1355	1.4556633e-06
2	2:21009863:A:T	0.0	21009863	T	A	1356	1.3100933e-05
2	2:21009864:T:C	0.0	21009864	C	T	1357	5.8226365e-06
2	2:21009878:T:C	0.0	21009878	C	T	1358	1.4556591e-06
2	2:21009887:A:G	0.0	21009887	G	A	1359	2.9113182e-06
2	2:21009888:TC:T	0.0	21009888	T	TC	1360	4.3670034e-06
2	2:21009890:C:T	0.0	21009890	T	C	1361	4.36699e-06
2	2:21009894:A:G	0.0	21009894	G	A	1362	5.8226533e-06
2	2:21009897:A:C	0.0	21009897	C	A	1363	1.4556591e-06
2	2:21009898:G:T	0.0	21009898	T	G	1364	1.4556675e-06
2	2:21009907:C:G	0.0	21009907	G	C	1365	1.0189614e-05
2	2:21009908:A:G	0.0	21009908	G	A	1366	1.4556633e-06
2	2:21009923:C:T	0.0	21009923	T	C	1367	4.3670157e-06
2	2:21009925:C:T	0.0	21009925	T	C	1368	1.1645409e-05
2	2:21009926:A:T	0.0	21009926	T	A	1369	1.4556633e-06
2	2:21009928:G:T	0.0	21009928	T	G	1370	1.4556972e-06
2	2:21009931:T:C	0.0	21009931	T	C	1371	0.0002663856
2	2:21009933:T:C	0.0	21009933	C	T	1372	4.3669775e-06
2	2:21009934:C:A	0.0	21009934	A	C	1373	4.3670284e-06
2	2:21009941:T:C	0.0	21009941	C	T	1374	3.20245e-05
2	2:21009950:T:A	0.0	21009950	A	T	1375	2.9113182e-06
2	2:21009954:A:T	0.0	21009954	T	A	1376	2.9113266e-06
2	2:21009954:A:G	0.0	21009954	G	A	1377	1.4556633e-06
2	2:21009960:G:T	0.0	21009960	T	G	1378	1.4556804e-06
2	2:21009962:T:A	0.0	21009962	A	T	1379	3.2024596e-05
2	2:21009968:T:C	0.0	21009968	C	T	1380	8.442847e-05
2	2:21009970:G:C	0.0	21009970	C	G	1381	2.9113182e-06
2	2:21009973:C:G	0.0	21009973	G	C	1382	5.3859545e-05
2	2:21009981:A:T	0.0	21009981	T	A	1383	1.4556887e-06
2	2:21009983:T:C	0.0	21009983	C	T	1384	7.278296e-06
2	2:21009998:C:T	0.0	21009998	T	C	1385	5.8226706e-06
2	2:21010005:T:C	0.0	21010005	C	T	1386	2.9113266e-06
2	2:21010010:T:C	0.0	21010010	C	T	1387	1.4556591e-06
2	2:21010026:A:G	0.0	21010026	G	A	1388	1.4556633e-06
2	2:21010029:T:G	0.0	21010029	G	T	1389	5.8226365e-06
2	2:21010030:G:T	0.0	21010030	T	G	1390	7.278317e-06
2	2:21010041:A:G	0.0	21010041	G	A	1391	1.4556716e-06
2	2:21010046:C:A	0.0	21010046	A	C	1392	1.4556633e-06
2	2:21010048:G:A	0.0	21010048	A	G	1393	1.4556591e-06
2	2:21010060:T:C	0.0	21010060	C	T	1394	2.3290546e-05
2	2:21010067:C:T	0.0	21010067	T	C	1395	2.9113432e-06
2	2:21010068:TG:T	0.0	21010068	T	TG	1396	2.9113519e-06
2	2:21010068:T:G	0.0	21010068	G	T	1397	2.9113523e-06
2	2:21010072:G:C	0.0	21010072	C	G	1398	1.4556676e-06
2	2:21010074:T:G	0.0	21010074	G	T	1399	4.36699e-06
2	2:21010079:T:C	0.0	21010079	C	T	1400	1.4556591e-06
2	2:21010103:C:T	0.0	21010103	T	C	1401	8.73398e-06
2	2:21010104:T:G	0.0	21010104	G	T	1402	5.8226367e-05
2	2:21010109:A:G	0.0	21010109	G	A	1403	1.4556591e-06
2	2:21010114:C:A	0.0	21010114	A	C	1404	0.0001077194
2	2:21010125:C:T	0.0	21010125	T	C	1405	1.4556591e-06
2	2:21010135:T:C	0.0	21010135	C	T	1406	7.278338e-06
2	2:21010136:A:G	0.0	21010136	G	A	1407	7.278296e-06
2	2:21010137:C:T	0.0	21010137	T	C	1408	1.4556591e-06
2	2:21010141:T:C	0.0	21010141	C	T	1409	1.4556804e-06
2	2:21010144:C:G	0.0	21010144	G	C	1410	1.4556591e-06
2	2:21010144:C:A	0.0	21010144	A	C	1411	1.4556591e-06
2	2:21010169:A:C	0.0	21010169	C	A	1412	1.4556675e-06
2	2:21010170:A:G	0.0	21010170	G	A	1413	4.0758816e-05
2	2:21010175:C:G	0.0	21010175	G	C	1414	1.4556675e-06
2	2:21010177:A:G	0.0	21010177	G	A	1415	5.8227893e-06
2	2:21010178:A:G	0.0	21010178	G	A	1416	1.4556716e-06
2	2:21010179:T:C	0.0	21010179	C	T	1417	1.4556759e-06
2	2:21010180:G:A	0.0	21010180	A	G	1418	1.4556845e-06
2	2:21010184:A:G	0.0	21010184	G	A	1419	2.9114203e-06
2	2:21010185:T:C	0.0	21010185	C	T	1420	1.4556758e-06
2	2:21010186:C:T	0.0	21010186	T	C	1421	4.3671307e-06
2	2:21010187:A:T	0.0	21010187	T	A	1422	1.4556841e-06
2	2:21010190:G:T	0.0	21010190	T	G	1423	8.734261e-06
2	2:21010190:G:A	0.0	21010190	A	G	1424	1.4557098e-06
2	2:21010191:A:G	0.0	21010191	G	A	1425	2.9113608e-06
2	2:21010195:T:C	0.0	21010195	C	T	1426	4.8037175e-05
2	2:21010209:A:G	0.0	21010209	G	A	1427	9.170733e-05
2	2:21010210:C:T	0.0	21010210	T	C	1428	1.4557015e-06
2	2:21010212:C:T	0.0	21010212	T	C	1429	5.094926e-05
2	2:21010213:G:A	0.0	21010213	A	G	1430	0.00027368148
2	2:21010221:T:G	0.0	21010221	G	T	1431	1.4556718e-06
2	2:21010223:G:A	0.0	21010223	A	G	1432	0.0003086078
2	2:21010226:CTCA:C	0.0	21010226	C	CTCA	1433	0.0032613508
2	2:21010228:C:T	0.0	21010228	T	C	1434	2.91192e-06
2	2:21010236:C:T	0.0	21010236	T	C	1435	1.455875e-06
2	2:21010251:A:G	0.0	21010251	G	A	1436	1.4557049e-06
2	2:21010254:A:G	0.0	21010254	G	A	1437	1.45568e-06
2	2:21010258:C:T	0.0	21010258	T	C	1438	1.45571e-06
2	2:21010261:CAAT:C	0.0	21010261	C	CAAT	1439	3.2030006e-05
2	2:21010274:A:G	0.0	21010274	G	A	1440	1.4558027e-06
2	2:21010276:T:C	0.0	21010276	C	T	1441	1.4557692e-06
2	2:21010281:A:G	0.0	21010281	G	A	1442	4.367168e-06
2	2:21010296:A:G	0.0	21010296	G	A	1443	1.0189763e-05
2	2:21010297:A:T	0.0	21010297	T	A	1444	1.4557012e-06
2	2:21010299:T:C	0.0	21010299	C	T	1445	1.4556844e-06
2	2:21010301:A:G	0.0	21010301	G	A	1446	1.4556801e-06
2	2:21010305:C:T	0.0	21010305	T	C	1447	2.9115813e-06
2	2:21010319:C:T	0.0	21010319	T	C	1448	1.455731e-06
2	2:21010320:T:C	0.0	21010320	C	T	1449	5.9683764e-05
2	2:21010322:A:G	0.0	21010322	G	A	1450	1.4557355e-06
2	2:21010325:A:T	0.0	21010325	T	A	1451	1.4557057e-06
2	2:21010327:A:G	0.0	21010327	G	A	1452	1.455752e-06
2	2:21010329:T:G	0.0	21010329	G	T	1453	1.4556887e-06
2	2:21010330:G:A	0.0	21010330	A	G	1454	1.4557227e-06
2	2:21010336:T:C	0.0	21010336	C	T	1455	1.4557102e-05
2	2:21010346:C:A	0.0	21010346	A	C	1456	2.474664e-05
2	2:21010355:T:C	0.0	21010355	C	T	1457	2.9113437e-06
2	2:21010364:A:G	0.0	21010364	G	A	1458	4.36699e-06
2	2:21010367:A:G	0.0	21010367	G	A	1459	1.4556633e-06
2	2:21010369:A:C	0.0	21010369	C	A	1460	7.278296e-06
2	2:21010373:G:A	0.0	21010373	A	G	1461	4.3670157e-06
2	2:21010382:A:T	0.0	21010382	T	A	1462	1.4556633e-06
2	2:21010382:A:G	0.0	21010382	G	A	1463	1.4556633e-06
2	2:21010384:C:CA	0.0	21010384	CA	C	1464	7.278317e-06
2	2:21010392:G:C	0.0	21010392	C	G	1465	4.3670793e-06
2	2:21010401:A:G	0.0	21010401	G	A	1466	4.3670416e-06
2	2:21010401:A:T	0.0	21010401	T	A	1467	2.9113608e-06
2	2:21010403:A:G	0.0	21010403	G	A	1468	4.367016e-06
2	2:21010417:T:C	0.0	21010417	C	T	1469	1.4556718e-06
2	2:21010441:T:G	0.0	21010441	G	T	1470	2.9114367e-06
2	2:21010442:C:A	0.0	21010442	A	C	1471	1.4557181e-06
2	2:21010448:C:T	0.0	21010448	T	C	1472	2.9114362e-06
2	2:21010450:C:T	0.0	21010450	T	C	1473	1.4557185e-06
2	2:21010452:T:C	0.0	21010452	C	T	1474	1.4557183e-06
2	2:21010456:C:A	0.0	21010456	A	C	1475	1.4557181e-06
2	2:21010457:ATG:A	0.0	21010457	A	ATG	1476	1.4557181e-06
2	2:21010459:G:A	0.0	21010459	A	G	1477	2.9114362e-06
2	2:21010466:T:C	0.0	21010466	C	T	1478	2.9114367e-06
2	2:21010468:G:T	0.0	21010468	T	G	1479	2.6201866e-05
2	2:21010474:C:T	0.0	21010474	T	C	1480	1.4556591e-06
2	2:21010476:C:A	0.0	21010476	A	C	1481	1.4556591e-06
2	2:21010478:A:G	0.0	21010478	G	A	1482	5.8226365e-06
2	2:21010479:T:C	0.0	21010479	C	T	1483	1.4556591e-06
2	2:21010493:A:G	0.0	21010493	G	A	1484	1.0189614e-05
2	2:21010498:C:T	0.0	21010498	T	C	1485	2.9113182e-06
2	2:21010510:G:A	0.0	21010510	A	G	1486	1.4556591e-06
2	2:21010511:T:C	0.0	21010511	C	T	1487	2.9113182e-06
2	2:21010514:G:A	0.0	21010514	A	G	1488	1.4556591e-06
2	2:21010523:C:G	0.0	21010523	G	C	1489	1.4556591e-06
2	2:21010535:G:C	0.0	21010535	C	G	1490	1.4556591e-06
2	2:21010537:ATTTTCTTAC:A	0.0	21010537	A	ATTTTCTTAC	1491	1.4556676e-06
2	2:21010556:A:C	0.0	21010556	C	A	1492	1.4556591e-06
2	2:21010570:T:A	0.0	21010570	A	T	1493	1.4556633e-06
2	2:21010581:TGTAC:T	0.0	21010581	T	TGTAC	1494	1.4556633e-06
2	2:21010581:T:C	0.0	21010581	C	T	1495	1.4556633e-06
2	2:21010585:C:T	0.0	21010585	T	C	1496	1.0189643e-05
2	2:21010585:C:A	0.0	21010585	A	C	1497	1.4556633e-06
2	2:21010586:G:A	0.0	21010586	A	G	1498	8.73398e-06
2	2:21010591:C:T	0.0	21010591	T	C	1499	1.1645307e-05
2	2:21010593:A:G	0.0	21010593	G	A	1500	1.4556591e-06
2	2:21010597:C:A	0.0	21010597	A	C	1501	2.9113182e-06
2	2:21010602:A:G	0.0	21010602	G	A	1502	1.4556591e-06
2	2:21010603:T:C	0.0	21010603	C	T	1503	1.601225e-05
2	2:21010607:G:C	0.0	21010607	C	G	1504	4.3669775e-06
2	2:21010610:T:G	0.0	21010610	G	T	1505	1.746791e-05
2	2:21010613:T:C	0.0	21010613	C	T	1506	3.20245e-05
2	2:21010614:C:T	0.0	21010614	T	C	1507	1.4556591e-06
2	2:21010615:G:A	0.0	21010615	A	G	1508	1.746791e-05
2	2:21010615:G:T	0.0	21010615	T	G	1509	1.4556591e-06
2	2:21010616:A:T	0.0	21010616	T	A	1510	4.3669775e-06
2	2:21010619:C:T	0.0	21010619	T	C	1511	1.4556591e-06
2	2:21010622:C:T	0.0	21010622	T	C	1512	1.4556591e-06
2	2:21010625:A:T	0.0	21010625	T	A	1513	1.4556591e-06
2	2:21010632:T:C	0.0	21010632	C	T	1514	1.4556591e-06
2	2:21010638:A:G	0.0	21010638	G	A	1515	7.278296e-06
2	2:21010639:A:G	0.0	21010639	G	A	1516	4.3669775e-06
2	2:21010641:G:A	0.0	21010641	A	G	1517	1.1645307e-05
2	2:21010645:C:T	0.0	21010645	T	C	1518	0.0002212602
2	2:21010657:G:A	0.0	21010657	A	G	1519	4.36699e-06
2	2:21010662:A:G	0.0	21010662	G	A	1520	5.8226365e-06
2	2:21010667:G:A	0.0	21010667	A	G	1521	0.00010917475
2	2:21010674:T:C	0.0	21010674	C	T	1522	2.9113266e-06
2	2:21010675:C:A	0.0	21010675	A	C	1523	1.4556591e-06
2	2:21010678:G:A	0.0	21010678	A	G	1524	1.4556675e-06
2	2:21010689:T:C	0.0	21010689	C	T	1525	5.8226365e-06
2	2:21010691:C:T	0.0	21010691	T	C	1526	1.4556591e-06
2	2:21010692:T:C	0.0	21010692	C	T	1527	1.4556591e-06
2	2:21010703:A:C	0.0	21010703	C	A	1528	1.1645273e-05
2	2:21010707:A:G	0.0	21010707	G	A	1529	1.4556591e-06
2	2:21010717:C:G	0.0	21010717	G	C	1530	1.1645273e-05
2	2:21010724:C:T	0.0	21010724	T	C	1531	4.3669775e-06
2	2:21010725:T:C	0.0	21010725	C	T	1532	1.4556591e-06
2	2:21010732:C:T	0.0	21010732	T	C	1533	6.987184e-05
2	2:21010732:C:A	0.0	21010732	A	C	1534	4.36699e-06
2	2:21010733:G:A	0.0	21010733	A	G	1535	1.746796e-05
2	2:21010734:G:A	0.0	21010734	A	G	1536	1.4556591e-06
2	2:21010735:C:T	0.0	21010735	T	C	1537	4.3669775e-06
2	2:21010738:C:T	0.0	21010738	T	C	1538	5.8226365e-06
2	2:21010740:C:T	0.0	21010740	T	C	1539	1.4556591e-06
2	2:21010743:A:G	0.0	21010743	G	A	1540	3.0569376e-05
2	2:21010756:C:T	0.0	21010756	T	C	1541	4.3669775e-06
2	2:21010765:T:C	0.0	21010765	C	T	1542	1.4556591e-06
2	2:21010768:T:C	0.0	21010768	C	T	1543	5.9682025e-05
2	2:21010772:C:T	0.0	21010772	T	C	1544	2.9113182e-06
2	2:21010774:C:T	0.0	21010774	T	C	1545	1.4556592e-05
2	2:21010781:TA:T	0.0	21010781	T	TA	1546	4.3669775e-06
2	2:21010784:A:T	0.0	21010784	T	A	1547	1.4556591e-06
2	2:21010787:T:C	0.0	21010787	C	T	1548	5.8226365e-06
2	2:21010789:G:A	0.0	21010789	A	G	1549	1.4556591e-06
2	2:21010790:C:T	0.0	21010790	T	C	1550	1.4556633e-06
2	2:21010792:C:T	0.0	21010792	T	C	1551	1.4556591e-06
2	2:21010798:T:C	0.0	21010798	C	T	1552	1.3100971e-05
2	2:21010805:G:C	0.0	21010805	C	G	1553	4.36699e-06
2	2:21010807:C:T	0.0	21010807	T	C	1554	1.4556591e-06
2	2:21010808:T:G	0.0	21010808	G	T	1555	1.4556591e-06
2	2:21010815:G:A	0.0	21010815	A	G	1556	8.733955e-06
2	2:21010816:T:G	0.0	21010816	G	T	1557	7.278296e-06
2	2:21010821:T:A	0.0	21010821	A	T	1558	4.3669775e-06
2	2:21010827:A:T	0.0	21010827	T	A	1559	2.9113182e-06
2	2:21010833:C:T	0.0	21010833	T	C	1560	5.8226365e-06
2	2:21010834:G:A	0.0	21010834	A	G	1561	1.4556591e-06
2	2:21010847:C:G	0.0	21010847	G	C	1562	0.0006885268
2	2:21010849:C:T	0.0	21010849	T	C	1563	3.20245e-05
2	2:21010850:G:A	0.0	21010850	A	G	1564	2.9113182e-06
2	2:21010853:A:G	0.0	21010853	G	A	1565	1.4556591e-06
2	2:21010854:ATT:A	0.0	21010854	A	ATT	1566	1.4556591e-06
2	2:21010861:C:A	0.0	21010861	A	C	1567	5.8226365e-06
2	2:21010866:G:A	0.0	21010866	A	G	1568	2.6201866e-05
2	2:21010867:T:C	0.0	21010867	C	T	1569	8.733955e-06
2	2:21010874:A:G	0.0	21010874	G	A	1570	1.4556591e-06
2	2:21010877:A:T	0.0	21010877	T	A	1571	6.550466e-05
2	2:21010877:A:G	0.0	21010877	G	A	1572	1.4556591e-06
2	2:21010879:C:T	0.0	21010879	T	C	1573	1.4556633e-06
2	2:21010879:C:A	0.0	21010879	A	C	1574	2.9113266e-06
2	2:21010891:T:G	0.0	21010891	G	T	1575	1.4556591e-06
2	2:21010892:G:T	0.0	21010892	T	G	1576	1.4556591e-06
2	2:21010895:T:C	0.0	21010895	C	T	1577	2.9113182e-06
2	2:21010898:A:G	0.0	21010898	G	A	1578	5.8226365e-06
2	2:21010900:T:G	0.0	21010900	G	T	1579	5.8226365e-06
2	2:21010902:T:C	0.0	21010902	C	T	1580	1.4556591e-06
2	2:21010906:T:C	0.0	21010906	C	T	1581	3.056884e-05
2	2:21010909:A:C	0.0	21010909	C	A	1582	1.4556591e-06
2	2:21010914:G:A	0.0	21010914	A	G	1583	1.4556675e-06
2	2:21010921:G:A	0.0	21010921	A	G	1584	2.9113266e-06
2	2:21010922:T:C	0.0	21010922	C	T	1585	1.4556591e-06
2	2:21010935:G:A	0.0	21010935	A	G	1586	1.4556591e-06
2	2:21010942:C:A	0.0	21010942	A	C	1587	8.733955e-06
2	2:21010945:C:A	0.0	21010945	A	C	1588	1.4556591e-06
2	2:21010955:C:T	0.0	21010955	T	C	1589	0.000256196
2	2:21010959:G:A	0.0	21010959	A	G	1590	2.9113266e-06
2	2:21010961:A:G	0.0	21010961	G	A	1591	1.4556591e-06
2	2:21010962:C:T	0.0	21010962	T	C	1592	1.4556591e-06
2	2:21010972:G:A	0.0	21010972	A	G	1593	1.4556591e-06
2	2:21010977:A:G	0.0	21010977	G	A	1594	1.4556633e-06
2	2:21010981:C:T	0.0	21010981	T	C	1595	2.9113182e-06
2	2:21010986:C:T	0.0	21010986	T	C	1596	0.000112085756
2	2:21010991:G:C	0.0	21010991	C	G	1597	4.3669775e-06
2	2:21010992:C:T	0.0	21010992	T	C	1598	1.4556591e-06
2	2:21010993:T:G	0.0	21010993	G	T	1599	1.4556591e-06
2	2:21010998:C:T	0.0	21010998	T	C	1600	1.0189614e-05
2	2:21011004:A:G	0.0	21011004	G	A	1601	8.733955e-06
2	2:21011005:C:T	0.0	21011005	T	C	1602	8.2972576e-05
2	2:21011006:G:A	0.0	21011006	A	G	1603	1.4556591e-06
2	2:21011009:A:G	0.0	21011009	G	A	1604	1.4556591e-06
2	2:21011009:A:T	0.0	21011009	T	A	1605	1.4556591e-06
2	2:21011011:G:A	0.0	21011011	A	G	1606	1.4556591e-06
2	2:21011016:C:T	0.0	21011016	T	C	1607	1.4556633e-06
2	2:21011017:T:C	0.0	21011017	C	T	1608	4.36699e-06
2	2:21011031:T:TA	0.0	21011031	TA	T	1609	1.4556591e-06
2	2:21011033:A:G	0.0	21011033	G	A	1610	2.9113182e-06
2	2:21011038:G:T	0.0	21011038	T	G	1611	1.4556591e-06
2	2:21011039:AG:A	0.0	21011039	A	AG	1612	1.4556591e-06
2	2:21011043:A:C	0.0	21011043	C	A	1613	1.4556591e-06
2	2:21011058:G:A	0.0	21011058	A	G	1614	1.4556591e-06
2	2:21011072:C:T	0.0	21011072	T	C	1615	1.4556591e-06
2	2:21011084:A:G	0.0	21011084	G	A	1616	1.4556591e-06
2	2:21011087:C:T	0.0	21011087	T	C	1617	2.9113182e-06
2	2:21011090:C:T	0.0	21011090	T	C	1618	1.4556633e-06
2	2:21011092:G:T	0.0	21011092	T	G	1619	1.8923569e-05
2	2:21011101:G:A	0.0	21011101	A	G	1620	5.8226365e-06
2	2:21011106:C:G	0.0	21011106	G	C	1621	4.3669775e-06
2	2:21011110:A:G	0.0	21011110	G	A	1622	1.4556591e-06
2	2:21011115:G:A	0.0	21011115	A	G	1623	1.4556591e-06
2	2:21011117:G:A	0.0	21011117	A	G	1624	2.7657525e-05
2	2:21011117:G:C	0.0	21011117	C	G	1625	4.3669775e-06
2	2:21011123:C:T	0.0	21011123	T	C	1626	7.714993e-05
2	2:21011124:C:T	0.0	21011124	T	C	1627	1.0189614e-05
2	2:21011124:C:G	0.0	21011124	G	C	1628	1.4556591e-06
2	2:21011130:C:T	0.0	21011130	T	C	1629	1.4556591e-06
2	2:21011131:C:T	0.0	21011131	T	C	1630	3.20245e-05
2	2:21011134:T:A	0.0	21011134	A	T	1631	5.8226365e-06
2	2:21011136:G:C	0.0	21011136	C	G	1632	1.4556591e-06
2	2:21011141:T:A	0.0	21011141	A	T	1633	4.3669775e-06
2	2:21011145:T:G	0.0	21011145	G	T	1634	1.4556591e-06
2	2:21011146:C:T	0.0	21011146	T	C	1635	1.8923569e-05
2	2:21011146:C:A	0.0	21011146	A	C	1636	4.3669775e-06
2	2:21011154:A:G	0.0	21011154	G	A	1637	1.4556633e-06
2	2:21011162:C:T	0.0	21011162	T	C	1638	1.1645273e-05
2	2:21011165:G:A	0.0	21011165	A	G	1639	1.4556591e-06
2	2:21011167:C:T	0.0	21011167	T	C	1640	8.733955e-06
2	2:21011167:C:A	0.0	21011167	A	C	1641	1.4556591e-06
2	2:21011169:A:G	0.0	21011169	G	A	1642	2.9113182e-06
2	2:21011178:C:T	0.0	21011178	T	C	1643	2.4746278e-05
2	2:21011179:G:A	0.0	21011179	A	G	1644	8.733955e-06
2	2:21011184:A:G	0.0	21011184	G	A	1645	1.4556591e-06
2	2:21011191:T:A	0.0	21011191	A	T	1646	2.9113182e-06
2	2:21011192:G:A	0.0	21011192	A	G	1647	1.746791e-05
2	2:21011208:G:C	0.0	21011208	C	G	1648	1.4556591e-06
2	2:21011214:T:C	0.0	21011214	C	T	1649	5.8226365e-06
2	2:21011216:G:A	0.0	21011216	A	G	1650	2.9113182e-06
2	2:21011221:T:C	0.0	21011221	C	T	1651	1.4556591e-06
2	2:21011225:C:A	0.0	21011225	A	C	1652	2.1834887e-05
2	2:21011232:A:C	0.0	21011232	C	A	1653	1.4556591e-06
2	2:21011235:G:T	0.0	21011235	T	G	1654	1.4556591e-06
2	2:21011236:C:T	0.0	21011236	T	C	1655	2.9113182e-06
2	2:21011237:T:C	0.0	21011237	C	T	1656	2.9113182e-06
2	2:21011251:C:T	0.0	21011251	T	C	1657	2.9113182e-06
2	2:21011252:G:A	0.0	21011252	A	G	1658	2.9113182e-06
2	2:21011254:T:C	0.0	21011254	C	T	1659	1.4556591e-06
2	2:21011255:G:A	0.0	21011255	A	G	1660	4.3669775e-06
2	2:21011260:T:C	0.0	21011260	C	T	1661	2.9113182e-06
2	2:21011261:G:A	0.0	21011261	A	G	1662	2.9113182e-06
2	2:21011262:T:C	0.0	21011262	C	T	1663	1.1645273e-05
2	2:21011264:G:C	0.0	21011264	C	G	1664	2.9113182e-06
2	2:21011268:C:T	0.0	21011268	T	C	1665	4.36699e-06
2	2:21011269:G:A	0.0	21011269	A	G	1666	0.00037701684
2	2:21011273:G:T	0.0	21011273	T	G	1667	2.9113182e-06
2	2:21011274:C:G	0.0	21011274	G	C	1668	2.9113182e-06
2	2:21011278:ACTC:A	0.0	21011278	A	ACTC	1669	1.4556633e-06
2	2:21011288:C:T	0.0	21011288	T	C	1670	1.4556591e-06
2	2:21011293:C:A	0.0	21011293	A	C	1671	1.4556591e-06
2	2:21011300:AAC:A	0.0	21011300	A	AAC	1672	3.639148e-05
2	2:21011303:A:AG	0.0	21011303	AG	A	1673	2.9113182e-06
2	2:21011308:C:T	0.0	21011308	T	C	1674	0.00012518669
2	2:21011324:T:A	0.0	21011324	A	T	1675	5.8226365e-06
2	2:21011346:G:A	0.0	21011346	A	G	1676	1.4556591e-06
2	2:21011355:T:G	0.0	21011355	G	T	1677	2.9113182e-06
2	2:21011361:A:C	0.0	21011361	C	A	1678	1.1645273e-05
2	2:21011379:G:T	0.0	21011379	T	G	1679	2.9113266e-06
2	2:21011382:C:T	0.0	21011382	T	C	1680	2.9113182e-06
2	2:21011396:A:T	0.0	21011396	T	A	1681	1.4556591e-06
2	2:21011404:G:C	0.0	21011404	C	G	1682	4.36699e-06
2	2:21011408:C:T	0.0	21011408	T	C	1683	1.746791e-05
2	2:21011415:G:C	0.0	21011415	C	G	1684	4.36699e-06
2	2:21011419:C:T	0.0	21011419	T	C	1685	1.4556591e-06
2	2:21011420:T:C	0.0	21011420	C	T	1686	1.4556591e-06
2	2:21011424:C:T	0.0	21011424	T	C	1687	2.9113182e-06
2	2:21011425:G:A	0.0	21011425	A	G	1688	2.4746207e-05
2	2:21011428:G:A	0.0	21011428	A	G	1689	7.278296e-06
2	2:21011429:T:C	0.0	21011429	C	T	1690	2.9113182e-06
2	2:21011433:C:T	0.0	21011433	T	C	1691	4.3669775e-06
2	2:21011449:C:T	0.0	21011449	T	C	1692	1.4556591e-06
2	2:21011457:T:C	0.0	21011457	C	T	1693	1.4556591e-06
2	2:21011460:T:C	0.0	21011460	C	T	1694	1.4556591e-06
2	2:21011468:G:A	0.0	21011468	A	G	1695	1.4556591e-06
2	2:21011481:G:A	0.0	21011481	A	G	1696	2.0379288e-05
2	2:21011481:G:C	0.0	21011481	C	G	1697	4.36699e-06
2	2:21011483:A:G	0.0	21011483	G	A	1698	1.4556591e-06
2	2:21011497:A:AG	0.0	21011497	AG	A	1699	1.4556633e-06
2	2:21011509:G:A	0.0	21011509	A	G	1700	1.4556591e-06
2	2:21011516:A:G	0.0	21011516	G	A	1701	2.9113182e-06
2	2:21011525:C:T	0.0	21011525	T	C	1702	1.4556591e-06
2	2:21011534:C:T	0.0	21011534	T	C	1703	2.9113182e-06
2	2:21011549:A:T	0.0	21011549	T	A	1704	2.9113182e-06
2	2:21011555:G:T	0.0	21011555	T	G	1705	2.0379228e-05
2	2:21011556:T:A	0.0	21011556	A	T	1706	4.36699e-06
2	2:21011564:T:G	0.0	21011564	G	T	1707	1.4556591e-06
2	2:21011567:A:C	0.0	21011567	C	A	1708	2.9113353e-06
2	2:21011601:CTGTT:C	0.0	21011601	C	CTGTT	1709	1.4556591e-06
2	2:21011610:T:C	0.0	21011610	C	T	1710	1.4556591e-06
2	2:21011622:A:G	0.0	21011622	G	A	1711	1.4559514e-06
2	2:21011632:A:G	0.0	21011632	G	A	1712	1.4556591e-06
2	2:21011633:T:G	0.0	21011633	G	T	1713	0.00034790253
2	2:21011643:A:C	0.0	21011643	C	A	1714	1.4556591e-06
2	2:21011649:T:G	0.0	21011649	G	T	1715	1.4556591e-06
2	2:21011652:G:A	0.0	21011652	A	G	1716	1.4556591e-06
2	2:21011660:A:G	0.0	21011660	G	A	1717	1.1645273e-05
2	2:21011668:C:T	0.0	21011668	T	C	1718	1.4556591e-06
2	2:21011669:T:C	0.0	21011669	C	T	1719	1.4556591e-06
2	2:21011671:G:A	0.0	21011671	A	G	1720	1.4556591e-06
2	2:21011677:C:T	0.0	21011677	T	C	1721	2.9113182e-06
2	2:21011679:T:G	0.0	21011679	G	T	1722	2.0379228e-05
2	2:21011694:T:G	0.0	21011694	G	T	1723	1.4556591e-06
2	2:21011704:C:T	0.0	21011704	T	C	1724	0.0001033518
2	2:21011705:G:A	0.0	21011705	A	G	1725	1.0189614e-05
2	2:21011705:G:C	0.0	21011705	C	G	1726	1.4556591e-06
2	2:21011709:C:T	0.0	21011709	T	C	1727	1.4556591e-06
2	2:21011716:T:C	0.0	21011716	C	T	1728	1.4556591e-06
2	2:21011718:A:G	0.0	21011718	G	A	1729	1.4556591e-06
2	2:21011719:T:C	0.0	21011719	C	T	1730	1.4556591e-06
2	2:21011722:C:T	0.0	21011722	T	C	1731	1.0189614e-05
2	2:21011725:G:C	0.0	21011725	C	G	1732	2.9113182e-06
2	2:21011731:C:A	0.0	21011731	A	C	1733	0.00017613475
2	2:21011735:T:A	0.0	21011735	A	T	1734	1.4556591e-06
2	2:21011737:C:A	0.0	21011737	A	C	1735	2.9113182e-06
2	2:21011738:C:T	0.0	21011738	T	C	1736	1.4556591e-06
2	2:21011744:T:C	0.0	21011744	C	T	1737	1.4556591e-06
2	2:21011747:C:G	0.0	21011747	G	C	1738	1.8923569e-05
2	2:21011747:C:T	0.0	21011747	T	C	1739	1.4556591e-06
2	2:21011758:C:T	0.0	21011758	T	C	1740	2.9113182e-06
2	2:21011759:G:A	0.0	21011759	A	G	1741	4.3669775e-06
2	2:21011769:T:C	0.0	21011769	C	T	1742	2.9113182e-06
2	2:21011770:C:T	0.0	21011770	T	C	1743	7.278296e-06
2	2:21011770:C:A	0.0	21011770	A	C	1744	5.8226365e-06
2	2:21011773:G:A	0.0	21011773	A	G	1745	1.4556591e-06
2	2:21011784:G:A	0.0	21011784	A	G	1746	3.493582e-05
2	2:21011787:T:C	0.0	21011787	C	T	1747	1.4556591e-06
2	2:21011796:C:T	0.0	21011796	T	C	1748	2.9113182e-06
2	2:21011801:G:A	0.0	21011801	A	G	1749	2.9113182e-06
2	2:21011802:C:T	0.0	21011802	T	C	1750	0.0019345711
2	2:21011802:C:A	0.0	21011802	A	C	1751	1.4556591e-06
2	2:21011803:G:A	0.0	21011803	A	G	1752	1.1645273e-05
2	2:21011804:G:A	0.0	21011804	A	G	1753	0.00026929696
2	2:21011807:A:G	0.0	21011807	G	A	1754	4.3669775e-06
2	2:21011808:T:C	0.0	21011808	C	T	1755	1.4556591e-06
2	2:21011810:T:TG	0.0	21011810	TG	T	1756	1.4556591e-06
2	2:21011811:G:T	0.0	21011811	T	G	1757	2.9113182e-06
2	2:21011820:T:A	0.0	21011820	A	T	1758	1.4556591e-06
2	2:21011822:C:G	0.0	21011822	G	C	1759	1.8923569e-05
2	2:21011824:T:C	0.0	21011824	C	T	1760	1.4556591e-06
2	2:21011830:C:A	0.0	21011830	A	C	1761	1.601225e-05
2	2:21011846:C:T	0.0	21011846	T	C	1762	8.151691e-05
2	2:21011851:C:A	0.0	21011851	A	C	1763	1.4556592e-05
2	2:21011855:C:T	0.0	21011855	T	C	1764	5.8226365e-06
2	2:21011866:C:T	0.0	21011866	T	C	1765	5.8226365e-06
2	2:21011873:C:T	0.0	21011873	T	C	1766	5.8226365e-06
2	2:21011876:G:A	0.0	21011876	A	G	1767	1.4556591e-06
2	2:21011880:C:A	0.0	21011880	A	C	1768	1.4556591e-06
2	2:21011885:C:T	0.0	21011885	T	C	1769	2.9113182e-06
2	2:21011888:C:T	0.0	21011888	T	C	1770	4.3669775e-06
2	2:21011890:A:C	0.0	21011890	C	A	1771	1.4556591e-06
2	2:21011895:G:T	0.0	21011895	T	G	1772	1.4556591e-06
2	2:21011897:C:T	0.0	21011897	T	C	1773	4.3669775e-06
2	2:21011898:G:A	0.0	21011898	A	G	1774	4.3669775e-06
2	2:21011900:T:C	0.0	21011900	C	T	1775	7.278296e-06
2	2:21011900:T:G	0.0	21011900	G	T	1776	1.4556591e-06
2	2:21011913:A:G	0.0	21011913	G	A	1777	2.4746207e-05
2	2:21011914:T:G	0.0	21011914	G	T	1778	0.00012518669
2	2:21011921:T:C	0.0	21011921	C	T	1779	1.4556591e-06
2	2:21011925:C:T	0.0	21011925	T	C	1780	2.9113182e-06
2	2:21011931:C:T	0.0	21011931	T	C	1781	1.4556591e-06
2	2:21011932:T:G	0.0	21011932	G	T	1782	1.4556591e-06
2	2:21011939:C:T	0.0	21011939	T	C	1783	0.00017759042
2	2:21011940:G:A	0.0	21011940	A	G	1784	4.3669774e-05
2	2:21011943:T:C	0.0	21011943	C	T	1785	1.4556591e-06
2	2:21011945:G:A	0.0	21011945	A	G	1786	4.3669775e-06
2	2:21011949:G:C	0.0	21011949	C	G	1787	1.4556592e-05
2	2:21011950:C:T	0.0	21011950	T	C	1788	8.733955e-06
2	2:21011957:A:G	0.0	21011957	G	A	1789	4.3669775e-06
2	2:21011980:T:C	0.0	21011980	C	T	1790	1.4556591e-06
2	2:21011988:T:C	0.0	21011988	C	T	1791	1.0189614e-05
2	2:21011993:C:A	0.0	21011993	A	C	1792	4.3669775e-06
2	2:21012001:C:G	0.0	21012001	G	C	1793	1.4556591e-06
2	2:21012002:A:G	0.0	21012002	G	A	1794	1.4556591e-06
2	2:21012005:G:C	0.0	21012005	C	G	1795	1.4556591e-06
2	2:21012006:G:T	0.0	21012006	T	G	1796	2.9113182e-06
2	2:21012016:A:G	0.0	21012016	G	A	1797	8.733955e-06
2	2:21012018:C:T	0.0	21012018	T	C	1798	2.0379228e-05
2	2:21012030:C:G	0.0	21012030	G	C	1799	0.001665274
2	2:21012038:C:A	0.0	21012038	A	C	1800	1.4556591e-06
2	2:21012043:A:G	0.0	21012043	G	A	1801	0.0042869165
2	2:21012049:C:G	0.0	21012049	G	C	1802	8.733955e-06
2	2:21012049:C:T	0.0	21012049	T	C	1803	1.4556591e-06
2	2:21012050:G:A	0.0	21012050	A	G	1804	1.746796e-05
2	2:21012060:T:A	0.0	21012060	A	T	1805	1.1645273e-05
2	2:21012060:T:G	0.0	21012060	G	T	1806	1.4556591e-06
2	2:21012063:T:C	0.0	21012063	C	T	1807	1.4556591e-06
2	2:21012072:C:T	0.0	21012072	T	C	1808	8.733955e-06
2	2:21012072:C:A	0.0	21012072	A	C	1809	1.4556591e-06
2	2:21012073:G:A	0.0	21012073	A	G	1810	4.3669775e-06
2	2:21012103:T:C	0.0	21012103	C	T	1811	2.9113266e-06
2	2:21012106:C:T	0.0	21012106	T	C	1812	1.4556591e-06
2	2:21012128:G:T	0.0	21012128	T	G	1813	1.4556591e-06
2	2:21012134:A:G	0.0	21012134	G	A	1814	1.4556591e-06
2	2:21012169:C:T	0.0	21012169	T	C	1815	5.6770707e-05
2	2:21012170:G:A	0.0	21012170	A	G	1816	6.987184e-05
2	2:21012178:C:T	0.0	21012178	T	C	1817	4.3669775e-06
2	2:21012188:G:A	0.0	21012188	A	G	1818	1.601225e-05
2	2:21012190:A:G	0.0	21012190	G	A	1819	1.4556591e-06
2	2:21012195:G:A	0.0	21012195	A	G	1820	2.9113266e-06
2	2:21012197:A:G	0.0	21012197	G	A	1821	1.4556591e-06
2	2:21012198:T:C	0.0	21012198	C	T	1822	1.4556591e-06
2	2:21012201:T:C	0.0	21012201	C	T	1823	7.278296e-06
2	2:21012202:T:A	0.0	21012202	A	T	1824	1.4556591e-06
2	2:21012203:A:G	0.0	21012203	G	A	1825	1.4556591e-06
2	2:21012212:A:G	0.0	21012212	G	A	1826	0.00015429987
2	2:21012219:A:C	0.0	21012219	C	A	1827	4.3669775e-06
2	2:21012220:G:A	0.0	21012220	A	G	1828	2.9113266e-06
2	2:21012221:A:T	0.0	21012221	T	A	1829	1.4556591e-06
2	2:21012227:G:T	0.0	21012227	T	G	1830	4.367003e-06
2	2:21012229:T:C	0.0	21012229	C	T	1831	1.4556633e-06
2	2:21012232:A:T	0.0	21012232	T	A	1832	7.5694275e-05
2	2:21012233:G:C	0.0	21012233	C	G	1833	1.4556591e-06
2	2:21012234:G:A	0.0	21012234	A	G	1834	2.3290546e-05
2	2:21012238:G:A	0.0	21012238	A	G	1835	1.4556591e-06
2	2:21012239:G:A	0.0	21012239	A	G	1836	0.00024309508
2	2:21012252:T:G	0.0	21012252	G	T	1837	1.4556591e-06
2	2:21012264:C:T	0.0	21012264	T	C	1838	1.4556591e-06
2	2:21012276:T:C	0.0	21012276	C	T	1839	2.9113182e-06
2	2:21012278:G:A	0.0	21012278	A	G	1840	8.733955e-06
2	2:21012281:G:T	0.0	21012281	T	G	1841	1.4556591e-06
2	2:21012282:C:T	0.0	21012282	T	C	1842	1.4556591e-06
2	2:21012292:A:G	0.0	21012292	G	A	1843	2.9113182e-06
2	2:21012293:G:A	0.0	21012293	A	G	1844	1.4556591e-06
2	2:21012295:A:G	0.0	21012295	G	A	1845	1.4556591e-06
2	2:21012298:A:G	0.0	21012298	G	A	1846	7.278296e-06
2	2:21012299:G:T	0.0	21012299	T	G	1847	2.9113182e-06
2	2:21012300:T:C	0.0	21012300	C	T	1848	1.0189614e-05
2	2:21012305:C:T	0.0	21012305	T	C	1849	1.4556591e-06
2	2:21012309:A:G	0.0	21012309	G	A	1850	4.3669775e-06
2	2:21012311:G:A	0.0	21012311	A	G	1851	5.8226365e-06
2	2:21012317:C:T	0.0	21012317	T	C	1852	2.9113182e-06
2	2:21012318:T:G	0.0	21012318	G	T	1853	1.601225e-05
2	2:21012321:C:T	0.0	21012321	T	C	1854	2.9113182e-06
2	2:21012324:T:C	0.0	21012324	C	T	1855	1.4556591e-06
2	2:21012325:T:C	0.0	21012325	C	T	1856	1.0189614e-05
2	2:21012329:C:T	0.0	21012329	T	C	1857	1.1645273e-05
2	2:21012330:C:T	0.0	21012330	T	C	1858	1.8923569e-05
2	2:21012331:G:A	0.0	21012331	A	G	1859	7.278296e-06
2	2:21012332:G:A	0.0	21012332	A	G	1860	1.4556591e-06
2	2:21012336:G:A	0.0	21012336	A	G	1861	0.0005036581
2	2:21012342:G:A	0.0	21012342	A	G	1862	4.3669775e-06
2	2:21012348:C:T	0.0	21012348	T	C	1863	1.3100933e-05
2	2:21012348:C:A	0.0	21012348	A	C	1864	1.4556591e-06
2	2:21012362:GC:G	0.0	21012362	G	GC	1865	4.3669775e-06
2	2:21012371:G:A	0.0	21012371	A	G	1866	1.1645273e-05
2	2:21012380:A:G	0.0	21012380	G	A	1867	1.746791e-05
2	2:21012386:C:T	0.0	21012386	T	C	1868	1.4556591e-06
2	2:21012387:G:A	0.0	21012387	A	G	1869	2.9113182e-06
2	2:21012404:C:A	0.0	21012404	A	C	1870	2.4746207e-05
2	2:21012411:A:G	0.0	21012411	G	A	1871	2.9113182e-06
2	2:21012418:C:T	0.0	21012418	T	C	1872	1.4556591e-06
2	2:21012419:T:C	0.0	21012419	C	T	1873	0.00015284421
2	2:21012420:T:G	0.0	21012420	G	T	1874	3.056884e-05
2	2:21012426:A:G	0.0	21012426	G	A	1875	1.1645273e-05
2	2:21012427:C:T	0.0	21012427	T	C	1876	1.1645273e-05
2	2:21012430:AC:A	0.0	21012430	A	AC	1877	1.4556591e-06
2	2:21012439:G:C	0.0	21012439	C	G	1878	4.3669775e-06
2	2:21012440:T:C	0.0	21012440	C	T	1879	5.8226365e-06
2	2:21012446:T:C	0.0	21012446	C	T	1880	5.8226365e-06
2	2:21012447:T:C	0.0	21012447	C	T	1881	0.00011499708
2	2:21012451:A:G	0.0	21012451	G	A	1882	4.3669775e-06
2	2:21012457:A:G	0.0	21012457	G	A	1883	4.3669775e-06
2	2:21012463:C:G	0.0	21012463	G	C	1884	1.4556633e-06
2	2:21012485:C:A	0.0	21012485	A	C	1885	1.4556591e-06
2	2:21012501:T:C	0.0	21012501	C	T	1886	2.9113182e-06
2	2:21012502:C:T	0.0	21012502	T	C	1887	8.733955e-06
2	2:21012503:G:A	0.0	21012503	A	G	1888	0.0001033518
2	2:21012512:T:C	0.0	21012512	C	T	1889	1.4556591e-06
2	2:21012514:A:T	0.0	21012514	T	A	1890	2.9113182e-06
2	2:21012516:C:T	0.0	21012516	T	C	1891	5.8226365e-06
2	2:21012520:T:C	0.0	21012520	C	T	1892	0.000100440484
2	2:21012525:A:G	0.0	21012525	G	A	1893	1.4556633e-06
2	2:21012526:C:T	0.0	21012526	T	C	1894	1.4556633e-06
2	2:21012529:G:T	0.0	21012529	T	G	1895	1.4556591e-06
2	2:21012534:T:C	0.0	21012534	C	T	1896	1.4556591e-06
2	2:21012550:C:T	0.0	21012550	T	C	1897	1.4556591e-06
2	2:21012551:A:G	0.0	21012551	G	A	1898	2.9113266e-06
2	2:21012552:T:C	0.0	21012552	C	T	1899	1.1645273e-05
2	2:21012557:G:C	0.0	21012557	C	G	1900	0.00012373104
2	2:21012558:A:T	0.0	21012558	T	A	1901	1.4556676e-06
2	2:21012569:C:T	0.0	21012569	T	C	1902	5.094807e-05
2	2:21012570:G:A	0.0	21012570	A	G	1903	5.822688e-06
2	2:21012582:T:G	0.0	21012582	G	T	1904	1.4556676e-06
2	2:21012588:C:T	0.0	21012588	T	C	1905	8.879598e-05
2	2:21012589:G:A	0.0	21012589	A	G	1906	1.7468063e-05
2	2:21012590:T:C	0.0	21012590	C	T	1907	1.4556675e-06
2	2:21012597:C:G	0.0	21012597	G	C	1908	1.4556716e-06
2	2:21012603:C:T	0.0	21012603	T	C	1909	0.00011208673
2	2:21012608:T:G	0.0	21012608	G	T	1910	2.9113608e-06
2	2:21012608:T:C	0.0	21012608	C	T	1911	1.4556801e-06
2	2:21012610:G:A	0.0	21012610	A	G	1912	8.736093e-06
2	2:21012612:G:A	0.0	21012612	A	G	1913	1.4556966e-06
2	2:21012616:ACGTATT:A	0.0	21012616	A	ACGTATT	1914	2.038261e-05
2	2:21012617:C:T	0.0	21012617	T	C	1915	4.8044716e-05
2	2:21012618:G:A	0.0	21012618	A	G	1916	5.823603e-06
2	2:21012628:G:T	0.0	21012628	T	G	1917	1.4557012e-06
2	2:21012632:A:G	0.0	21012632	G	A	1918	2.9113437e-06
2	2:21012636:G:A	0.0	21012636	A	G	1919	1.4556804e-06
2	2:21012651:C:T	0.0	21012651	T	C	1920	4.367054e-06
2	2:21013159:C:T	0.0	21013159	T	C	1921	1.4556591e-06
2	2:21013160:C:T	0.0	21013160	T	C	1922	1.4556591e-06
2	2:21013176:A:G	0.0	21013176	G	A	1923	1.0189614e-05
2	2:21013180:A:G	0.0	21013180	G	A	1924	4.3669775e-06
2	2:21013187:C:A	0.0	21013187	A	C	1925	1.4556591e-06
2	2:21013195:T:C	0.0	21013195	C	T	1926	3.7847138e-05
2	2:21013195:T:A	0.0	21013195	A	T	1927	1.4556591e-06
2	2:21013198:G:A	0.0	21013198	A	G	1928	1.0189614e-05
2	2:21013199:C:G	0.0	21013199	G	C	1929	5.8226706e-06
2	2:21013203:C:T	0.0	21013203	T	C	1930	1.4556633e-06
2	2:21013206:G:A	0.0	21013206	A	G	1931	1.8923625e-05
2	2:21013208:G:A	0.0	21013208	A	G	1932	2.9113266e-06
2	2:21013213:C:T	0.0	21013213	T	C	1933	2.4746278e-05
2	2:21013213:C:A	0.0	21013213	A	C	1934	4.36699e-06
2	2:21013214:G:A	0.0	21013214	A	G	1935	3.0568932e-05
2	2:21013219:C:T	0.0	21013219	T	C	1936	1.6012344e-05
2	2:21013220:G:A	0.0	21013220	A	G	1937	4.3669775e-06
2	2:21013225:C:T	0.0	21013225	T	C	1938	1.4556591e-06
2	2:21013231:T:C	0.0	21013231	C	T	1939	1.4556591e-06
2	2:21013237:G:A	0.0	21013237	A	G	1940	2.9113182e-06
2	2:21013242:G:T	0.0	21013242	T	G	1941	1.4556591e-06
2	2:21013253:C:T	0.0	21013253	T	C	1942	1.4556591e-06
2	2:21013265:C:T	0.0	21013265	T	C	1943	4.0758456e-05
2	2:21013266:G:A	0.0	21013266	A	G	1944	1.3100933e-05
2	2:21013272:G:C	0.0	21013272	C	G	1945	1.4556591e-06
2	2:21013276:T:TC	0.0	21013276	TC	T	1946	7.278296e-06
2	2:21013285:C:G	0.0	21013285	G	C	1947	1.4556591e-06
2	2:21013296:C:T	0.0	21013296	T	C	1948	7.278296e-06
2	2:21013297:G:A	0.0	21013297	A	G	1949	1.4556591e-06
2	2:21013299:G:A	0.0	21013299	A	G	1950	1.4556591e-06
2	2:21013305:G:T	0.0	21013305	T	G	1951	2.3290546e-05
2	2:21013311:A:AACACCCAGG	0.0	21013311	AACACCCAGG	A	1952	7.278296e-06
2	2:21013317:C:T	0.0	21013317	T	C	1953	1.4556591e-06
2	2:21013321:A:G	0.0	21013321	G	A	1954	1.4556591e-06
2	2:21013326:C:A	0.0	21013326	A	C	1955	1.4556591e-06
2	2:21013328:C:T	0.0	21013328	T	C	1956	1.1645273e-05
2	2:21013340:A:G	0.0	21013340	G	A	1957	2.9113182e-06
2	2:21013342:A:C	0.0	21013342	C	A	1958	1.3100971e-05
2	2:21013344:C:T	0.0	21013344	T	C	1959	1.4556633e-06
2	2:21013348:G:A	0.0	21013348	A	G	1960	8.734006e-06
2	2:21013349:G:A	0.0	21013349	A	G	1961	4.3669775e-06
2	2:21013370:G:A	0.0	21013370	A	G	1962	1.4556591e-06
2	2:21013376:C:T	0.0	21013376	T	C	1963	4.3669775e-06
2	2:21013378:C:T	0.0	21013378	T	C	1964	5.8226365e-06
2	2:21013379:G:C	0.0	21013379	C	G	1965	5.8226365e-06
2	2:21013379:G:A	0.0	21013379	A	G	1966	4.3669775e-06
2	2:21013379:G:T	0.0	21013379	T	G	1967	1.4556591e-06
2	2:21013390:T:C	0.0	21013390	C	T	1968	1.4556591e-06
2	2:21013397:C:T	0.0	21013397	T	C	1969	0.00010626312
2	2:21013404:C:A	0.0	21013404	A	C	1970	2.6201942e-05
2	2:21013404:C:T	0.0	21013404	T	C	1971	1.4556634e-05
2	2:21013412:G:T	0.0	21013412	T	G	1972	7.278296e-06
2	2:21013414:A:G	0.0	21013414	G	A	1973	8.73398e-06
2	2:21013420:G:A	0.0	21013420	A	G	1974	4.3669775e-06
2	2:21013429:ACAGTCT:A	0.0	21013429	A	ACAGTCT	1975	1.4556591e-06
2	2:21013432:G:A	0.0	21013432	A	G	1976	1.4556591e-06
2	2:21013445:T:G	0.0	21013445	G	T	1977	2.9113184e-05
2	2:21013446:T:C	0.0	21013446	C	T	1978	2.9113182e-06
2	2:21013459:G:A	0.0	21013459	A	G	1979	1.0189614e-05
2	2:21013465:C:A	0.0	21013465	A	C	1980	1.4556592e-05
2	2:21013468:C:T	0.0	21013468	T	C	1981	1.4556591e-06
2	2:21013472:A:G	0.0	21013472	G	A	1982	5.8226365e-06
2	2:21013474:G:C	0.0	21013474	C	G	1983	1.4556633e-06
2	2:21013484:T:C	0.0	21013484	C	T	1984	1.8923569e-05
2	2:21013485:C:A	0.0	21013485	A	C	1985	1.4556591e-06
2	2:21013496:A:G	0.0	21013496	G	A	1986	1.4556591e-06
2	2:21013506:G:T	0.0	21013506	T	G	1987	1.4556633e-06
2	2:21013509:C:T	0.0	21013509	T	C	1988	1.4556591e-06
2	2:21013512:G:T	0.0	21013512	T	G	1989	0.00017176828
2	2:21013521:G:C	0.0	21013521	C	G	1990	1.4556633e-06
2	2:21013525:C:T	0.0	21013525	T	C	1991	1.1645273e-05
2	2:21013526:G:A	0.0	21013526	A	G	1992	7.278296e-06
2	2:21013530:A:G	0.0	21013530	G	A	1993	2.9113184e-05
2	2:21013532:C:T	0.0	21013532	T	C	1994	8.733955e-06
2	2:21014457:A:G	0.0	21014457	G	A	1995	1.4556591e-06
2	2:21014458:A:G	0.0	21014458	G	A	1996	2.9113184e-05
2	2:21014472:A:T	0.0	21014472	T	A	1997	6.404919e-05
2	2:21014474:G:A	0.0	21014474	A	G	1998	1.4556716e-06
[truncated: 849 more rows]
