# Supplementary material for: BayesRVAT enhances rare-variant association testing through Bayesian aggregation of functional annotations
Source: Genome Res. 2025 Dec;35(12):2682–90. doi: 10.1101/gr.280689.125 (PMC12667389; doi:10.1101/gr.280689.125)
Supplement: Supplement 3 [file Supplemental_Code.zip › BayesianRVAT/notebooks/data/model_choices/all.csv]

annots	mean	std	positive
plof	8	1	0
missense	2	2	0
other1	2	2	0
beta_maf_norm	0	1	1
CADD_RAW_phred_norm	0	1	1
antiSIFT_phred_norm	0	1	1
PolyPhen_phred_norm	0	1	1
Condel_phred_norm	0	1	1
absDeepSEA_PC_1_phred_norm	0	1	1
absDeepSEA_PC_2_phred_norm	0	1	1
absDeepSEA_PC_3_phred_norm	0	1	1
absDeepSEA_PC_4_phred_norm	0	1	1
absDeepSEA_PC_5_phred_norm	0	1	1
absDeepSEA_PC_6_phred_norm	0	1	1
PrimateAI_phred_norm	0	1	1
AbSplice_DNA_phred_norm	0	1	1
adjQKI_parclip_phred_norm	0	1	1
adjQKI_hg2_phred_norm	0	1	1
adjQKI_k5_phred_norm	0	1	1
adjELAVL1_parclip_phred_norm	0	1	1
adjTARDBP_parclip_phred_norm	0	1	1
adjHNRNPD_parclip_phred_norm	0	1	1
adjMBNL1_parclip_phred_norm	0	1	1
delta_score_phred_norm	0	1	1
adjTARDBP_k5_phred_norm	0	1	1
